# Supplementary material for: Genetic alterations in the 3q26.31-32 locus confer an aggressive prostate cancer phenotype
Source: Commun Biol. 2020 Aug 14;3:440. doi: 10.1038/s42003-020-01175-x (PMC7429505; doi:10.1038/s42003-020-01175-x)
Supplement: Supplementary file 3 — Supplementary Data 1 [file 42003_2020_1175_MOESM3_ESM.csv]

Alteration_type	PCa_cohort_type	NAALADL2 (% altered)	TBL1XR1 (% altered)
Gain/amp	Castrate_resistant	26.98	25.4
Mutation	Castrate_resistant	0	0
Deletion	Castrate_resistant	0	0
Fusion	Castrate_resistant	0	0
Gain/amp	Metastatic	5.69	7.58
Mutation	Metastatic	1.9	0.95
Deletion	Metastatic	0	0.47
Fusion	Metastatic	0	0.47
Gain/amp	Neuroendocrine	20.45	20.45
Mutation	Neuroendocrine	0	0
Deletion	Neuroendocrine	0	0
Fusion	Neuroendocrine	0	0
Gain/amp	Primary	2.22	1.93
Mutation	Primary	0.23	0.33
Deletion	Primary	0.4	0.53
Fusion	Primary	0.05	0
