# Supplementary material for: Genetic alterations in the 3q26.31-32 locus confer an aggressive prostate cancer phenotype
Source: Commun Biol. 2020 Aug 14;3:440. doi: 10.1038/s42003-020-01175-x (PMC7429505; doi:10.1038/s42003-020-01175-x)
Supplement: Supplementary file 4 — Supplementary Data 2 [file 42003_2020_1175_MOESM4_ESM.xlsx]

## Sheet: Contents
Sheet	Name	Description
Sheet 1	Co-occurring gains overlap	The significantly co-occurring gains which are present in all three cohorts
Sheet 2	NAAL Co-occurrence UK	The significantly co-occurring gains which are present in the ICGC UK cohort
Sheet 3	NAAL Co-occurrence CA	The significantly co-occurring gains which are present in the ICGC Canada
Sheet 4	NAAL Co-occurrence TCGA	The significantly co-occurring gains which are present in the TCGA

## Sheet: Co-occurring Gains overlap
Gene	Cytoband
MAGI1	3p14.1
SLC25A26	3p14.1
LRIG1	3p14.1
KBTBD8	3p14.1
SUCLG2	3p14.1
PTPRG	3p14.2
IP6K1	3p21.31
CDHR4	3p21.31
UBA7	3p21.31
TRAIP	3p21.31
CAMKV	3p21.31
MST1R	3p21.31
MON1A	3p21.31
LRRN1	3p26.2
ZPLD1	3q12.3
ALCAM	3q13.11
CBLB	3q13.11
CCDC54	3q13.12
BBX	3q13.12
CD47	3q13.12
IFT57	3q13.12
HHLA2	3q13.13
MYH15	3q13.13
DZIP3	3q13.13
RETNLB	3q13.13
TRAT1	3q13.13
GUCA1C	3q13.13
MORC1	3q13.13
LINC00488	3q13.13
DPPA2	3q13.13
DPPA4	3q13.13
BTLA	3q13.2
ATG3	3q13.2
SLC35A5	3q13.2
CCDC80	3q13.2
CD200R1L	3q13.2
CD200R1	3q13.2
GTPBP8	3q13.2
DRD3	3q13.31
ZNF80	3q13.31
TIGIT	3q13.31
ZBTB20	3q13.31
GSK3B	3q13.33
GPR156	3q13.33
LRRC58	3q13.33
FSTL1	3q13.33
NDUFB4	3q13.33
HGD	3q13.33
RABL3	3q13.33
GTF2E1	3q13.33
STXBP5L	3q13.33
POLQ	3q13.33
ARGFX	3q13.33
FBXO40	3q13.33
HCLS1	3q13.33
GOLGB1	3q13.33
IQCB1	3q13.33
EAF2	3q13.33
SLC15A2	3q13.33
ILDR1	3q13.33
CD86	3q13.33
PARP9	3q21.1
DTX3L	3q21.1
PARP15	3q21.1
PARP14	3q21.1
HSPBAP1	3q21.1
SEMA5B	3q21.1
PDIA5	3q21.1
SEC22A	3q21.1
ADCY5	3q21.1
CASR	3q21.1
CSTA	3q21.1
CCDC58	3q21.1
FAM162A	3q21.1
WDR5B	3q21.1
KPNA1	3q21.1
MYLK	3q21.1
CCDC14	3q21.1
ROPN1	3q21.1
KALRN	3q21.2
UMPS	3q21.2
ITGB5	3q21.2
MUC13	3q21.2
HEG1	3q21.2
SLC12A8	3q21.2
ZNF148	3q21.2
SNX4	3q21.2
OSBPL11	3q21.2
ALG1L	3q21.2
ROPN1B	3q21.2
SLC41A3	3q21.2
ALDH1L1	3q21.3
KLF15	3q21.3
ZXDC	3q21.3
UROC1	3q21.3
CHST13	3q21.3
C3orf22	3q21.3
TXNRD3NB	3q21.3
TXNRD3	3q21.3
NUP210P1	3q21.3
CHCHD6	3q21.3
PLXNA1	3q21.3
TPRA1	3q21.3
MCM2	3q21.3
PODXL2	3q21.3
ABTB1	3q21.3
MGLL	3q21.3
KBTBD12	3q21.3
SEC61A1	3q21.3
RUVBL1	3q21.3
EEFSEC	3q21.3
DNAJB8	3q21.3
GATA2	3q21.3
RPN1	3q21.3
RAB7A	3q21.3
ACAD9	3q21.3
KIAA1257	3q21.3
GP9	3q21.3
RAB43	3q21.3
ISY1	3q21.3
CNBP	3q21.3
H1FX	3q21.3
RPL32P3	3q21.3
SNORA7B	3q21.3
MBD4	3q21.3
IFT122	3q21.3
TMEM108	3q22.1
BFSP2	3q22.1
CDV3	3q22.1
TOPBP1	3q22.1
TF	3q22.1
SRPRB	3q22.1
RAB6B	3q22.1
C3orf36	3q22.1
SLCO2A1	3q22.1
ACAD11	3q22.1
UBA5	3q22.1
NPHP3	3q22.1
ACPP	3q22.1
DNAJC13	3q22.1
TRH	3q22.1
RHO	3q22.1
H1FOO	3q22.1
PLXND1	3q22.1
TMCC1	3q22.1
COL6A4P2	3q22.1
COL6A5	3q22.1
COL6A6	3q22.1
PIK3R4	3q22.1
ATP2C1	3q22.1
ASTE1	3q22.1
NEK11	3q22.1
NUDT16P1	3q22.1
NUDT16	3q22.1
MRPL3	3q22.1
ALG1L2	3q22.1
FAM86HP	3q22.1
CPNE4	3q22.1
RYK	3q22.2
AMOTL2	3q22.2
ANAPC13	3q22.2
CEP63	3q22.2
KY	3q22.2
EPHB1	3q22.2
PPP2R3A	3q22.2
MSL2	3q22.3
PCCB	3q22.3
STAG1	3q22.3
NCK1	3q22.3
IL20RB	3q22.3
SOX14	3q22.3
CLDN18	3q22.3
DZIP1L	3q22.3
A4GNT	3q22.3
DBR1	3q22.3
ARMC8	3q22.3
NME9	3q22.3
MRAS	3q22.3
ESYT3	3q22.3
CEP70	3q22.3
FAIM	3q22.3
PIK3CB	3q22.3
FOXL2	3q22.3
PRR23A	3q23
PRR23B	3q23
PRR23C	3q23
BPESC1	3q23
CLSTN2	3q23
TRIM42	3q23
SLC25A36	3q23
SPSB4	3q23
ZBTB38	3q23
RASA2	3q23
RNF7	3q23
GRK7	3q23
ATP1B3	3q23
TFDP2	3q23
GK5	3q23
XRN1	3q23
ATR	3q23
PLS1	3q23
TRPC1	3q23
PCOLCE2	3q23
PAQR9	3q23
U2SURP	3q23
MRPS22	3q23
COPB2	3q23
RBP2	3q23
RBP1	3q23
NMNAT3	3q23
CHST2	3q24
SLC9A9	3q24
HPS3	3q24
CP	3q24
PLOD2	3q24
PLSCR4	3q24
PLSCR2	3q24
PLSCR1	3q24
PLSCR5	3q24
ZIC4	3q24
ZIC1	3q24
AGTR1	3q24
CPB1	3q24
CPA3	3q24
GYG1	3q24
HLTF	3q24
RNF13	3q25.1
PFN2	3q25.1
TM4SF18	3q25.1
TM4SF1	3q25.1
TM4SF4	3q25.1
WWTR1	3q25.1
COMMD2	3q25.1
ANKUB1	3q25.1
TSC22D2	3q25.1
SERP1	3q25.1
EIF2A	3q25.1
SIAH2	3q25.1
CLRN1	3q25.1
MED12L	3q25.1
GPR171	3q25.1
P2RY14	3q25.1
GPR87	3q25.1
P2RY13	3q25.1
P2RY12	3q25.1
IGSF10	3q25.1
AADACL2	3q25.1
AADAC	3q25.1
SUCNR1	3q25.1
MBNL1	3q25.1
MME	3q25.2
C3orf79	3q25.2
GPR149	3q25.2
RAP2B	3q25.2
ARHGEF26	3q25.2
DHX36	3q25.2
P2RY1	3q25.2
PLCH1	3q25.31
C3orf33	3q25.31
SLC33A1	3q25.31
GMPS	3q25.31
KCNAB1	3q25.31
SSR3	3q25.31
TIPARP	3q25.31
LEKR1	3q25.31
CCNL1	3q25.31
VEPH1	3q25.31
PTX3	3q25.32
SHOX2	3q25.32
RSRC1	3q25.32
MLF1	3q25.32
GFM1	3q25.32
LXN	3q25.32
RARRES1	3q25.32
MFSD1	3q25.32
IQCJ	3q25.32
SCHIP1	3q25.32
IL12A	3q25.33
C3orf80	3q25.33
IFT80	3q25.33
SMC4	3q25.33
TRIM59	3q25.33
KPNA4	3q25.33
SCARNA7	3q25.33
ARL14	3q25.33
PPM1L	3q25.33
ZBBX	3q26.1
B3GALNT1	3q26.1
NMD3	3q26.1
SPTSSB	3q26.1
OTOL1	3q26.1
SI	3q26.1
SLITRK3	3q26.1
BCHE	3q26.1
SERPINI2	3q26.1
WDR49	3q26.1
PDCD10	3q26.1
SERPINI1	3q26.1
GOLIM4	3q26.2
EGFEM1P	3q26.2
MECOM	3q26.2
TERC	3q26.2
MYNN	3q26.2
LRRC34	3q26.2
LRRIQ4	3q26.2
LRRC31	3q26.2
PRKCI	3q26.2
SKIL	3q26.2
CLDN11	3q26.2
SLC7A14	3q26.2
RPL22L1	3q26.2
EIF5A2	3q26.2
SLC2A2	3q26.2
TNIK	3q26.2
SAMD7	3q26.2
SEC62	3q26.2
GPR160	3q26.2
PHC3	3q26.2
SPATA16	3q26.31
NLGN1	3q26.31
TNFSF10	3q26.31
NCEH1	3q26.31
ECT2	3q26.31
GHSR	3q26.31
PLD1	3q26.31
TMEM212	3q26.31
FNDC3B	3q26.31
ZMAT3	3q26.32
PIK3CA	3q26.32
KCNMB3	3q26.32
TBL1XR1	3q26.32
KCNMB2	3q26.32
USP13	3q26.33
PEX5L	3q26.33
TTC14	3q26.33
CCDC39	3q26.33
FXR1	3q26.33
DNAJC19	3q26.33
ZNF639	3q26.33
MFN1	3q26.33
GNB4	3q26.33
ACTL6A	3q26.33
MRPL47	3q26.33
NDUFB5	3q26.33
SOX2	3q26.33
ATP11B	3q26.33
DCUN1D1	3q26.33
MCCC1	3q27.1
LAMP3	3q27.1
MCF2L2	3q27.1
B3GNT5	3q27.1
KLHL6	3q27.1
KLHL24	3q27.1
YEATS2	3q27.1
MAP6D1	3q27.1
PARL	3q27.1
ABCC5	3q27.1
HTR3D	3q27.1
HTR3C	3q27.1
HTR3E	3q27.1
EIF2B5	3q27.1
DVL3	3q27.1
AP2M1	3q27.1
ABCF3	3q27.1
VWA5B2	3q27.1
ALG3	3q27.1
ECE2	3q27.1
CAMK2N2	3q27.1
PSMD2	3q27.1
EIF4G1	3q27.1
SNORD66	3q27.1
FAM131A	3q27.1
CLCN2	3q27.1
POLR2H	3q27.1
THPO	3q27.1
CHRD	3q27.1
EPHB3	3q27.1
MAGEF1	3q27.1
VPS8	3q27.2
C3orf70	3q27.2
EHHADH	3q27.2
MAP3K13	3q27.2
TMEM41A	3q27.2
LIPH	3q27.2
SENP2	3q27.2
IGF2BP2	3q27.2
TRA2B	3q27.2
ETV5	3q27.2
DGKG	3q27.2
CRYGS	3q27.3
TBCCD1	3q27.3
DNAJB11	3q27.3
AHSG	3q27.3
FETUB	3q27.3
HRG	3q27.3
KNG1	3q27.3
EIF4A2	3q27.3
SNORD2	3q27.3
RFC4	3q27.3
SNORA81	3q27.3
ADIPOQ	3q27.3
ST6GAL1	3q27.3
RPL39L	3q27.3
RTP1	3q27.3
MASP1	3q27.3
RTP4	3q27.3
LPP	3q27.3
SST	3q27.3
RTP2	3q27.3
BCL6	3q27.3
CLDN1	3q28
CLDN16	3q28
TMEM207	3q28
IL1RAP	3q28
GMNC	3q28
OSTN	3q28
CCDC50	3q28
PYDC2	3q28
FGF12	3q28
TPRG1	3q28
TP63	3q28
MB21D2	3q29
ATP13A5	3q29
ATP13A4	3q29
OPA1	3q29
HES1	3q29
CPN2	3q29
LRRC15	3q29
GP5	3q29
ATP13A3	3q29
TMEM44	3q29
LSG1	3q29
FAM43A	3q29
XXYLT1	3q29
ACAP2	3q29
PPP1R2	3q29
APOD	3q29
MUC20	3q29
MUC4	3q29
TNK2	3q29
SDHAP1	3q29
TFRC	3q29
ZDHHC19	3q29
PCYT1A	3q29
TCTEX1D2	3q29
TM4SF19	3q29
UBXN7	3q29
RNF168	3q29
WDR53	3q29
FBXO45	3q29
CEP19	3q29
PIGX	3q29
PAK2	3q29
SENP5	3q29
NCBP2	3q29
PIGZ	3q29
DLG1	3q29
BDH1	3q29
FYTTD1	3q29
LRCH3	3q29
IQCG	3q29
RPL35A	3q29
LMLN	3q29
ANKRD18DP	3q29
FAM157A	3q29

## Sheet: NAAL_Co-occurrance UK
Gene Symbol	Order	Cyto	Cytoband	QVALUE	Minus_Log10_qvalue
DDX11L1|chr1	1	1p36	1p36.33	0.309296	0.509626
WASH7P	2	1p36	1p36.33	0.309296	0.509626
hsa-mir-1302-2	3	1p36	1p36.33	0.309296	0.509626
FAM138A|chr1	4	1p36	1p36.33	0.309296	0.509626
FAM138F|chr1	5	1p36	1p36.33	0.309296	0.509626
OR4F5	6	1p36	1p36.33	1	0
LOC729737	7	1p36	1p36.33	1	0
LOC100132062|chr1	8	1p36	1p36.33	1	0
LOC100132287|chr1	9	1p36	1p36.33	1	0
LOC100133331|chr1	10	1p36	1p36.33	1	0
OR4F16|chr1	11	1p36	1p36.33	1	0
OR4F29|chr1	12	1p36	1p36.33	1	0
OR4F3|chr1	13	1p36	1p36.33	1	0
LOC100288069	14	1p36	1p36.33	1	0
LINC00115	15	1p36	1p36.33	1	0
LOC643837	16	1p36	1p36.33	1	0
FAM41C	17	1p36	1p36.33	1	0
LOC100130417	18	1p36	1p36.33	1	0
SAMD11	19	1p36	1p36.33	1	0
NOC2L	20	1p36	1p36.33	1	0
KLHL17	21	1p36	1p36.33	1	0
PLEKHN1	22	1p36	1p36.33	1	0
C1orf170	23	1p36	1p36.33	1	0
HES4	24	1p36	1p36.33	1	0
ISG15	25	1p36	1p36.33	0.689814	0.161268
AGRN	26	1p36	1p36.33	0.689814	0.161268
RNF223	27	1p36	1p36.33	0.689814	0.161268
C1orf159	28	1p36	1p36.33	0.689814	0.161268
LOC254099	29	1p36	1p36.33	0.689814	0.161268
MIR200A	30	1p36	1p36.33	0.689814	0.161268
MIR200B	31	1p36	1p36.33	0.689814	0.161268
MIR429	32	1p36	1p36.33	0.689814	0.161268
TTLL10	33	1p36	1p36.33	0.689814	0.161268
hsa-mir-200a	34	1p36	1p36.33	0.689814	0.161268
hsa-mir-200b	35	1p36	1p36.33	0.689814	0.161268
hsa-mir-429	36	1p36	1p36.33	0.689814	0.161268
TNFRSF18	37	1p36	1p36.33	0.689814	0.161268
TNFRSF4	38	1p36	1p36.33	0.689814	0.161268
SDF4	39	1p36	1p36.33	0.689814	0.161268
B3GALT6	40	1p36	1p36.33	0.689814	0.161268
FAM132A	41	1p36	1p36.33	0.689814	0.161268
UBE2J2	42	1p36	1p36.33	0.689814	0.161268
SCNN1D	43	1p36	1p36.33	0.689814	0.161268
ACAP3	44	1p36	1p36.33	0.689814	0.161268
CPSF3L	45	1p36	1p36.33	0.689814	0.161268
PUSL1	46	1p36	1p36.33	0.689814	0.161268
GLTPD1	47	1p36	1p36.33	0.689814	0.161268
TAS1R3	48	1p36	1p36.33	0.689814	0.161268
DVL1	49	1p36	1p36.33	0.689814	0.161268
MXRA8	50	1p36	1p36.33	0.689814	0.161268
AURKAIP1	51	1p36	1p36.33	0.689814	0.161268
CCNL2	52	1p36	1p36.33	0.689814	0.161268
LOC148413	53	1p36	1p36.33	0.689814	0.161268
MRPL20	54	1p36	1p36.33	0.689814	0.161268
ANKRD65	55	1p36	1p36.33	0.689814	0.161268
TMEM88B	56	1p36	1p36.33	0.689814	0.161268
VWA1	57	1p36	1p36.33	0.689814	0.161268
ATAD3C	58	1p36	1p36.33	0.689814	0.161268
ATAD3B	59	1p36	1p36.33	0.689814	0.161268
ATAD3A	60	1p36	1p36.33	0.689814	0.161268
SSU72	61	1p36	1p36.33	0.689814	0.161268
TMEM240	62	1p36	1p36.33	0.689814	0.161268
C1orf233	63	1p36	1p36.33	0.689814	0.161268
MIB2	64	1p36	1p36.33	0.689814	0.161268
MMP23A	65	1p36	1p36.33	0.689814	0.161268
MMP23B	66	1p36	1p36.33	0.689814	0.161268
CDK11B	67	1p36	1p36.33	0.689814	0.161268
SLC35E2B	68	1p36	1p36.33	0.689814	0.161268
CDK11A	69	1p36	1p36.33	0.689814	0.161268
SLC35E2	70	1p36	1p36.33	0.689814	0.161268
NADK	71	1p36	1p36.33	0.689814	0.161268
GNB1	72	1p36	1p36.33	0.689814	0.161268
CALML6	73	1p36	1p36.33	0.689814	0.161268
TMEM52	74	1p36	1p36.33	0.689814	0.161268
KIAA1751	75	1p36	1p36.33	0.689814	0.161268
GABRD	76	1p36	1p36.33	0.689814	0.161268
PRKCZ	77	1p36	1p36.33	0.689814	0.161268
C1orf86	78	1p36	1p36.33	0.689814	0.161268
SKI	79	1p36	1p36.33	0.689814	0.161268
MORN1	80	1p36	1p36.33	0.689814	0.161268
LOC100129534	81	1p36	1p36.33	0.689814	0.161268
RER1	82	1p36	1p36.32	0.689814	0.161268
PEX10	83	1p36	1p36.32	0.689814	0.161268
PLCH2	84	1p36	1p36.32	0.689814	0.161268
PANK4	85	1p36	1p36.32	0.689814	0.161268
HES5	86	1p36	1p36.32	0.689814	0.161268
LOC115110	87	1p36	1p36.32	0.689814	0.161268
LOC100133445	88	1p36	1p36.32	0.689814	0.161268
TNFRSF14	89	1p36	1p36.32	0.689814	0.161268
FAM213B	90	1p36	1p36.32	0.689814	0.161268
MMEL1	91	1p36	1p36.32	0.689814	0.161268
TTC34	92	1p36	1p36.32	0.689814	0.161268
ACTRT2	93	1p36	1p36.32	0.689814	0.161268
FLJ42875	94	1p36	1p36.32	0.689814	0.161268
PRDM16	95	1p36	1p36.32	0.79853	0.097709
MIR4251	96	1p36	1p36.32	0.689814	0.161268
hsa-mir-4251	97	1p36	1p36.32	0.689814	0.161268
ARHGEF16	98	1p36	1p36.32	0.79853	0.097709
MEGF6	99	1p36	1p36.32	0.79853	0.097709
MIR551A	100	1p36	1p36.32	0.689814	0.161268
hsa-mir-551a	101	1p36	1p36.32	0.689814	0.161268
TPRG1L	102	1p36	1p36.32	0.689814	0.161268
WRAP73	103	1p36	1p36.32	0.689814	0.161268
TP73	104	1p36	1p36.32	0.689814	0.161268
TP73-AS1	105	1p36	1p36.32	0.57912	0.237232
CCDC27	106	1p36	1p36.32	0.57912	0.237232
LOC388588	107	1p36	1p36.32	0.57912	0.237232
LRRC47	108	1p36	1p36.32	0.57912	0.237232
CEP104	109	1p36	1p36.32	0.57912	0.237232
DFFB	110	1p36	1p36.32	0.57912	0.237232
C1orf174	111	1p36	1p36.32	0.57912	0.237232
LOC100133612	112	1p36	1p36.32	0.57912	0.237232
LOC728716	113	1p36	1p36.32	0.57912	0.237232
LOC284661	114	1p36	1p36.32	0.57912	0.237232
AJAP1	115	1p36	1p36.32	0.57912	0.237232
MIR4417	116	1p36	1p36.31	0.57912	0.237232
MIR4689	117	1p36	1p36.31	0.57912	0.237232
NPHP4	118	1p36	1p36.31	0.57912	0.237232
KCNAB2	119	1p36	1p36.31	0.57912	0.237232
CHD5	120	1p36	1p36.31	0.57912	0.237232
RPL22	121	1p36	1p36.31	0.57912	0.237232
RNF207	122	1p36	1p36.31	0.57912	0.237232
ICMT	123	1p36	1p36.31	0.57912	0.237232
GPR153	124	1p36	1p36.31	0.57912	0.237232
HES3	125	1p36	1p36.31	0.57912	0.237232
ACOT7	126	1p36	1p36.31	0.57912	0.237232
HES2	127	1p36	1p36.31	0.57912	0.237232
ESPN	128	1p36	1p36.31	0.57912	0.237232
MIR4252	129	1p36	1p36.31	0.57912	0.237232
hsa-mir-4252	130	1p36	1p36.31	0.57912	0.237232
TNFRSF25	131	1p36	1p36.31	0.57912	0.237232
PLEKHG5	132	1p36	1p36.31	0.57912	0.237232
NOL9	133	1p36	1p36.31	0.57912	0.237232
TAS1R1	134	1p36	1p36.31	0.57912	0.237232
ZBTB48	135	1p36	1p36.31	0.57912	0.237232
KLHL21	136	1p36	1p36.31	0.57912	0.237232
PHF13	137	1p36	1p36.31	0.57912	0.237232
THAP3	138	1p36	1p36.31	0.57912	0.237232
DNAJC11	139	1p36	1p36.31	0.689814	0.161268
CAMTA1	140	1p36	1p36.31	0.689814	0.161268
VAMP3	141	1p36	1p36.23	0.57912	0.237232
PER3	142	1p36	1p36.23	0.57912	0.237232
UTS2	143	1p36	1p36.23	0.57912	0.237232
TNFRSF9	144	1p36	1p36.23	0.57912	0.237232
PARK7	145	1p36	1p36.23	0.57912	0.237232
ERRFI1	146	1p36	1p36.23	0.57912	0.237232
SLC45A1	147	1p36	1p36.23	0.57912	0.237232
RERE	148	1p36	1p36.23	0.57912	0.237232
ENO1	149	1p36	1p36.23	0.57912	0.237232
ENO1-AS1	150	1p36	1p36.23	0.57912	0.237232
CA6	151	1p36	1p36.23	0.57912	0.237232
SLC2A7	152	1p36	1p36.23	0.57912	0.237232
SLC2A5	153	1p36	1p36.23	0.57912	0.237232
GPR157	154	1p36	1p36.23	0.57912	0.237232
MIR34A	155	1p36	1p36.22	0.57912	0.237232
hsa-mir-34a	156	1p36	1p36.22	0.57912	0.237232
H6PD	157	1p36	1p36.22	0.57912	0.237232
SPSB1	158	1p36	1p36.22	0.57912	0.237232
SLC25A33	159	1p36	1p36.22	0.57912	0.237232
TMEM201	160	1p36	1p36.22	0.57912	0.237232
C1orf200	161	1p36	1p36.22	0.57912	0.237232
PIK3CD	162	1p36	1p36.22	0.57912	0.237232
CLSTN1	163	1p36	1p36.22	0.57912	0.237232
CTNNBIP1	164	1p36	1p36.22	0.57912	0.237232
LZIC	165	1p36	1p36.22	0.57912	0.237232
NMNAT1	166	1p36	1p36.22	0.57912	0.237232
RBP7	167	1p36	1p36.22	0.57912	0.237232
UBE4B	168	1p36	1p36.22	0.57912	0.237232
KIF1B	169	1p36	1p36.22	0.57912	0.237232
hsa-mir-1273d	170	1p36	1p36.22	0.57912	0.237232
PGD	171	1p36	1p36.22	0.57912	0.237232
APITD1-CORT	172	1p36	1p36.22	0.57912	0.237232
APITD1	173	1p36	1p36.22	0.57912	0.237232
CORT	174	1p36	1p36.22	0.57912	0.237232
DFFA	175	1p36	1p36.22	0.57912	0.237232
PEX14	176	1p36	1p36.22	0.57912	0.237232
CASZ1	177	1p36	1p36.22	0.57912	0.237232
C1orf127	178	1p36	1p36.22	0.57912	0.237232
TARDBP	179	1p36	1p36.22	0.57912	0.237232
MASP2	180	1p36	1p36.22	0.57912	0.237232
SRM	181	1p36	1p36.22	0.57912	0.237232
EXOSC10	182	1p36	1p36.22	0.57912	0.237232
MTOR	183	1p36	1p36.22	0.57912	0.237232
ANGPTL7	184	1p36	1p36.22	0.57912	0.237232
UBIAD1	185	1p36	1p36.22	0.57912	0.237232
PTCHD2	186	1p36	1p36.22	0.57912	0.237232
FBXO2	187	1p36	1p36.22	0.57912	0.237232
FBXO44	188	1p36	1p36.22	0.57912	0.237232
FBXO6	189	1p36	1p36.22	0.57912	0.237232
MAD2L2	190	1p36	1p36.22	0.57912	0.237232
C1orf187	191	1p36	1p36.22	0.57912	0.237232
AGTRAP	192	1p36	1p36.22	0.57912	0.237232
MTHFR	193	1p36	1p36.22	0.57912	0.237232
CLCN6	194	1p36	1p36.22	0.57912	0.237232
NPPA-AS1	195	1p36	1p36.22	0.57912	0.237232
NPPA	196	1p36	1p36.22	0.57912	0.237232
NPPB	197	1p36	1p36.22	0.57912	0.237232
KIAA2013	198	1p36	1p36.22	0.57912	0.237232
PLOD1	199	1p36	1p36.22	0.57912	0.237232
MFN2	200	1p36	1p36.22	0.57912	0.237232
MIIP	201	1p36	1p36.22	0.57912	0.237232
TNFRSF8	202	1p36	1p36.22	0.57912	0.237232
TNFRSF1B	203	1p36	1p36.22	0.57912	0.237232
MIR4632	204	1p36	1p36.22	0.57912	0.237232
VPS13D	205	1p36	1p36.22	0.57912	0.237232
SNORA59A|chr1	206	1p36	1p36.22	0.57912	0.237232
SNORA59B|chr1	207	1p36	1p36.22	0.57912	0.237232
DHRS3	208	1p36	1p36.22	0.57912	0.237232
AADACL4	209	1p36	1p36.21	0.57912	0.237232
AADACL3	210	1p36	1p36.21	0.57912	0.237232
C1orf158	211	1p36	1p36.21	0.57912	0.237232
PRAMEF12	212	1p36	1p36.21	0.48867	0.310984
PRAMEF1	213	1p36	1p36.21	0.57912	0.237232
PRAMEF11	214	1p36	1p36.21	0.57912	0.237232
HNRNPCL1	215	1p36	1p36.21	0.57912	0.237232
LOC649330	216	1p36	1p36.21	0.57912	0.237232
PRAMEF2	217	1p36	1p36.21	0.57912	0.237232
PRAMEF4	218	1p36	1p36.21	0.57912	0.237232
PRAMEF10	219	1p36	1p36.21	0.57912	0.237232
PRAMEF7	220	1p36	1p36.21	0.57912	0.237232
PRAMEF8	221	1p36	1p36.21	0.57912	0.237232
PRAMEF6	222	1p36	1p36.21	0.57912	0.237232
PRAMEF22	223	1p36	1p36.21	0.57912	0.237232
PRAMEF5	224	1p36	1p36.21	0.57912	0.237232
LOC440563	225	1p36	1p36.21	0.48867	0.310984
PRAMEF3	226	1p36	1p36.21	0.48867	0.310984
PRAMEF15	227	1p36	1p36.21	0.48867	0.310984
PRAMEF9	228	1p36	1p36.21	0.48867	0.310984
PRAMEF13	229	1p36	1p36.21	0.48867	0.310984
PRAMEF14	230	1p36	1p36.21	0.48867	0.310984
PRAMEF18	231	1p36	1p36.21	0.48867	0.310984
PRAMEF19	232	1p36	1p36.21	0.48867	0.310984
PRAMEF16	233	1p36	1p36.21	0.48867	0.310984
PRAMEF20	234	1p36	1p36.21	0.48867	0.310984
PRAMEF21	235	1p36	1p36.21	0.48867	0.310984
PRAMEF17	236	1p36	1p36.21	0.48867	0.310984
LRRC38	237	1p36	1p36.21	0.48867	0.310984
PDPN	238	1p36	1p36.21	0.48867	0.310984
PRDM2	239	1p36	1p36.21	0.48867	0.310984
KAZN	240	1p36	1p36.21	0.689814	0.161268
C1orf126	241	1p36	1p36.21	0.689814	0.161268
TMEM51	242	1p36	1p36.21	0.689814	0.161268
FHAD1	243	1p36	1p36.21	0.689814	0.161268
EFHD2	244	1p36	1p36.21	0.57912	0.237232
CTRC	245	1p36	1p36.21	0.57912	0.237232
CELA2A	246	1p36	1p36.21	0.57912	0.237232
CELA2B	247	1p36	1p36.21	0.57912	0.237232
CASP9	248	1p36	1p36.21	0.57912	0.237232
DNAJC16	249	1p36	1p36.21	0.57912	0.237232
AGMAT	250	1p36	1p36.21	0.57912	0.237232
DDI2	251	1p36	1p36.21	0.57912	0.237232
RSC1A1	252	1p36	1p36.21	0.57912	0.237232
PLEKHM2	253	1p36	1p36.21	0.57912	0.237232
SLC25A34	254	1p36	1p36.21	0.57912	0.237232
TMEM82	255	1p36	1p36.21	0.57912	0.237232
FBLIM1	256	1p36	1p36.21	0.57912	0.237232
UQCRHL	257	1p36	1p36.21	0.57912	0.237232
FLJ37453	258	1p36	1p36.21	0.57912	0.237232
SPEN	259	1p36	1p36.21	0.57912	0.237232
ZBTB17	260	1p36	1p36.13	0.57912	0.237232
C1orf64	261	1p36	1p36.13	0.57912	0.237232
HSPB7	262	1p36	1p36.13	0.57912	0.237232
CLCNKA	263	1p36	1p36.13	0.57912	0.237232
CLCNKB	264	1p36	1p36.13	0.57912	0.237232
FAM131C	265	1p36	1p36.13	0.57912	0.237232
EPHA2	266	1p36	1p36.13	0.57912	0.237232
ARHGEF19	267	1p36	1p36.13	0.57912	0.237232
RSG1	268	1p36	1p36.13	0.689814	0.161268
FBXO42	269	1p36	1p36.13	0.689814	0.161268
C1orf144	270	1p36	1p36.13	0.689814	0.161268
SPATA21	271	1p36	1p36.13	0.689814	0.161268
NECAP2	272	1p36	1p36.13	0.689814	0.161268
CROCCP3	273	1p36	1p36.13	0.689814	0.161268
MIR3675	274	1p36	1p36.13	0.689814	0.161268
NBPF1	275	1p36	1p36.13	0.689814	0.161268
CROCCP2	276	1p36	1p36.13	0.689814	0.161268
MST1P2	277	1p36	1p36.13	0.689814	0.161268
ESPNP	278	1p36	1p36.13	0.689814	0.161268
MST1P9	279	1p36	1p36.13	0.689814	0.161268
CROCC	280	1p36	1p36.13	0.57912	0.237232
MFAP2	281	1p36	1p36.13	0.57912	0.237232
ATP13A2	282	1p36	1p36.13	0.57912	0.237232
SDHB	283	1p36	1p36.13	0.57912	0.237232
PADI2	284	1p36	1p36.13	0.57912	0.237232
PADI1	285	1p36	1p36.13	0.57912	0.237232
PADI3	286	1p36	1p36.13	0.57912	0.237232
PADI4	287	1p36	1p36.13	0.57912	0.237232
PADI6	288	1p36	1p36.13	0.57912	0.237232
RCC2	289	1p36	1p36.13	0.57912	0.237232
ARHGEF10L	290	1p36	1p36.13	0.57912	0.237232
ACTL8	291	1p36	1p36.13	0.57912	0.237232
IGSF21	292	1p36	1p36.13	0.689814	0.161268
KLHDC7A	293	1p36	1p36.13	0.689814	0.161268
PAX7	294	1p36	1p36.13	0.689814	0.161268
TAS1R2	295	1p36	1p36.13	0.689814	0.161268
ALDH4A1	296	1p36	1p36.13	0.689814	0.161268
MIR4695	297	1p36	1p36.13	0.689814	0.161268
hsa-mir-1290	298	1p36	1p36.13	0.689814	0.161268
IFFO2	299	1p36	1p36.13	0.689814	0.161268
UBR4	300	1p36	1p36.13	0.689814	0.161268
KIAA0090	301	1p36	1p36.13	0.689814	0.161268
MRTO4	302	1p36	1p36.13	0.689814	0.161268
AKR7L	303	1p36	1p36.13	0.689814	0.161268
AKR7A3	304	1p36	1p36.13	0.689814	0.161268
LOC100506730	305	1p36	1p36.13	0.689814	0.161268
AKR7A2	306	1p36	1p36.13	0.689814	0.161268
PQLC2	307	1p36	1p36.13	0.689814	0.161268
CAPZB	308	1p36	1p36.13	0.689814	0.161268
C1orf151-NBL1	309	1p36	1p36.13	0.689814	0.161268
MINOS1	310	1p36	1p36.13	0.689814	0.161268
NBL1	311	1p36	1p36.13	0.689814	0.161268
HTR6	312	1p36	1p36.13	0.689814	0.161268
TMCO4	313	1p36	1p36.13	0.689814	0.161268
RNF186	314	1p36	1p36.13	0.689814	0.161268
OTUD3	315	1p36	1p36.13	0.689814	0.161268
PLA2G2E	316	1p36	1p36.13	0.689814	0.161268
PLA2G2A	317	1p36	1p36.13	0.689814	0.161268
PLA2G5	318	1p36	1p36.13	0.689814	0.161268
PLA2G2D	319	1p36	1p36.12	0.689814	0.161268
PLA2G2F	320	1p36	1p36.12	0.689814	0.161268
PLA2G2C	321	1p36	1p36.12	0.689814	0.161268
UBXN10	322	1p36	1p36.12	0.57912	0.237232
VWA5B1	323	1p36	1p36.12	0.57912	0.237232
LOC339505	324	1p36	1p36.12	0.57912	0.237232
CAMK2N1	325	1p36	1p36.12	0.57912	0.237232
MUL1	326	1p36	1p36.12	0.57912	0.237232
FAM43B	327	1p36	1p36.12	0.57912	0.237232
CDA	328	1p36	1p36.12	0.57912	0.237232
PINK1	329	1p36	1p36.12	0.57912	0.237232
DDOST	330	1p36	1p36.12	0.57912	0.237232
KIF17	331	1p36	1p36.12	0.57912	0.237232
SH2D5	332	1p36	1p36.12	0.57912	0.237232
HP1BP3	333	1p36	1p36.12	0.57912	0.237232
EIF4G3	334	1p36	1p36.12	0.57912	0.237232
hsa-mir-1256	335	1p36	1p36.12	0.57912	0.237232
ECE1	336	1p36	1p36.12	0.57912	0.237232
LOC100506801	337	1p36	1p36.12	0.57912	0.237232
NBPF3	338	1p36	1p36.12	0.57912	0.237232
ALPL	339	1p36	1p36.12	0.57912	0.237232
RAP1GAP	340	1p36	1p36.12	0.57912	0.237232
USP48	341	1p36	1p36.12	0.57912	0.237232
LDLRAD2	342	1p36	1p36.12	0.57912	0.237232
HSPG2	343	1p36	1p36.12	0.57912	0.237232
CELA3B	344	1p36	1p36.12	0.57912	0.237232
CELA3A	345	1p36	1p36.12	0.57912	0.237232
LINC00339	346	1p36	1p36.12	0.57912	0.237232
CDC42	347	1p36	1p36.12	0.57912	0.237232
WNT4	348	1p36	1p36.12	0.57912	0.237232
ZBTB40	349	1p36	1p36.12	0.57912	0.237232
EPHA8	350	1p36	1p36.12	0.57912	0.237232
C1QA	351	1p36	1p36.12	0.57912	0.237232
C1QC	352	1p36	1p36.12	0.57912	0.237232
C1QB	353	1p36	1p36.12	0.57912	0.237232
EPHB2	354	1p36	1p36.12	0.57912	0.237232
MIR4684	355	1p36	1p36.12	0.57912	0.237232
MIR4253	356	1p36	1p36.12	0.57912	0.237232
hsa-mir-4253	357	1p36	1p36.12	0.57912	0.237232
LOC729059	358	1p36	1p36.12	0.57912	0.237232
KDM1A	359	1p36	1p36.12	0.57912	0.237232
MIR3115	360	1p36	1p36.12	0.57912	0.237232
hsa-mir-3115	361	1p36	1p36.12	0.57912	0.237232
LUZP1	362	1p36	1p36.12	0.57912	0.237232
HTR1D	363	1p36	1p36.12	0.57912	0.237232
HNRNPR	364	1p36	1p36.12	0.57912	0.237232
ZNF436	365	1p36	1p36.12	0.57912	0.237232
C1orf213	366	1p36	1p36.12	0.57912	0.237232
TCEA3	367	1p36	1p36.12	0.57912	0.237232
ASAP3	368	1p36	1p36.12	0.57912	0.237232
E2F2	369	1p36	1p36.12	0.48867	0.310984
ID3	370	1p36	1p36.12	0.48867	0.310984
MDS2	371	1p36	1p36.11	0.48867	0.310984
RPL11	372	1p36	1p36.11	0.48867	0.310984
TCEB3	373	1p36	1p36.11	0.48867	0.310984
LOC100506963	374	1p36	1p36.11	0.48867	0.310984
PITHD1	375	1p36	1p36.11	0.48867	0.310984
LYPLA2	376	1p36	1p36.11	0.48867	0.310984
GALE	377	1p36	1p36.11	0.48867	0.310984
HMGCL	378	1p36	1p36.11	0.48867	0.310984
FUCA1	379	1p36	1p36.11	0.48867	0.310984
CNR2	380	1p36	1p36.11	0.48867	0.310984
MIR378F	381	1p36	1p36.11	0.48867	0.310984
PNRC2	382	1p36	1p36.11	0.48867	0.310984
SRSF10	383	1p36	1p36.11	0.48867	0.310984
MYOM3	384	1p36	1p36.11	0.48867	0.310984
IL22RA1	385	1p36	1p36.11	0.48867	0.310984
IL28RA	386	1p36	1p36.11	0.48867	0.310984
LOC284632	387	1p36	1p36.11	0.48867	0.310984
GRHL3	388	1p36	1p36.11	0.48867	0.310984
C1orf201	389	1p36	1p36.11	0.48867	0.310984
NIPAL3	390	1p36	1p36.11	0.48867	0.310984
RCAN3AS	391	1p36	1p36.11	0.48867	0.310984
RCAN3	392	1p36	1p36.11	0.48867	0.310984
C1orf130	393	1p36	1p36.11	0.48867	0.310984
SRRM1	394	1p36	1p36.11	0.48867	0.310984
CLIC4	395	1p36	1p36.11	0.48867	0.310984
RUNX3	396	1p36	1p36.11	0.48867	0.310984
SYF2	397	1p36	1p36.11	0.48867	0.310984
C1orf63	398	1p36	1p36.11	0.48867	0.310984
RHD	399	1p36	1p36.11	0.48867	0.310984
TMEM50A	400	1p36	1p36.11	0.48867	0.310984
RHCE	401	1p36	1p36.11	0.48867	0.310984
TMEM57	402	1p36	1p36.11	0.48867	0.310984
LDLRAP1	403	1p36	1p36.11	0.48867	0.310984
MAN1C1	404	1p36	1p36.11	0.48867	0.310984
SEPN1	405	1p36	1p36.11	0.48867	0.310984
FAM54B	406	1p36	1p36.11	0.48867	0.310984
LOC646471	407	1p36	1p36.11	0.48867	0.310984
C1orf135	408	1p36	1p36.11	0.48867	0.310984
PAQR7	409	1p36	1p36.11	0.48867	0.310984
STMN1	410	1p36	1p36.11	0.48867	0.310984
MIR3917	411	1p36	1p36.11	0.48867	0.310984
PAFAH2	412	1p36	1p36.11	0.48867	0.310984
EXTL1	413	1p36	1p36.11	0.48867	0.310984
SLC30A2	414	1p36	1p36.11	0.48867	0.310984
TRIM63	415	1p36	1p36.11	0.48867	0.310984
PDIK1L	416	1p36	1p36.11	0.48867	0.310984
FAM110D	417	1p36	1p36.11	0.48867	0.310984
ZNF593	418	1p36	1p36.11	0.48867	0.310984
CNKSR1	419	1p36	1p36.11	0.48867	0.310984
CATSPER4	420	1p36	1p36.11	0.48867	0.310984
CEP85	421	1p36	1p36.11	0.48867	0.310984
SH3BGRL3	422	1p36	1p36.11	0.48867	0.310984
UBXN11	423	1p36	1p36.11	0.48867	0.310984
AIM1L	424	1p36	1p36.11	0.57912	0.237232
CD52	425	1p36	1p36.11	0.48867	0.310984
ZNF683	426	1p36	1p36.11	0.57912	0.237232
LIN28A	427	1p36	1p36.11	0.57912	0.237232
DHDDS	428	1p36	1p36.11	0.57912	0.237232
HMGN2	429	1p36	1p36.11	0.57912	0.237232
RPS6KA1	430	1p36	1p36.11	0.57912	0.237232
MIR1976	431	1p36	1p36.11	0.57912	0.237232
hsa-mir-1976	432	1p36	1p36.11	0.57912	0.237232
ARID1A	433	1p36	1p36.11	0.57912	0.237232
PIGV	434	1p36	1p36.11	0.57912	0.237232
ZDHHC18	435	1p36	1p36.11	0.57912	0.237232
SFN	436	1p36	1p36.11	1	0
GPN2	437	1p36	1p36.11	1	0
GPATCH3	438	1p36	1p36.11	1	0
NR0B2	439	1p36	1p36.11	1	0
NUDC	440	1p36	1p36.11	1	0
C1orf172	441	1p36	1p36.11	1	0
TRNP1	442	1p36	1p36.11	1	0
FAM46B	443	1p36	1p36.11	1	0
SLC9A1	444	1p36	1p36.11	1	0
WDTC1	445	1p36	1p36.11	1	0
TMEM222	446	1p36	1p36.11	1	0
LOC644961	447	1p36	1p36.11	1	0
SYTL1	448	1p36	1p36.11	1	0
MAP3K6	449	1p36	1p36.11	1	0
FCN3	450	1p36	1p36.11	1	0
CD164L2	451	1p36	1p36.11	1	0
GPR3	452	1p36	1p36.11	1	0
WASF2	453	1p36	1p36.11	1	0
AHDC1	454	1p36	1p36.11	1	0
FGR	455	1p36	1p36.11	1	0
IFI6	456	1p36	1p36.11	1	0
FAM76A	457	1p35	1p35.3	1	0
STX12	458	1p35	1p35.3	1	0
PPP1R8	459	1p35	1p35.3	1	0
SCARNA1	460	1p35	1p35.3	1	0
C1orf38	461	1p35	1p35.3	1	0
RPA2	462	1p35	1p35.3	1	0
SMPDL3B	463	1p35	1p35.3	1	0
XKR8	464	1p35	1p35.3	1	0
EYA3	465	1p35	1p35.3	1	0
LOC653566	466	1p35	1p35.3	1	0
PTAFR	467	1p35	1p35.3	1	0
DNAJC8	468	1p35	1p35.3	1	0
ATPIF1	469	1p35	1p35.3	1	0
SESN2	470	1p35	1p35.3	1	0
MED18	471	1p35	1p35.3	1	0
PHACTR4	472	1p35	1p35.3	1	0
RCC1	473	1p35	1p35.3	1	0
SNHG3	474	1p35	1p35.3	1	0
TRNAU1AP	475	1p35	1p35.3	1	0
SNHG12	476	1p35	1p35.3	1	0
SNORA16A	477	1p35	1p35.3	1	0
SNORA44	478	1p35	1p35.3	1	0
SNORA61	479	1p35	1p35.3	1	0
SNORD99	480	1p35	1p35.3	1	0
RAB42	481	1p35	1p35.3	1	0
TAF12	482	1p35	1p35.3	1	0
RNU11	483	1p35	1p35.3	1	0
GMEB1	484	1p35	1p35.3	1	0
YTHDF2	485	1p35	1p35.3	1	0
OPRD1	486	1p35	1p35.3	1	0
EPB41	487	1p35	1p35.3	1	0
TMEM200B	488	1p35	1p35.3	1	0
SRSF4	489	1p35	1p35.3	1	0
MECR	490	1p35	1p35.3	1	0
PTPRU	491	1p35	1p35.3	1	0
MATN1	492	1p35	1p35.2	1	0
LOC100129196	493	1p35	1p35.2	1	0
LAPTM5	494	1p35	1p35.2	1	0
MIR4420	495	1p35	1p35.2	1	0
SDC3	496	1p35	1p35.2	1	0
PUM1	497	1p35	1p35.2	1	0
SNORD103A	498	1p35	1p35.2	1	0
SNORD103B	499	1p35	1p35.2	1	0
SNORD85	500	1p35	1p35.2	1	0
PRO0611	501	1p35	1p35.2	1	0
NKAIN1	502	1p35	1p35.2	1	0
SNRNP40	503	1p35	1p35.2	1	0
ZCCHC17	504	1p35	1p35.2	1	0
FABP3	505	1p35	1p35.2	1	0
SERINC2	506	1p35	1p35.2	1	0
LOC149086	507	1p35	1p35.2	1	0
LOC284551	508	1p35	1p35.2	1	0
TINAGL1	509	1p35	1p35.2	1	0
HCRTR1	510	1p35	1p35.2	1	0
PEF1	511	1p35	1p35.2	1	0
COL16A1	512	1p35	1p35.2	1	0
BAI2	513	1p35	1p35.2	1	0
MIR4254	514	1p35	1p35.2	1	0
hsa-mir-4254	515	1p35	1p35.2	1	0
SPOCD1	516	1p35	1p35.2	1	0
PTP4A2	517	1p35	1p35.2	1	0
KHDRBS1	518	1p35	1p35.1	1	0
TMEM39B	519	1p35	1p35.1	1	0
KPNA6	520	1p35	1p35.1	1	0
TXLNA	521	1p35	1p35.1	1	0
CCDC28B	522	1p35	1p35.1	1	0
IQCC	523	1p35	1p35.1	1	0
DCDC2B	524	1p35	1p35.1	1	0
TMEM234	525	1p35	1p35.1	1	0
EIF3I	526	1p35	1p35.1	1	0
MTMR9LP	527	1p35	1p35.1	1	0
FAM167B	528	1p35	1p35.1	1	0
LCK	529	1p35	1p35.1	1	0
HDAC1	530	1p35	1p35.1	1	0
MARCKSL1	531	1p35	1p35.1	1	0
BSDC1	532	1p35	1p35.1	1	0
LOC100128071	533	1p35	1p35.1	1	0
TSSK3	534	1p35	1p35.1	1	0
ZBTB8B	535	1p35	1p35.1	1	0
ZBTB8A	536	1p35	1p35.1	1	0
ZBTB8OS	537	1p35	1p35.1	1	0
RBBP4	538	1p35	1p35.1	1	0
SYNC	539	1p35	1p35.1	1	0
KIAA1522	540	1p35	1p35.1	1	0
YARS	541	1p35	1p35.1	1	0
S100PBP	542	1p35	1p35.1	1	0
FNDC5	543	1p35	1p35.1	1	0
HPCA	544	1p35	1p35.1	1	0
TMEM54	545	1p35	1p35.1	1	0
RNF19B	546	1p35	1p35.1	1	0
AK2	547	1p35	1p35.1	1	0
ADC	548	1p35	1p35.1	1	0
TRIM62	549	1p35	1p35.1	1	0
ZNF362	550	1p35	1p35.1	1	0
PHC2	551	1p35	1p35.1	1	0
MIR3605	552	1p35	1p35.1	1	0
ZSCAN20	553	1p35	1p35.1	1	0
CSMD2	554	1p35	1p35.1	1	0
HMGB4	555	1p35	1p35.1	1	0
LOC402779	556	1p35	1p35.1	1	0
C1orf94	557	1p34	1p34.3	1	0
hsa-mir-552	558	1p34	1p34.3	1	0
GJB4	559	1p34	1p34.3	1	0
GJB5	560	1p34	1p34.3	1	0
GJB3	561	1p34	1p34.3	1	0
GJA4	562	1p34	1p34.3	1	0
C1orf212	563	1p34	1p34.3	1	0
DLGAP3	564	1p34	1p34.3	1	0
LOC653160	565	1p34	1p34.3	1	0
ZMYM6NB	566	1p34	1p34.3	1	0
ZMYM6	567	1p34	1p34.3	1	0
ZMYM1	568	1p34	1p34.3	1	0
SFPQ	569	1p34	1p34.3	1	0
ZMYM4	570	1p34	1p34.3	1	0
KIAA0319L	571	1p34	1p34.3	1	0
NCDN	572	1p34	1p34.3	1	0
TFAP2E	573	1p34	1p34.3	1	0
PSMB2	574	1p34	1p34.3	1	0
C1orf216	575	1p34	1p34.3	1	0
CLSPN	576	1p34	1p34.3	1	0
EIF2C4	577	1p34	1p34.3	1	0
EIF2C1	578	1p34	1p34.3	1	0
EIF2C3	579	1p34	1p34.3	1	0
ADPRHL2	580	1p34	1p34.3	1	0
TEKT2	581	1p34	1p34.3	1	0
COL8A2	582	1p34	1p34.3	1	0
TRAPPC3	583	1p34	1p34.3	1	0
MAP7D1	584	1p34	1p34.3	1	0
THRAP3	585	1p34	1p34.3	1	0
SH3D21	586	1p34	1p34.3	1	0
FAM176B	587	1p34	1p34.3	1	0
STK40	588	1p34	1p34.3	1	0
LSM10	589	1p34	1p34.3	1	0
OSCP1	590	1p34	1p34.3	1	0
MRPS15	591	1p34	1p34.3	1	0
CSF3R	592	1p34	1p34.3	1	0
GRIK3	593	1p34	1p34.3	1	0
MIR4255	594	1p34	1p34.3	1	0
hsa-mir-4255	595	1p34	1p34.3	1	0
LOC728431	596	1p34	1p34.3	1	0
ZC3H12A	597	1p34	1p34.3	1	0
MEAF6	598	1p34	1p34.3	1	0
SNIP1	599	1p34	1p34.3	1	0
DNALI1	600	1p34	1p34.3	1	0
GNL2	601	1p34	1p34.3	1	0
RSPO1	602	1p34	1p34.3	1	0
C1orf109	603	1p34	1p34.3	1	0
CDCA8	604	1p34	1p34.3	1	0
EPHA10	605	1p34	1p34.3	1	0
MANEAL	606	1p34	1p34.3	1	0
YRDC	607	1p34	1p34.3	1	0
C1orf122	608	1p34	1p34.3	1	0
MTF1	609	1p34	1p34.3	1	0
INPP5B	610	1p34	1p34.3	1	0
SF3A3	611	1p34	1p34.3	1	0
FHL3	612	1p34	1p34.3	1	0
UTP11L	613	1p34	1p34.3	1	0
POU3F1	614	1p34	1p34.3	1	0
MIR3659	615	1p34	1p34.3	1	0
LOC339442	616	1p34	1p34.3	1	0
RRAGC	617	1p34	1p34.3	1	0
GJA9-MYCBP	618	1p34	1p34.3	1	0
MYCBP	619	1p34	1p34.3	1	0
GJA9	620	1p34	1p34.3	1	0
RHBDL2	621	1p34	1p34.3	1	0
AKIRIN1	622	1p34	1p34.3	1	0
NDUFS5	623	1p34	1p34.3	1	0
MACF1	624	1p34	1p34.3	1	0
KIAA0754	625	1p34	1p34.3	1	0
BMP8A	626	1p34	1p34.3	1	0
PPIEL	627	1p34	1p34.3	1	0
PABPC4	628	1p34	1p34.3	1	0
SNORA55	629	1p34	1p34.3	1	0
HEYL	630	1p34	1p34.3	1	0
NT5C1A	631	1p34	1p34.2	1	0
HPCAL4	632	1p34	1p34.2	1	0
PPIE	633	1p34	1p34.2	1	0
BMP8B	634	1p34	1p34.2	1	0
OXCT2	635	1p34	1p34.2	1	0
TRIT1	636	1p34	1p34.2	1	0
MYCL1	637	1p34	1p34.2	1	0
MFSD2A	638	1p34	1p34.2	1	0
CAP1	639	1p34	1p34.2	1	0
PPT1	640	1p34	1p34.2	1	0
RLF	641	1p34	1p34.2	1	0
TMCO2	642	1p34	1p34.2	1	0
ZMPSTE24	643	1p34	1p34.2	1	0
COL9A2	644	1p34	1p34.2	1	0
SMAP2	645	1p34	1p34.2	1	0
ZNF643	646	1p34	1p34.2	1	0
ZNF642	647	1p34	1p34.2	1	0
DEM1	648	1p34	1p34.2	1	0
ZNF684	649	1p34	1p34.2	1	0
RIMS3	650	1p34	1p34.2	1	0
LOC100130557	651	1p34	1p34.2	1	0
NFYC	652	1p34	1p34.2	1	0
MIR30C1	653	1p34	1p34.2	1	0
MIR30E	654	1p34	1p34.2	1	0
hsa-mir-30c-1	655	1p34	1p34.2	1	0
hsa-mir-30e	656	1p34	1p34.2	1	0
KCNQ4	657	1p34	1p34.2	1	0
CITED4	658	1p34	1p34.2	1	0
CTPS	659	1p34	1p34.2	1	0
LOC100507178	660	1p34	1p34.2	1	0
SLFNL1	661	1p34	1p34.2	1	0
SCMH1	662	1p34	1p34.2	1	0
EDN2	663	1p34	1p34.2	1	0
HIVEP3	664	1p34	1p34.2	1	0
GUCA2B	665	1p34	1p34.2	1	0
GUCA2A	666	1p34	1p34.2	1	0
FOXJ3	667	1p34	1p34.2	1	0
RIMKLA	668	1p34	1p34.2	1	0
ZMYND12	669	1p34	1p34.2	1	0
PPCS	670	1p34	1p34.2	1	0
CCDC30	671	1p34	1p34.2	1	0
PPIH	672	1p34	1p34.2	1	0
YBX1	673	1p34	1p34.2	1	0
CLDN19	674	1p34	1p34.2	1	0
LEPRE1	675	1p34	1p34.2	1	0
C1orf50	676	1p34	1p34.2	1	0
LOC100129924	677	1p34	1p34.2	1	0
CCDC23	678	1p34	1p34.2	1	0
ERMAP	679	1p34	1p34.2	1	0
ZNF691	680	1p34	1p34.2	1	0
SLC2A1	681	1p34	1p34.2	1	0
FLJ32224	682	1p34	1p34.2	1	0
FAM183A	683	1p34	1p34.2	1	0
EBNA1BP2	684	1p34	1p34.2	1	0
WDR65	685	1p34	1p34.2	1	0
TMEM125	686	1p34	1p34.2	1	0
C1orf210	687	1p34	1p34.2	1	0
TIE1	688	1p34	1p34.2	1	0
MPL	689	1p34	1p34.2	1	0
CDC20	690	1p34	1p34.2	1	0
ELOVL1	691	1p34	1p34.2	1	0
MED8	692	1p34	1p34.2	1	0
SZT2	693	1p34	1p34.2	1	0
HYI	694	1p34	1p34.2	1	0
PTPRF	695	1p34	1p34.2	1	0
KDM4A	696	1p34	1p34.1	1	0
LOC100132774	697	1p34	1p34.1	1	0
ST3GAL3	698	1p34	1p34.1	1	0
ARTN	699	1p34	1p34.1	1	0
IPO13	700	1p34	1p34.1	1	0
DPH2	701	1p34	1p34.1	1	0
ATP6V0B	702	1p34	1p34.1	1	0
B4GALT2	703	1p34	1p34.1	1	0
CCDC24	704	1p34	1p34.1	1	0
SLC6A9	705	1p34	1p34.1	1	0
KLF17	706	1p34	1p34.1	1	0
DMAP1	707	1p34	1p34.1	1	0
ERI3	708	1p34	1p34.1	1	0
RNF220	709	1p34	1p34.1	1	0
TMEM53	710	1p34	1p34.1	1	0
C1orf228	711	1p34	1p34.1	1	0
KIF2C	712	1p34	1p34.1	1	0
RPS8	713	1p34	1p34.1	1	0
SNORD46	714	1p34	1p34.1	1	0
SNORD55	715	1p34	1p34.1	1	0
BEST4	716	1p34	1p34.1	1	0
SNORD38A	717	1p34	1p34.1	1	0
SNORD38B	718	1p34	1p34.1	1	0
PLK3	719	1p34	1p34.1	1	0
TCTEX1D4	720	1p34	1p34.1	1	0
BTBD19	721	1p34	1p34.1	1	0
PTCH2	722	1p34	1p34.1	1	0
EIF2B3	723	1p34	1p34.1	1	0
HECTD3	724	1p34	1p34.1	1	0
UROD	725	1p34	1p34.1	1	0
ZSWIM5	726	1p34	1p34.1	1	0
LOC400752	727	1p34	1p34.1	1	0
HPDL	728	1p34	1p34.1	1	0
MUTYH	729	1p34	1p34.1	1	0
TESK2	730	1p34	1p34.1	1	0
TOE1	731	1p34	1p34.1	1	0
CCDC163P	732	1p34	1p34.1	1	0
MMACHC	733	1p34	1p34.1	1	0
PRDX1	734	1p34	1p34.1	1	0
AKR1A1	735	1p34	1p34.1	1	0
NASP	736	1p34	1p34.1	1	0
CCDC17	737	1p34	1p34.1	1	0
GPBP1L1	738	1p34	1p34.1	1	0
RPS15AP10	739	1p34	1p34.1	1	0
TMEM69	740	1p34	1p34.1	1	0
IPP	741	1p34	1p34.1	1	0
MAST2	742	1p34	1p34.1	1	0
PIK3R3	743	1p34	1p34.1	1	0
TSPAN1	744	1p34	1p34.1	1	0
POMGNT1	745	1p34	1p34.1	1	0
LURAP1	746	1p34	1p34.1	1	0
RAD54L	747	1p34	1p34.1	1	0
LRRC41	748	1p34	1p34.1	1	0
UQCRH	749	1p34	1p34.1	1	0
NSUN4	750	1p33	1p33	1	0
FAAH	751	1p33	1p33	1	0
LOC729041	752	1p33	1p33	1	0
DMBX1	753	1p33	1p33	1	0
LOC100507423	754	1p33	1p33	1	0
KNCN	755	1p33	1p33	1	0
MKNK1	756	1p33	1p33	1	0
MOB3C	757	1p33	1p33	1	0
ATPAF1	758	1p33	1p33	1	0
ATPAF1-AS1	759	1p33	1p33	1	0
KIAA0494	760	1p33	1p33	1	0
LOC100130197	761	1p33	1p33	1	0
CYP4B1	762	1p33	1p33	1	0
CYP4Z2P	763	1p33	1p33	1	0
CYP4A11	764	1p33	1p33	1	0
CYP4X1	765	1p33	1p33	1	0
CYP4Z1	766	1p33	1p33	1	0
CYP4A22	767	1p33	1p33	1	0
PDZK1IP1	768	1p33	1p33	1	0
TAL1	769	1p33	1p33	1	0
STIL	770	1p33	1p33	1	0
CMPK1	771	1p33	1p33	1	0
FOXE3	772	1p33	1p33	1	0
FOXD2	773	1p33	1p33	1	0
MGC12982	774	1p33	1p33	1	0
LOC388630	775	1p33	1p33	0.48867	0.310984
SKINTL	776	1p33	1p33	0.48867	0.310984
SLC5A9	777	1p33	1p33	0.48867	0.310984
SPATA6	778	1p33	1p33	0.48867	0.310984
AGBL4	779	1p33	1p33	1	0
BEND5	780	1p33	1p33	1	0
ELAVL4	781	1p33	1p33	1	0
DMRTA2	782	1p32	1p32.3	1	0
FAF1	783	1p32	1p32.3	1	0
CDKN2C	784	1p32	1p32.3	1	0
C1orf185	785	1p32	1p32.3	1	0
RNF11	786	1p32	1p32.3	1	0
TTC39A	787	1p32	1p32.3	1	0
EPS15	788	1p32	1p32.3	1	0
OSBPL9	789	1p32	1p32.3	1	0
NRD1	790	1p32	1p32.3	1	0
MIR761	791	1p32	1p32.3	1	0
hsa-mir-761	792	1p32	1p32.3	1	0
RAB3B	793	1p32	1p32.3	1	0
TXNDC12	794	1p32	1p32.3	1	0
KTI12	795	1p32	1p32.3	1	0
BTF3L4	796	1p32	1p32.3	1	0
ZFYVE9	797	1p32	1p32.3	1	0
CC2D1B	798	1p32	1p32.3	1	0
ORC1	799	1p32	1p32.3	1	0
PRPF38A	800	1p32	1p32.3	1	0
ZCCHC11	801	1p32	1p32.3	1	0
GPX7	802	1p32	1p32.3	1	0
FAM159A	803	1p32	1p32.3	1	0
SELRC1	804	1p32	1p32.3	1	0
ZYG11B	805	1p32	1p32.3	1	0
ZYG11A	806	1p32	1p32.3	1	0
ECHDC2	807	1p32	1p32.3	1	0
SCP2	808	1p32	1p32.3	1	0
PODN	809	1p32	1p32.3	1	0
SLC1A7	810	1p32	1p32.3	1	0
CPT2	811	1p32	1p32.3	1	0
C1orf123	812	1p32	1p32.3	1	0
MAGOH	813	1p32	1p32.3	1	0
LOC100507564	814	1p32	1p32.3	1	0
LRP8	815	1p32	1p32.3	1	0
FLJ40434	816	1p32	1p32.3	1	0
DMRTB1	817	1p32	1p32.3	1	0
GLIS1	818	1p32	1p32.3	1	0
TMEM48	819	1p32	1p32.3	1	0
YIPF1	820	1p32	1p32.3	1	0
DIO1	821	1p32	1p32.3	1	0
HSPB11	822	1p32	1p32.3	1	0
LRRC42	823	1p32	1p32.3	1	0
LDLRAD1	824	1p32	1p32.3	1	0
TMEM59	825	1p32	1p32.3	1	0
MIR4781	826	1p32	1p32.3	1	0
TCEANC2	827	1p32	1p32.3	1	0
CDCP2	828	1p32	1p32.3	1	0
CYB5RL	829	1p32	1p32.3	1	0
MRPL37	830	1p32	1p32.3	1	0
SSBP3	831	1p32	1p32.3	1	0
ACOT11	832	1p32	1p32.3	1	0
FAM151A	833	1p32	1p32.3	1	0
HEATR8-TTC4	834	1p32	1p32.3	1	0
HEATR8	835	1p32	1p32.3	1	0
TTC4	836	1p32	1p32.3	1	0
PARS2	837	1p32	1p32.3	1	0
TTC22	838	1p32	1p32.3	1	0
C1orf177	839	1p32	1p32.3	1	0
DHCR24	840	1p32	1p32.3	1	0
TMEM61	841	1p32	1p32.3	1	0
BSND	842	1p32	1p32.3	1	0
PCSK9	843	1p32	1p32.3	1	0
USP24	844	1p32	1p32.3	1	0
LOC100507634	845	1p32	1p32.3	1	0
MIR4422	846	1p32	1p32.3	1	0
PPAP2B	847	1p32	1p32.2	0.48867	0.310984
PRKAA2	848	1p32	1p32.2	0.48867	0.310984
C1orf168	849	1p32	1p32.2	0.48867	0.310984
C8A	850	1p32	1p32.2	0.48867	0.310984
C8B	851	1p32	1p32.2	0.48867	0.310984
DAB1	852	1p32	1p32.2	0.48867	0.310984
OMA1	853	1p32	1p32.2	0.48867	0.310984
TACSTD2	854	1p32	1p32.1	0.48867	0.310984
MYSM1	855	1p32	1p32.1	0.48867	0.310984
JUN	856	1p32	1p32.1	0.48867	0.310984
LOC100131060	857	1p32	1p32.1	0.48867	0.310984
HSD52	858	1p32	1p32.1	0.48867	0.310984
FGGY	859	1p32	1p32.1	0.48867	0.310984
MIR4711	860	1p32	1p32.1	0.48867	0.310984
HOOK1	861	1p32	1p32.1	0.48867	0.310984
CYP2J2	862	1p32	1p32.1	0.48867	0.310984
C1orf87	863	1p32	1p32.1	0.48867	0.310984
NFIA	864	1p31	1p31.3	1	0
TM2D1	865	1p31	1p31.3	1	0
INADL	866	1p31	1p31.3	0.184015	0.735147
hsa-mir-3116-1	867	1p31	1p31.3	0.184015	0.735147
hsa-mir-3116-2	868	1p31	1p31.3	0.184015	0.735147
L1TD1	869	1p31	1p31.3	0.184015	0.735147
KANK4	870	1p31	1p31.3	0.184015	0.735147
USP1	871	1p31	1p31.3	0.184015	0.735147
DOCK7	872	1p31	1p31.3	0.184015	0.735147
ANGPTL3	873	1p31	1p31.3	0.184015	0.735147
ATG4C	874	1p31	1p31.3	0.184015	0.735147
LINC00466	875	1p31	1p31.3	0.48867	0.310984
FOXD3	876	1p31	1p31.3	0.48867	0.310984
ALG6	877	1p31	1p31.3	0.184015	0.735147
ITGB3BP	878	1p31	1p31.3	0.184015	0.735147
EFCAB7	879	1p31	1p31.3	0.184015	0.735147
DLEU2L	880	1p31	1p31.3	0.184015	0.735147
PGM1	881	1p31	1p31.3	0.48867	0.310984
ROR1	882	1p31	1p31.3	0.48867	0.310984
UBE2U	883	1p31	1p31.3	0.48867	0.310984
CACHD1	884	1p31	1p31.3	0.48867	0.310984
MIR4794	885	1p31	1p31.3	0.48867	0.310984
RAVER2	886	1p31	1p31.3	0.48867	0.310984
JAK1	887	1p31	1p31.3	0.48867	0.310984
MIR101-1	888	1p31	1p31.3	0.48867	0.310984
MIR3671	889	1p31	1p31.3	0.48867	0.310984
hsa-mir-101-1	890	1p31	1p31.3	0.48867	0.310984
AK4	891	1p31	1p31.3	0.48867	0.310984
DNAJC6	892	1p31	1p31.3	0.48867	0.310984
LEPROT	893	1p31	1p31.3	0.48867	0.310984
LEPR	894	1p31	1p31.3	0.48867	0.310984
PDE4B	895	1p31	1p31.3	0.57912	0.237232
SGIP1	896	1p31	1p31.3	0.48867	0.310984
MIR3117	897	1p31	1p31.3	0.48867	0.310984
hsa-mir-3117	898	1p31	1p31.3	0.48867	0.310984
TCTEX1D1	899	1p31	1p31.3	0.48867	0.310984
INSL5	900	1p31	1p31.3	0.48867	0.310984
WDR78	901	1p31	1p31.3	0.48867	0.310984
MIER1	902	1p31	1p31.3	0.48867	0.310984
SLC35D1	903	1p31	1p31.3	0.48867	0.310984
C1orf141	904	1p31	1p31.3	0.48867	0.310984
IL23R	905	1p31	1p31.3	0.48867	0.310984
IL12RB2	906	1p31	1p31.3	0.48867	0.310984
SERBP1	907	1p31	1p31.3	0.48867	0.310984
GADD45A	908	1p31	1p31.3	0.48867	0.310984
GNG12	909	1p31	1p31.3	0.48867	0.310984
LOC100289178	910	1p31	1p31.3	0.48867	0.310984
DIRAS3	911	1p31	1p31.3	0.48867	0.310984
WLS	912	1p31	1p31.3	0.48867	0.310984
MIR1262	913	1p31	1p31.3	0.48867	0.310984
hsa-mir-1262	914	1p31	1p31.3	0.48867	0.310984
RPE65	915	1p31	1p31.3	0.48867	0.310984
DEPDC1	916	1p31	1p31.2	0.48867	0.310984
LRRC7	917	1p31	1p31.1	0.48867	0.310984
PIN1P1	918	1p31	1p31.1	0.48867	0.310984
LRRC40	919	1p31	1p31.1	0.48867	0.310984
SRSF11	920	1p31	1p31.1	0.48867	0.310984
ANKRD13C	921	1p31	1p31.1	0.48867	0.310984
HHLA3	922	1p31	1p31.1	0.48867	0.310984
CTH	923	1p31	1p31.1	0.48867	0.310984
PTGER3	924	1p31	1p31.1	0.48867	0.310984
ZRANB2-AS1	925	1p31	1p31.1	0.48867	0.310984
ZRANB2	926	1p31	1p31.1	0.48867	0.310984
MIR186	927	1p31	1p31.1	0.48867	0.310984
hsa-mir-186	928	1p31	1p31.1	0.48867	0.310984
ZRANB2-AS2	929	1p31	1p31.1	0.48867	0.310984
NEGR1	930	1p31	1p31.1	0.48867	0.310984
NEGR1-IT1	931	1p31	1p31.1	0.48867	0.310984
LRRIQ3	932	1p31	1p31.1	0.48867	0.310984
FPGT-TNNI3K	933	1p31	1p31.1	0.48867	0.310984
FPGT	934	1p31	1p31.1	0.48867	0.310984
TNNI3K	935	1p31	1p31.1	0.48867	0.310984
C1orf173	936	1p31	1p31.1	0.48867	0.310984
CRYZ	937	1p31	1p31.1	0.48867	0.310984
TYW3	938	1p31	1p31.1	0.48867	0.310984
LHX8	939	1p31	1p31.1	0.48867	0.310984
SLC44A5	940	1p31	1p31.1	0.48867	0.310984
ACADM	941	1p31	1p31.1	0.48867	0.310984
RABGGTB	942	1p31	1p31.1	0.48867	0.310984
SNORD45A	943	1p31	1p31.1	0.48867	0.310984
SNORD45B	944	1p31	1p31.1	0.48867	0.310984
SNORD45C	945	1p31	1p31.1	0.48867	0.310984
MSH4	946	1p31	1p31.1	0.48867	0.310984
ASB17	947	1p31	1p31.1	0.48867	0.310984
ST6GALNAC3	948	1p31	1p31.1	0.57912	0.237232
ST6GALNAC5	949	1p31	1p31.1	0.57912	0.237232
PIGK	950	1p31	1p31.1	0.57912	0.237232
AK5	951	1p31	1p31.1	1	0
ZZZ3	952	1p31	1p31.1	1	0
USP33	953	1p31	1p31.1	1	0
FAM73A	954	1p31	1p31.1	1	0
NEXN	955	1p31	1p31.1	1	0
FUBP1	956	1p31	1p31.1	1	0
DNAJB4	957	1p31	1p31.1	1	0
GIPC2	958	1p31	1p31.1	1	0
MGC27382	959	1p31	1p31.1	1	0
PTGFR	960	1p31	1p31.1	1	0
IFI44L	961	1p31	1p31.1	1	0
IFI44	962	1p31	1p31.1	1	0
ELTD1	963	1p31	1p31.1	1	0
LPHN2	964	1p31	1p31.1	1	0
TTLL7	965	1p31	1p31.1	1	0
PRKACB	966	1p31	1p31.1	1	0
SAMD13	967	1p31	1p31.1	1	0
UOX	968	1p31	1p31.1	1	0
DNASE2B	969	1p31	1p31.1	1	0
RPF1	970	1p22	1p22.3	1	0
GNG5	971	1p22	1p22.3	1	0
CTBS	972	1p22	1p22.3	1	0
C1orf180	973	1p22	1p22.3	1	0
SSX2IP	974	1p22	1p22.3	1	0
LPAR3	975	1p22	1p22.3	1	0
MCOLN2	976	1p22	1p22.3	1	0
MCOLN3	977	1p22	1p22.3	1	0
WDR63	978	1p22	1p22.3	1	0
MIR4423	979	1p22	1p22.3	1	0
SYDE2	980	1p22	1p22.3	1	0
C1orf52	981	1p22	1p22.3	1	0
BCL10	982	1p22	1p22.3	1	0
LOC646626	983	1p22	1p22.3	1	0
DDAH1	984	1p22	1p22.3	1	0
CYR61	985	1p22	1p22.3	1	0
ZNHIT6	986	1p22	1p22.3	1	0
COL24A1	987	1p22	1p22.3	1	0
ODF2L	988	1p22	1p22.3	1	0
CLCA2	989	1p22	1p22.3	1	0
CLCA1	990	1p22	1p22.3	1	0
CLCA4	991	1p22	1p22.3	1	0
CLCA3P	992	1p22	1p22.3	1	0
SH3GLB1	993	1p22	1p22.3	1	0
42248	994	1p22	1p22.3	1	0
HS2ST1	995	1p22	1p22.3	1	0
LOC339524	996	1p22	1p22.3	1	0
LMO4	997	1p22	1p22.3	1	0
LOC100505768	998	1p22	1p22.3	1	0
PKN2	999	1p22	1p22.2	1	0
GTF2B	1000	1p22	1p22.2	1	0
CCBL2	1001	1p22	1p22.2	1	0
RBMXL1	1002	1p22	1p22.2	1	0
GBP3	1003	1p22	1p22.2	1	0
GBP1	1004	1p22	1p22.2	1	0
GBP2	1005	1p22	1p22.2	1	0
GBP7	1006	1p22	1p22.2	1	0
GBP4	1007	1p22	1p22.2	1	0
GBP5	1008	1p22	1p22.2	1	0
GBP6	1009	1p22	1p22.2	1	0
GBP1P1	1010	1p22	1p22.2	1	0
LRRC8B	1011	1p22	1p22.2	1	0
FLJ27354	1012	1p22	1p22.2	1	0
LRRC8C	1013	1p22	1p22.2	1	0
LRRC8D	1014	1p22	1p22.2	1	0
GEMIN8P4	1015	1p22	1p22.2	1	0
ZNF326	1016	1p22	1p22.2	1	0
BARHL2	1017	1p22	1p22.2	1	0
ZNF644	1018	1p22	1p22.2	1	0
HFM1	1019	1p22	1p22.2	1	0
CDC7	1020	1p22	1p22.2	1	0
HSP90B3P	1021	1p22	1p22.1	1	0
TGFBR3	1022	1p22	1p22.1	1	0
BRDT	1023	1p22	1p22.1	1	0
EPHX4	1024	1p22	1p22.1	1	0
BTBD8	1025	1p22	1p22.1	1	0
KIAA1107	1026	1p22	1p22.1	1	0
C1orf146	1027	1p22	1p22.1	1	0
GLMN	1028	1p22	1p22.1	1	0
RPAP2	1029	1p22	1p22.1	1	0
GFI1	1030	1p22	1p22.1	1	0
EVI5	1031	1p22	1p22.1	1	0
FAM69A	1032	1p22	1p22.1	1	0
RPL5	1033	1p22	1p22.1	1	0
SNORA66	1034	1p22	1p22.1	1	0
SNORD21	1035	1p22	1p22.1	1	0
MTF2	1036	1p22	1p22.1	1	0
TMED5	1037	1p22	1p22.1	1	0
CCDC18	1038	1p22	1p22.1	1	0
LOC100131564	1039	1p22	1p22.1	1	0
DR1	1040	1p22	1p22.1	1	0
FNBP1L	1041	1p22	1p22.1	1	0
BCAR3	1042	1p22	1p22.1	1	0
LOC100129046	1043	1p22	1p22.1	1	0
MIR760	1044	1p22	1p22.1	1	0
hsa-mir-760	1045	1p22	1p22.1	1	0
DNTTIP2	1046	1p22	1p22.1	1	0
GCLM	1047	1p22	1p22.1	1	0
ABCA4	1048	1p22	1p22.1	1	0
ARHGAP29	1049	1p22	1p22.1	1	0
ABCD3	1050	1p21	1p21.3	1	0
F3	1051	1p21	1p21.3	1	0
SLC44A3	1052	1p21	1p21.3	1	0
CNN3	1053	1p21	1p21.3	1	0
LOC729970	1054	1p21	1p21.3	1	0
ALG14	1055	1p21	1p21.3	1	0
TMEM56	1056	1p21	1p21.3	1	0
TMEM56-RWDD3	1057	1p21	1p21.3	1	0
RWDD3	1058	1p21	1p21.3	1	0
FLJ31662	1059	1p21	1p21.3	1	0
PTBP2	1060	1p21	1p21.3	1	0
DPYD	1061	1p21	1p21.3	1	0
MIR137HG	1062	1p21	1p21.3	1	0
MIR137	1063	1p21	1p21.3	1	0
MIR2682	1064	1p21	1p21.3	1	0
hsa-mir-137	1065	1p21	1p21.3	1	0
LOC729987	1066	1p21	1p21.3	1	0
SNX7	1067	1p21	1p21.3	1	0
LPPR5	1068	1p21	1p21.3	1	0
LOC100129620	1069	1p21	1p21.3	1	0
LPPR4	1070	1p21	1p21.2	1	0
PALMD	1071	1p21	1p21.2	1	0
MIR548AA1	1072	1p21	1p21.2	1	0
MIR548D1	1073	1p21	1p21.2	1	0
FRRS1	1074	1p21	1p21.2	1	0
AGL	1075	1p21	1p21.2	1	0
SLC35A3	1076	1p21	1p21.2	1	0
HIAT1	1077	1p21	1p21.2	1	0
SASS6	1078	1p21	1p21.2	1	0
CCDC76	1079	1p21	1p21.2	1	0
LRRC39	1080	1p21	1p21.2	1	0
DBT	1081	1p21	1p21.2	1	0
RTCD1	1082	1p21	1p21.2	1	0
MIR553	1083	1p21	1p21.2	1	0
hsa-mir-553	1084	1p21	1p21.2	1	0
CDC14A	1085	1p21	1p21.2	1	0
GPR88	1086	1p21	1p21.2	1	0
LOC100128787	1087	1p21	1p21.2	1	0
VCAM1	1088	1p21	1p21.2	1	0
EXTL2	1089	1p21	1p21.2	1	0
SLC30A7	1090	1p21	1p21.2	1	0
DPH5	1091	1p21	1p21.2	1	0
S1PR1	1092	1p21	1p21.2	0.57912	0.237232
OLFM3	1093	1p21	1p21.1	0.57912	0.237232
DNAJA1P5	1094	1p21	1p21.1	0.57912	0.237232
COL11A1	1095	1p21	1p21.1	0.48867	0.310984
RNPC3	1096	1p21	1p21.1	0.48867	0.310984
AMY2B	1097	1p21	1p21.1	0.48867	0.310984
LOC648740	1098	1p21	1p21.1	0.48867	0.310984
AMY2A	1099	1p21	1p21.1	0.48867	0.310984
AMY1A	1100	1p21	1p21.1	0.48867	0.310984
AMY1B	1101	1p21	1p21.1	0.48867	0.310984
AMY1C	1102	1p21	1p21.1	0.48867	0.310984
LOC100129138	1103	1p21	1p21.1	0.48867	0.310984
PRMT6	1104	1p13	1p13.3	0.48867	0.310984
NTNG1	1105	1p13	1p13.3	0.48867	0.310984
VAV3	1106	1p13	1p13.3	0.48867	0.310984
SLC25A24	1107	1p13	1p13.3	0.48867	0.310984
NBPF4	1108	1p13	1p13.3	0.48867	0.310984
NBPF6	1109	1p13	1p13.3	0.48867	0.310984
FAM102B	1110	1p13	1p13.3	0.48867	0.310984
HENMT1	1111	1p13	1p13.3	0.48867	0.310984
PRPF38B	1112	1p13	1p13.3	0.48867	0.310984
FNDC7	1113	1p13	1p13.3	0.48867	0.310984
STXBP3	1114	1p13	1p13.3	0.48867	0.310984
AKNAD1	1115	1p13	1p13.3	0.48867	0.310984
SRG7	1116	1p13	1p13.3	0.48867	0.310984
GPSM2	1117	1p13	1p13.3	0.48867	0.310984
CLCC1	1118	1p13	1p13.3	0.48867	0.310984
WDR47	1119	1p13	1p13.3	0.48867	0.310984
TAF13	1120	1p13	1p13.3	0.48867	0.310984
TMEM167B	1121	1p13	1p13.3	0.48867	0.310984
SCARNA2	1122	1p13	1p13.3	0.48867	0.310984
C1orf194	1123	1p13	1p13.3	0.48867	0.310984
KIAA1324	1124	1p13	1p13.3	0.48867	0.310984
SARS	1125	1p13	1p13.3	0.48867	0.310984
CELSR2	1126	1p13	1p13.3	0.48867	0.310984
PSRC1	1127	1p13	1p13.3	0.48867	0.310984
MYBPHL	1128	1p13	1p13.3	0.48867	0.310984
SORT1	1129	1p13	1p13.3	0.48867	0.310984
PSMA5	1130	1p13	1p13.3	0.48867	0.310984
SYPL2	1131	1p13	1p13.3	1	0
ATXN7L2	1132	1p13	1p13.3	1	0
CYB561D1	1133	1p13	1p13.3	1	0
AMIGO1	1134	1p13	1p13.3	1	0
GPR61	1135	1p13	1p13.3	1	0
GNAI3	1136	1p13	1p13.3	1	0
MIR197	1137	1p13	1p13.3	1	0
hsa-mir-197	1138	1p13	1p13.3	1	0
GNAT2	1139	1p13	1p13.3	1	0
AMPD2	1140	1p13	1p13.3	1	0
GSTM4	1141	1p13	1p13.3	1	0
GSTM2	1142	1p13	1p13.3	1	0
GSTM1	1143	1p13	1p13.3	1	0
GSTM5	1144	1p13	1p13.3	1	0
GSTM3	1145	1p13	1p13.3	1	0
EPS8L3	1146	1p13	1p13.3	1	0
CSF1	1147	1p13	1p13.3	1	0
AHCYL1	1148	1p13	1p13.3	1	0
FAM40A	1149	1p13	1p13.3	1	0
ALX3	1150	1p13	1p13.3	1	0
UBL4B	1151	1p13	1p13.3	1	0
SLC6A17	1152	1p13	1p13.3	1	0
KCNC4	1153	1p13	1p13.3	1	0
LOC440600	1154	1p13	1p13.3	1	0
RBM15	1155	1p13	1p13.3	1	0
SLC16A4	1156	1p13	1p13.3	1	0
HBXIP	1157	1p13	1p13.3	1	0
PROK1	1158	1p13	1p13.3	1	0
CYMP	1159	1p13	1p13.3	1	0
KCNA10	1160	1p13	1p13.3	1	0
KCNA2	1161	1p13	1p13.3	1	0
KCNA3	1162	1p13	1p13.3	1	0
CD53	1163	1p13	1p13.3	1	0
LRIF1	1164	1p13	1p13.3	1	0
DRAM2	1165	1p13	1p13.3	1	0
CEPT1	1166	1p13	1p13.3	1	0
DENND2D	1167	1p13	1p13.3	1	0
CHI3L2	1168	1p13	1p13.3	1	0
RP11-165H20.1	1169	1p13	1p13.2	1	0
CHIA	1170	1p13	1p13.2	1	0
C1orf88	1171	1p13	1p13.2	1	0
PGCP1	1172	1p13	1p13.2	1	0
OVGP1	1173	1p13	1p13.2	1	0
WDR77	1174	1p13	1p13.2	1	0
ATP5F1	1175	1p13	1p13.2	1	0
ADORA3	1176	1p13	1p13.2	1	0
C1orf162	1177	1p13	1p13.2	1	0
LOC100129269	1178	1p13	1p13.2	1	0
RAP1A	1179	1p13	1p13.2	1	0
FAM212B	1180	1p13	1p13.2	1	0
LOC100506343	1181	1p13	1p13.2	1	0
DDX20	1182	1p13	1p13.2	1	0
KCND3	1183	1p13	1p13.2	1	0
CTTNBP2NL	1184	1p13	1p13.2	1	0
MIR4256	1185	1p13	1p13.2	1	0
WNT2B	1186	1p13	1p13.2	1	0
hsa-mir-4256	1187	1p13	1p13.2	1	0
ST7L	1188	1p13	1p13.2	1	0
CAPZA1	1189	1p13	1p13.2	1	0
MOV10	1190	1p13	1p13.2	1	0
RHOC	1191	1p13	1p13.2	1	0
PPM1J	1192	1p13	1p13.2	1	0
FAM19A3	1193	1p13	1p13.2	1	0
SLC16A1	1194	1p13	1p13.2	1	0
AKR7A2P1	1195	1p13	1p13.2	1	0
LRIG2	1196	1p13	1p13.2	1	0
LOC643441	1197	1p13	1p13.2	1	0
MAGI3	1198	1p13	1p13.2	1	0
PHTF1	1199	1p13	1p13.2	1	0
RSBN1	1200	1p13	1p13.2	1	0
PTPN22	1201	1p13	1p13.2	0.48867	0.310984
LOC100287722	1202	1p13	1p13.2	0.48867	0.310984
BCL2L15	1203	1p13	1p13.2	0.48867	0.310984
AP4B1	1204	1p13	1p13.2	0.48867	0.310984
DCLRE1B	1205	1p13	1p13.2	0.48867	0.310984
HIPK1	1206	1p13	1p13.2	0.48867	0.310984
OLFML3	1207	1p13	1p13.2	0.48867	0.310984
SYT6	1208	1p13	1p13.2	0.48867	0.310984
TRIM33	1209	1p13	1p13.2	0.48867	0.310984
BCAS2	1210	1p13	1p13.2	0.48867	0.310984
DENND2C	1211	1p13	1p13.2	0.48867	0.310984
AMPD1	1212	1p13	1p13.2	0.48867	0.310984
NRAS	1213	1p13	1p13.2	0.48867	0.310984
CSDE1	1214	1p13	1p13.2	0.48867	0.310984
SIKE1	1215	1p13	1p13.2	0.48867	0.310984
SYCP1	1216	1p13	1p13.2	0.48867	0.310984
TSHB	1217	1p13	1p13.2	0.48867	0.310984
TSPAN2	1218	1p13	1p13.2	0.48867	0.310984
NGF	1219	1p13	1p13.2	0.48867	0.310984
VANGL1	1220	1p13	1p13.1	0.48867	0.310984
CASQ2	1221	1p13	1p13.1	0.48867	0.310984
NHLH2	1222	1p13	1p13.1	0.48867	0.310984
SLC22A15	1223	1p13	1p13.1	0.48867	0.310984
MAB21L3	1224	1p13	1p13.1	0.48867	0.310984
ATP1A1	1225	1p13	1p13.1	0.48867	0.310984
ATP1A1OS	1226	1p13	1p13.1	0.48867	0.310984
CD58	1227	1p13	1p13.1	0.48867	0.310984
IGSF3	1228	1p13	1p13.1	0.48867	0.310984
MIR320B1	1229	1p13	1p13.1	0.48867	0.310984
hsa-mir-320b-1	1230	1p13	1p13.1	0.48867	0.310984
CD2	1231	1p13	1p13.1	0.48867	0.310984
PTGFRN	1232	1p13	1p13.1	0.48867	0.310984
CD101	1233	1p13	1p13.1	0.48867	0.310984
TTF2	1234	1p13	1p13.1	0.48867	0.310984
MIR942	1235	1p13	1p13.1	0.48867	0.310984
hsa-mir-942	1236	1p13	1p13.1	0.48867	0.310984
TRIM45	1237	1p13	1p13.1	0.48867	0.310984
VTCN1	1238	1p13	1p13.1	0.48867	0.310984
MAN1A2	1239	1p12	1p12	0.57912	0.237232
FAM46C	1240	1p12	1p12	0.57912	0.237232
GDAP2	1241	1p12	1p12	0.48867	0.310984
WDR3	1242	1p12	1p12	0.48867	0.310984
SPAG17	1243	1p12	1p12	0.48867	0.310984
TBX15	1244	1p12	1p12	0.48867	0.310984
WARS2	1245	1p12	1p12	0.48867	0.310984
HAO2	1246	1p12	1p12	0.57912	0.237232
HSD3B2	1247	1p12	1p12	0.57912	0.237232
HSD3B1	1248	1p12	1p12	0.57912	0.237232
HSD3BP4	1249	1p12	1p12	0.57912	0.237232
LOC644242	1250	1p12	1p12	0.57912	0.237232
ZNF697	1251	1p12	1p12	0.57912	0.237232
PHGDH	1252	1p12	1p12	0.57912	0.237232
HMGCS2	1253	1p12	1p12	0.57912	0.237232
REG4	1254	1p12	1p12	0.57912	0.237232
NBPF7	1255	1p12	1p12	0.57912	0.237232
ADAM30	1256	1p12	1p12	0.57912	0.237232
NOTCH2	1257	1p12	1p12	0.57912	0.237232
FAM72B	1258	1p11	1p11.2	0.57912	0.237232
HIST2H2BA	1259	1p11	1p11.2	0.57912	0.237232
FCGR1B	1260	1p11	1p11.2	0.57912	0.237232
EMBP1	1261	1p11	1p11.2	0.57912	0.237232
hsa-mir-3118-1	1262	1q21	1q21.1	0.57912	0.237232
LOC375010	1263	1q21	1q21.1	0.57912	0.237232
hsa-mir-3118-2	1264	1q21	1q21.1	0.689814	0.161268
hsa-mir-3118-3	1265	1q21	1q21.1	0.79853	0.097709
LOC100130000	1266	1q21	1q21.1	0.79853	0.097709
FLJ39739	1267	1q21	1q21.1	0.205558	0.687066
LOC100286793	1268	1q21	1q21.1	0.79853	0.097709
PPIAL4G	1269	1q21	1q21.1	0.79853	0.097709
FAM72D	1270	1q21	1q21.1	0.79853	0.097709
SRGAP2P2	1271	1q21	1q21.1	0.79853	0.097709
LOC728855	1272	1q21	1q21.1	0.252445	0.597833
LOC728875	1273	1q21	1q21.1	0.79853	0.097709
PPIAL4A	1274	1q21	1q21.1	0.252445	0.597833
PPIAL4B	1275	1q21	1q21.1	0.252445	0.597833
PPIAL4C	1276	1q21	1q21.1	0.252445	0.597833
NBPF9	1277	1q21	1q21.1	0.79853	0.097709
PFN1P2	1278	1q21	1q21.1	0.79853	0.097709
LOC653513	1279	1q21	1q21.1	0.79853	0.097709
PDE4DIP	1280	1q21	1q21.1	0.205558	0.687066
SEC22B	1281	1q21	1q21.1	0.205558	0.687066
NOTCH2NL	1282	1q21	1q21.1	0.205558	0.687066
NBPF10	1283	1q21	1q21.1	0.205558	0.687066
HFE2	1284	1q21	1q21.1	0.205558	0.687066
TXNIP	1285	1q21	1q21.1	0.205558	0.687066
POLR3GL	1286	1q21	1q21.1	0.0997797	1.00096
ANKRD34A	1287	1q21	1q21.1	0.0997797	1.00096
LIX1L	1288	1q21	1q21.1	0.0997797	1.00096
RBM8A	1289	1q21	1q21.1	0.0997797	1.00096
GNRHR2	1290	1q21	1q21.1	0.0997797	1.00096
PEX11B	1291	1q21	1q21.1	0.0997797	1.00096
ITGA10	1292	1q21	1q21.1	0.0997797	1.00096
ANKRD35	1293	1q21	1q21.1	0.0997797	1.00096
PIAS3	1294	1q21	1q21.1	0.0997797	1.00096
NUDT17	1295	1q21	1q21.1	0.0997797	1.00096
POLR3C	1296	1q21	1q21.1	0.0997797	1.00096
RNF115	1297	1q21	1q21.1	0.0997797	1.00096
CD160	1298	1q21	1q21.1	0.0997797	1.00096
PDZK1	1299	1q21	1q21.1	0.0997797	1.00096
GPR89A	1300	1q21	1q21.1	0.0674565	1.17098
GPR89C	1301	1q21	1q21.1	0.0674565	1.17098
PDZK1P1	1302	1q21	1q21.1	0.0674565	1.17098
NBPF11	1303	1q21	1q21.1	0.0674565	1.17098
NBPF24	1304	1q21	1q21.1	0.0674565	1.17098
LOC728989	1305	1q21	1q21.1	0.0674565	1.17098
PRKAB2	1306	1q21	1q21.1	0.0674565	1.17098
PDIA3P	1307	1q21	1q21.1	0.0674565	1.17098
FMO5	1308	1q21	1q21.1	0.0674565	1.17098
CHD1L	1309	1q21	1q21.1	0.0674565	1.17098
LOC100289211	1310	1q21	1q21.1	0.0674565	1.17098
BCL9	1311	1q21	1q21.2	0.0674565	1.17098
ACP6	1312	1q21	1q21.2	0.0674565	1.17098
GJA5	1313	1q21	1q21.2	0.0674565	1.17098
GJA8	1314	1q21	1q21.2	0.0674565	1.17098
GPR89B	1315	1q21	1q21.2	0.0674565	1.17098
NBPF14	1316	1q21	1q21.2	0.0399884	1.39807
PPIAL4D	1317	1q21	1q21.2	0.0674565	1.17098
PPIAL4F	1318	1q21	1q21.2	0.0674565	1.17098
NBPF15	1319	1q21	1q21.2	0.0674565	1.17098
NBPF16	1320	1q21	1q21.2	0.0674565	1.17098
PPIAL4E	1321	1q21	1q21.2	0.0674565	1.17098
LOC645166	1322	1q21	1q21.2	0.0997797	1.00096
LOC388692	1323	1q21	1q21.2	0.0997797	1.00096
FCGR1C	1324	1q21	1q21.2	0.12037	0.919481
HIST2H2BF	1325	1q21	1q21.2	0.12037	0.919481
FAM91A2	1326	1q21	1q21.2	0.12037	0.919481
FCGR1A	1327	1q21	1q21.2	0.12037	0.919481
HIST2H3D	1328	1q21	1q21.2	0.12037	0.919481
HIST2H4A	1329	1q21	1q21.2	0.166408	0.778825
HIST2H4B	1330	1q21	1q21.2	0.166408	0.778825
HIST2H2AA3	1331	1q21	1q21.2	0.166408	0.778825
HIST2H2AA4	1332	1q21	1q21.2	0.166408	0.778825
HIST2H3A	1333	1q21	1q21.2	0.166408	0.778825
HIST2H3C	1334	1q21	1q21.2	0.166408	0.778825
HIST2H2BC	1335	1q21	1q21.2	0.166408	0.778825
HIST2H2AB	1336	1q21	1q21.2	0.166408	0.778825
HIST2H2AC	1337	1q21	1q21.2	0.166408	0.778825
HIST2H2BE	1338	1q21	1q21.2	0.166408	0.778825
BOLA1	1339	1q21	1q21.2	0.166408	0.778825
SV2A	1340	1q21	1q21.2	0.166408	0.778825
SF3B4	1341	1q21	1q21.2	0.166408	0.778825
MTMR11	1342	1q21	1q21.2	0.166408	0.778825
OTUD7B	1343	1q21	1q21.2	0.166408	0.778825
VPS45	1344	1q21	1q21.2	0.166408	0.778825
PLEKHO1	1345	1q21	1q21.2	0.166408	0.778825
ANP32E	1346	1q21	1q21.2	0.166408	0.778825
CA14	1347	1q21	1q21.2	0.166408	0.778825
APH1A	1348	1q21	1q21.2	0.166408	0.778825
C1orf54	1349	1q21	1q21.2	0.166408	0.778825
C1orf51	1350	1q21	1q21.2	0.166408	0.778825
MRPS21	1351	1q21	1q21.2	0.166408	0.778825
PRPF3	1352	1q21	1q21.2	0.0705012	1.1518
RPRD2	1353	1q21	1q21.3	0.0705012	1.1518
TARS2	1354	1q21	1q21.3	0.0705012	1.1518
ECM1	1355	1q21	1q21.3	0.0705012	1.1518
ADAMTSL4	1356	1q21	1q21.3	0.0705012	1.1518
MIR4257	1357	1q21	1q21.3	0.0705012	1.1518
hsa-mir-4257	1358	1q21	1q21.3	0.0705012	1.1518
MCL1	1359	1q21	1q21.3	0.0705012	1.1518
ENSA	1360	1q21	1q21.3	0.0705012	1.1518
GOLPH3L	1361	1q21	1q21.3	0.0546878	1.26211
HORMAD1	1362	1q21	1q21.3	0.0546878	1.26211
CTSS	1363	1q21	1q21.3	0.0546878	1.26211
CTSK	1364	1q21	1q21.3	0.0546878	1.26211
ARNT	1365	1q21	1q21.3	0.0546878	1.26211
SETDB1	1366	1q21	1q21.3	0.0546878	1.26211
CERS2	1367	1q21	1q21.3	0.0546878	1.26211
ANXA9	1368	1q21	1q21.3	0.0546878	1.26211
FAM63A	1369	1q21	1q21.3	0.0546878	1.26211
PRUNE	1370	1q21	1q21.3	0.0546878	1.26211
BNIPL	1371	1q21	1q21.3	0.0546878	1.26211
C1orf56	1372	1q21	1q21.3	0.0546878	1.26211
CDC42SE1	1373	1q21	1q21.3	0.0546878	1.26211
MLLT11	1374	1q21	1q21.3	0.0546878	1.26211
GABPB2	1375	1q21	1q21.3	0.0546878	1.26211
SEMA6C	1376	1q21	1q21.3	0.0546878	1.26211
TNFAIP8L2-SCNM1	1377	1q21	1q21.3	0.0546878	1.26211
TNFAIP8L2	1378	1q21	1q21.3	0.0546878	1.26211
LYSMD1	1379	1q21	1q21.3	0.0546878	1.26211
SCNM1	1380	1q21	1q21.3	0.0546878	1.26211
TMOD4	1381	1q21	1q21.3	0.0546878	1.26211
VPS72	1382	1q21	1q21.3	0.0546878	1.26211
PIP5K1A	1383	1q21	1q21.3	0.0546878	1.26211
PSMD4	1384	1q21	1q21.3	0.0546878	1.26211
ZNF687	1385	1q21	1q21.3	0.0546878	1.26211
PI4KB	1386	1q21	1q21.3	0.0546878	1.26211
RFX5	1387	1q21	1q21.3	0.0546878	1.26211
SELENBP1	1388	1q21	1q21.3	0.0546878	1.26211
POGZ	1389	1q21	1q21.3	0.0546878	1.26211
PSMB4	1390	1q21	1q21.3	0.0546878	1.26211
CGN	1391	1q21	1q21.3	0.0546878	1.26211
MIR554	1392	1q21	1q21.3	0.0546878	1.26211
TUFT1	1393	1q21	1q21.3	0.0546878	1.26211
hsa-mir-554	1394	1q21	1q21.3	0.0546878	1.26211
SNX27	1395	1q21	1q21.3	0.0546878	1.26211
CELF3	1396	1q21	1q21.3	0.0546878	1.26211
RIIAD1	1397	1q21	1q21.3	0.0546878	1.26211
MRPL9	1398	1q21	1q21.3	0.0546878	1.26211
OAZ3	1399	1q21	1q21.3	0.0546878	1.26211
TDRKH	1400	1q21	1q21.3	0.0546878	1.26211
LINGO4	1401	1q21	1q21.3	0.0546878	1.26211
RORC	1402	1q21	1q21.3	0.0546878	1.26211
C2CD4D	1403	1q21	1q21.3	0.0546878	1.26211
LOC100132111	1404	1q21	1q21.3	0.0546878	1.26211
THEM5	1405	1q21	1q21.3	0.0546878	1.26211
THEM4	1406	1q21	1q21.3	0.0546878	1.26211
S100A10	1407	1q21	1q21.3	0.0546878	1.26211
S100A11	1408	1q21	1q21.3	0.12037	0.919481
TCHHL1	1409	1q21	1q21.3	0.12037	0.919481
TCHH	1410	1q21	1q21.3	0.12037	0.919481
RPTN	1411	1q21	1q21.3	0.12037	0.919481
HRNR	1412	1q21	1q21.3	0.12037	0.919481
FLG	1413	1q21	1q21.3	0.12037	0.919481
FLG2	1414	1q21	1q21.3	0.12037	0.919481
CRNN	1415	1q21	1q21.3	0.12037	0.919481
CRCT1	1416	1q21	1q21.3	0.12037	0.919481
LCE5A	1417	1q21	1q21.3	0.12037	0.919481
LCE3E	1418	1q21	1q21.3	0.12037	0.919481
LCE3D	1419	1q21	1q21.3	0.12037	0.919481
LCE3C	1420	1q21	1q21.3	0.12037	0.919481
LCE3B	1421	1q21	1q21.3	0.12037	0.919481
LCE3A	1422	1q21	1q21.3	0.12037	0.919481
LCE2D	1423	1q21	1q21.3	0.12037	0.919481
LCE2C	1424	1q21	1q21.3	0.12037	0.919481
LCE2B	1425	1q21	1q21.3	0.12037	0.919481
LCE2A	1426	1q21	1q21.3	0.12037	0.919481
LCE4A	1427	1q21	1q21.3	0.12037	0.919481
C1orf68	1428	1q21	1q21.3	0.12037	0.919481
KPRP	1429	1q21	1q21.3	0.12037	0.919481
LCE1F	1430	1q21	1q21.3	0.12037	0.919481
LCE1E	1431	1q21	1q21.3	0.12037	0.919481
LCE1D	1432	1q21	1q21.3	0.12037	0.919481
LCE1B	1433	1q21	1q21.3	0.12037	0.919481
LCE1C	1434	1q21	1q21.3	0.12037	0.919481
LCE1A	1435	1q21	1q21.3	0.12037	0.919481
LCE6A	1436	1q21	1q21.3	0.12037	0.919481
SMCP	1437	1q21	1q21.3	0.12037	0.919481
IVL	1438	1q21	1q21.3	0.12037	0.919481
SPRR4	1439	1q21	1q21.3	0.12037	0.919481
SPRR1A	1440	1q21	1q21.3	0.12037	0.919481
SPRR3	1441	1q21	1q21.3	0.12037	0.919481
SPRR1B	1442	1q21	1q21.3	0.12037	0.919481
SPRR2D	1443	1q21	1q21.3	0.12037	0.919481
SPRR2A	1444	1q21	1q21.3	0.12037	0.919481
SPRR2B	1445	1q21	1q21.3	0.12037	0.919481
SPRR2E	1446	1q21	1q21.3	0.12037	0.919481
SPRR2F	1447	1q21	1q21.3	0.12037	0.919481
SPRR2C	1448	1q21	1q21.3	0.12037	0.919481
SPRR2G	1449	1q21	1q21.3	0.12037	0.919481
LELP1	1450	1q21	1q21.3	0.12037	0.919481
PRR9	1451	1q21	1q21.3	0.12037	0.919481
LOR	1452	1q21	1q21.3	0.12037	0.919481
PGLYRP3	1453	1q21	1q21.3	0.12037	0.919481
PGLYRP4	1454	1q21	1q21.3	0.12037	0.919481
S100A9	1455	1q21	1q21.3	0.12037	0.919481
S100A12	1456	1q21	1q21.3	0.12037	0.919481
S100A8	1457	1q21	1q21.3	0.12037	0.919481
S100A7A	1458	1q21	1q21.3	0.12037	0.919481
S100A7L2	1459	1q21	1q21.3	0.12037	0.919481
S100A7	1460	1q21	1q21.3	0.12037	0.919481
S100A5	1461	1q21	1q21.3	0.12037	0.919481
S100A6	1462	1q21	1q21.3	0.12037	0.919481
S100A3	1463	1q21	1q21.3	0.12037	0.919481
S100A4	1464	1q21	1q21.3	0.12037	0.919481
S100A2	1465	1q21	1q21.3	0.12037	0.919481
S100A16	1466	1q21	1q21.3	0.0546878	1.26211
S100A13	1467	1q21	1q21.3	0.0546878	1.26211
S100A14	1468	1q21	1q21.3	0.0546878	1.26211
S100A1	1469	1q21	1q21.3	0.0546878	1.26211
CHTOP	1470	1q21	1q21.3	0.0546878	1.26211
SNAPIN	1471	1q21	1q21.3	0.0546878	1.26211
ILF2	1472	1q21	1q21.3	0.0546878	1.26211
NPR1	1473	1q21	1q21.3	0.0546878	1.26211
INTS3	1474	1q21	1q21.3	0.0546878	1.26211
SLC27A3	1475	1q21	1q21.3	0.0546878	1.26211
GATAD2B	1476	1q21	1q21.3	0.0546878	1.26211
DENND4B	1477	1q21	1q21.3	0.0546878	1.26211
CRTC2	1478	1q21	1q21.3	0.0546878	1.26211
SLC39A1	1479	1q21	1q21.3	0.0546878	1.26211
CREB3L4	1480	1q21	1q21.3	0.0546878	1.26211
JTB	1481	1q21	1q21.3	0.0546878	1.26211
RAB13	1482	1q21	1q21.3	0.0546878	1.26211
NUP210L	1483	1q21	1q21.3	0.0546878	1.26211
RPS27	1484	1q21	1q21.3	0.0546878	1.26211
TPM3	1485	1q21	1q21.3	0.0546878	1.26211
MIR190B	1486	1q21	1q21.3	0.0546878	1.26211
hsa-mir-190b	1487	1q21	1q21.3	0.0546878	1.26211
C1orf189	1488	1q21	1q21.3	0.0546878	1.26211
C1orf43	1489	1q21	1q21.3	0.0546878	1.26211
UBAP2L	1490	1q21	1q21.3	0.0546878	1.26211
HAX1	1491	1q21	1q21.3	0.0546878	1.26211
AQP10	1492	1q21	1q21.3	0.0546878	1.26211
ATP8B2	1493	1q21	1q21.3	0.0546878	1.26211
IL6R	1494	1q21	1q21.3	0.0705012	1.1518
SHE	1495	1q21	1q21.3	0.0302365	1.51947
TDRD10	1496	1q21	1q21.3	0.0302365	1.51947
UBE2Q1	1497	1q21	1q21.3	0.0302365	1.51947
CHRNB2	1498	1q21	1q21.3	0.0302365	1.51947
ADAR	1499	1q21	1q21.3	0.0302365	1.51947
KCNN3	1500	1q21	1q21.3	0.0302365	1.51947
PMVK	1501	1q21	1q21.3	0.0302365	1.51947
PBXIP1	1502	1q21	1q21.3	0.0302365	1.51947
PYGO2	1503	1q21	1q21.3	0.0302365	1.51947
SHC1	1504	1q21	1q21.3	0.0302365	1.51947
CKS1B	1505	1q21	1q21.3	0.0302365	1.51947
FLAD1	1506	1q21	1q21.3	0.0302365	1.51947
MIR4258	1507	1q21	1q21.3	0.0302365	1.51947
hsa-mir-4258	1508	1q21	1q21.3	0.0302365	1.51947
LENEP	1509	1q21	1q21.3	0.0302365	1.51947
ZBTB7B	1510	1q21	1q21.3	0.0302365	1.51947
DCST2	1511	1q21	1q21.3	0.0302365	1.51947
DCST1	1512	1q22	1q22	0.0302365	1.51947
ADAM15	1513	1q22	1q22	0.0302365	1.51947
LOC100505666	1514	1q22	1q22	0.0302365	1.51947
EFNA4	1515	1q22	1q22	0.0302365	1.51947
EFNA3	1516	1q22	1q22	0.0302365	1.51947
EFNA1	1517	1q22	1q22	0.0302365	1.51947
DPM3	1518	1q22	1q22	0.0223472	1.65078
SLC50A1	1519	1q22	1q22	0.0223472	1.65078
KRTCAP2	1520	1q22	1q22	0.0223472	1.65078
TRIM46	1521	1q22	1q22	0.0223472	1.65078
MUC1	1522	1q22	1q22	0.0223472	1.65078
MIR92B	1523	1q22	1q22	0.0223472	1.65078
THBS3	1524	1q22	1q22	0.0223472	1.65078
hsa-mir-92b	1525	1q22	1q22	0.0223472	1.65078
MTX1	1526	1q22	1q22	0.0223472	1.65078
GBAP1	1527	1q22	1q22	0.0223472	1.65078
GBA	1528	1q22	1q22	0.0223472	1.65078
FAM189B	1529	1q22	1q22	0.0223472	1.65078
SCAMP3	1530	1q22	1q22	0.0223472	1.65078
CLK2	1531	1q22	1q22	0.0223472	1.65078
HCN3	1532	1q22	1q22	0.0116785	1.93261
PKLR	1533	1q22	1q22	0.0116785	1.93261
FDPS	1534	1q22	1q22	0.0116785	1.93261
RUSC1-AS1	1535	1q22	1q22	0.0116785	1.93261
RUSC1	1536	1q22	1q22	0.0116785	1.93261
ASH1L	1537	1q22	1q22	0.0116785	1.93261
MIR555	1538	1q22	1q22	0.0116785	1.93261
hsa-mir-555	1539	1q22	1q22	0.0116785	1.93261
POU5F1P4	1540	1q22	1q22	0.0116785	1.93261
LOC645676	1541	1q22	1q22	0.0116785	1.93261
MSTO1	1542	1q22	1q22	0.0116785	1.93261
YY1AP1	1543	1q22	1q22	0.036945	1.43244
DAP3	1544	1q22	1q22	0.036945	1.43244
MSTO2P	1545	1q22	1q22	0.036945	1.43244
GON4L	1546	1q22	1q22	0.036945	1.43244
SYT11	1547	1q22	1q22	0.036945	1.43244
RIT1	1548	1q22	1q22	0.036945	1.43244
KIAA0907	1549	1q22	1q22	0.036945	1.43244
SNORA42	1550	1q22	1q22	0.036945	1.43244
SCARNA4	1551	1q22	1q22	0.036945	1.43244
RXFP4	1552	1q22	1q22	0.036945	1.43244
ARHGEF2	1553	1q22	1q22	0.036945	1.43244
SSR2	1554	1q22	1q22	0.036945	1.43244
UBQLN4	1555	1q22	1q22	0.0227822	1.64241
LAMTOR2	1556	1q22	1q22	0.0227822	1.64241
RAB25	1557	1q22	1q22	0.0227822	1.64241
MEX3A	1558	1q22	1q22	0.0227822	1.64241
LMNA	1559	1q22	1q22	0.0227822	1.64241
SEMA4A	1560	1q22	1q22	0.0227822	1.64241
SLC25A44	1561	1q22	1q22	0.0227822	1.64241
PMF1-BGLAP	1562	1q22	1q22	0.0227822	1.64241
PMF1	1563	1q22	1q22	0.0227822	1.64241
BGLAP	1564	1q22	1q22	0.0227822	1.64241
PAQR6	1565	1q22	1q22	0.0227822	1.64241
SMG5	1566	1q22	1q22	0.0227822	1.64241
TMEM79	1567	1q22	1q22	0.0227822	1.64241
C1orf85	1568	1q22	1q22	0.0227822	1.64241
VHLL	1569	1q22	1q22	0.0227822	1.64241
CCT3	1570	1q22	1q22	0.0227822	1.64241
C1orf182	1571	1q22	1q22	0.0227822	1.64241
RHBG	1572	1q22	1q22	0.0227822	1.64241
C1orf61	1573	1q22	1q22	0.0227822	1.64241
MIR9-1	1574	1q22	1q22	0.0227822	1.64241
hsa-mir-9-1	1575	1q22	1q22	0.0227822	1.64241
MEF2D	1576	1q22	1q22	0.0227822	1.64241
IQGAP3	1577	1q22	1q22	0.0227822	1.64241
TTC24	1578	1q23	1q23.1	0.0227822	1.64241
APOA1BP	1579	1q23	1q23.1	0.0674565	1.17098
GPATCH4	1580	1q23	1q23.1	0.0674565	1.17098
HAPLN2	1581	1q23	1q23.1	0.0674565	1.17098
BCAN	1582	1q23	1q23.1	0.0674565	1.17098
NES	1583	1q23	1q23.1	0.0674565	1.17098
CRABP2	1584	1q23	1q23.1	0.0674565	1.17098
ISG20L2	1585	1q23	1q23.1	0.0674565	1.17098
RRNAD1	1586	1q23	1q23.1	0.0674565	1.17098
MRPL24	1587	1q23	1q23.1	0.0674565	1.17098
HDGF	1588	1q23	1q23.1	0.0674565	1.17098
PRCC	1589	1q23	1q23.1	0.0674565	1.17098
SH2D2A	1590	1q23	1q23.1	0.0674565	1.17098
NTRK1	1591	1q23	1q23.1	0.0674565	1.17098
INSRR	1592	1q23	1q23.1	0.0674565	1.17098
PEAR1	1593	1q23	1q23.1	0.0674565	1.17098
LRRC71	1594	1q23	1q23.1	0.0674565	1.17098
ARHGEF11	1595	1q23	1q23.1	0.0674565	1.17098
MIR765	1596	1q23	1q23.1	0.0674565	1.17098
hsa-mir-765	1597	1q23	1q23.1	0.0674565	1.17098
ETV3L	1598	1q23	1q23.1	0.166408	0.778825
CYCSP52	1599	1q23	1q23.1	0.166408	0.778825
ETV3	1600	1q23	1q23.1	0.166408	0.778825
FCRL5	1601	1q23	1q23.1	0.0674565	1.17098
FCRL4	1602	1q23	1q23.1	0.0674565	1.17098
FCRL3	1603	1q23	1q23.1	0.0674565	1.17098
FCRL2	1604	1q23	1q23.1	0.0674565	1.17098
FCRL1	1605	1q23	1q23.1	0.0674565	1.17098
CD5L	1606	1q23	1q23.1	0.166408	0.778825
KIRREL	1607	1q23	1q23.1	0.166408	0.778825
LOC646268	1608	1q23	1q23.1	0.166408	0.778825
CD1D	1609	1q23	1q23.1	0.166408	0.778825
CD1A	1610	1q23	1q23.1	0.0674565	1.17098
CD1C	1611	1q23	1q23.1	0.0674565	1.17098
CD1B	1612	1q23	1q23.1	0.0674565	1.17098
CD1E	1613	1q23	1q23.1	0.0674565	1.17098
OR10T2	1614	1q23	1q23.1	0.0674565	1.17098
OR10K2	1615	1q23	1q23.1	0.0997797	1.00096
OR10K1	1616	1q23	1q23.1	0.0997797	1.00096
OR10R2	1617	1q23	1q23.1	0.0997797	1.00096
OR6Y1	1618	1q23	1q23.1	0.0997797	1.00096
OR6P1	1619	1q23	1q23.1	0.0997797	1.00096
OR10X1	1620	1q23	1q23.1	0.0997797	1.00096
OR10Z1	1621	1q23	1q23.1	0.0997797	1.00096
SPTA1	1622	1q23	1q23.1	0.0997797	1.00096
OR6K2	1623	1q23	1q23.1	0.205558	0.687066
OR6K3	1624	1q23	1q23.1	0.205558	0.687066
OR6K6	1625	1q23	1q23.1	0.205558	0.687066
OR6N1	1626	1q23	1q23.1	0.205558	0.687066
OR6N2	1627	1q23	1q23.1	0.205558	0.687066
MNDA	1628	1q23	1q23.1	0.0674565	1.17098
PYHIN1	1629	1q23	1q23.1	0.0674565	1.17098
IFI16	1630	1q23	1q23.1	0.0674565	1.17098
AIM2	1631	1q23	1q23.1	0.0674565	1.17098
CADM3	1632	1q23	1q23.2	0.0674565	1.17098
DARC	1633	1q23	1q23.2	0.0674565	1.17098
LOC100131825	1634	1q23	1q23.2	0.0674565	1.17098
FCER1A	1635	1q23	1q23.2	0.0674565	1.17098
OR10J3	1636	1q23	1q23.2	0.0674565	1.17098
OR10J1	1637	1q23	1q23.2	0.0674565	1.17098
OR10J5	1638	1q23	1q23.2	0.0674565	1.17098
APCS	1639	1q23	1q23.2	0.0674565	1.17098
CRP	1640	1q23	1q23.2	0.0674565	1.17098
DUSP23	1641	1q23	1q23.2	0.0674565	1.17098
FCRL6	1642	1q23	1q23.2	0.0674565	1.17098
SLAMF8	1643	1q23	1q23.2	0.0674565	1.17098
C1orf204	1644	1q23	1q23.2	0.0674565	1.17098
VSIG8	1645	1q23	1q23.2	0.0674565	1.17098
CCDC19	1646	1q23	1q23.2	0.0674565	1.17098
hsa-mir-4259	1647	1q23	1q23.2	0.0674565	1.17098
TAGLN2	1648	1q23	1q23.2	0.0674565	1.17098
IGSF9	1649	1q23	1q23.2	0.0674565	1.17098
SLAMF9	1650	1q23	1q23.2	0.0674565	1.17098
LOC100505633	1651	1q23	1q23.2	0.0674565	1.17098
PIGM	1652	1q23	1q23.2	0.0674565	1.17098
KCNJ10	1653	1q23	1q23.2	0.0674565	1.17098
KCNJ9	1654	1q23	1q23.2	0.0674565	1.17098
IGSF8	1655	1q23	1q23.2	0.0674565	1.17098
ATP1A2	1656	1q23	1q23.2	0.0674565	1.17098
ATP1A4	1657	1q23	1q23.2	0.0674565	1.17098
CASQ1	1658	1q23	1q23.2	0.0674565	1.17098
PEA15	1659	1q23	1q23.2	0.0674565	1.17098
DCAF8	1660	1q23	1q23.2	0.0674565	1.17098
PEX19	1661	1q23	1q23.2	0.0674565	1.17098
COPA	1662	1q23	1q23.2	0.0674565	1.17098
SUMO1P3	1663	1q23	1q23.2	0.0674565	1.17098
NCSTN	1664	1q23	1q23.2	0.0674565	1.17098
NHLH1	1665	1q23	1q23.2	0.0674565	1.17098
VANGL2	1666	1q23	1q23.2	0.0674565	1.17098
SLAMF6	1667	1q23	1q23.2	0.0674565	1.17098
CD84	1668	1q23	1q23.3	0.0674565	1.17098
SLAMF1	1669	1q23	1q23.3	0.0674565	1.17098
CD48	1670	1q23	1q23.3	0.0674565	1.17098
SLAMF7	1671	1q23	1q23.3	0.0674565	1.17098
LY9	1672	1q23	1q23.3	0.0674565	1.17098
CD244	1673	1q23	1q23.3	0.0674565	1.17098
ITLN1	1674	1q23	1q23.3	0.0674565	1.17098
ITLN2	1675	1q23	1q23.3	0.0674565	1.17098
F11R	1676	1q23	1q23.3	0.0674565	1.17098
TSTD1	1677	1q23	1q23.3	0.0674565	1.17098
USF1	1678	1q23	1q23.3	0.0674565	1.17098
ARHGAP30	1679	1q23	1q23.3	0.0674565	1.17098
PVRL4	1680	1q23	1q23.3	0.0674565	1.17098
KLHDC9	1681	1q23	1q23.3	0.0674565	1.17098
PFDN2	1682	1q23	1q23.3	0.0674565	1.17098
DEDD	1683	1q23	1q23.3	0.0674565	1.17098
NIT1	1684	1q23	1q23.3	0.0674565	1.17098
UFC1	1685	1q23	1q23.3	0.0674565	1.17098
USP21	1686	1q23	1q23.3	0.0674565	1.17098
B4GALT3	1687	1q23	1q23.3	0.0674565	1.17098
PPOX	1688	1q23	1q23.3	0.0674565	1.17098
ADAMTS4	1689	1q23	1q23.3	0.0674565	1.17098
NDUFS2	1690	1q23	1q23.3	0.0674565	1.17098
FCER1G	1691	1q23	1q23.3	0.0674565	1.17098
APOA2	1692	1q23	1q23.3	0.0674565	1.17098
NR1I3	1693	1q23	1q23.3	0.0674565	1.17098
TOMM40L	1694	1q23	1q23.3	0.0674565	1.17098
PCP4L1	1695	1q23	1q23.3	0.0674565	1.17098
MPZ	1696	1q23	1q23.3	0.0674565	1.17098
SDHC	1697	1q23	1q23.3	0.0674565	1.17098
C1orf192	1698	1q23	1q23.3	0.0674565	1.17098
FCGR2A	1699	1q23	1q23.3	0.0674565	1.17098
HSPA6	1700	1q23	1q23.3	0.0674565	1.17098
FCGR3A	1701	1q23	1q23.3	0.0674565	1.17098
FCGR2C	1702	1q23	1q23.3	0.0674565	1.17098
HSPA7	1703	1q23	1q23.3	0.0674565	1.17098
FCGR3B	1704	1q23	1q23.3	0.0674565	1.17098
FCGR2B	1705	1q23	1q23.3	0.0674565	1.17098
RPL31P11	1706	1q23	1q23.3	0.0674565	1.17098
FCRLA	1707	1q23	1q23.3	0.0674565	1.17098
FCRLB	1708	1q23	1q23.3	0.0674565	1.17098
DUSP12	1709	1q23	1q23.3	0.0674565	1.17098
ATF6	1710	1q23	1q23.3	0.0674565	1.17098
OLFML2B	1711	1q23	1q23.3	0.0674565	1.17098
NOS1AP	1712	1q23	1q23.3	0.0674565	1.17098
MIR4654	1713	1q23	1q23.3	0.0674565	1.17098
MIR556	1714	1q23	1q23.3	0.0674565	1.17098
hsa-mir-556	1715	1q23	1q23.3	0.0674565	1.17098
C1orf111	1716	1q23	1q23.3	0.0674565	1.17098
C1orf226	1717	1q23	1q23.3	0.0674565	1.17098
SH2D1B	1718	1q23	1q23.3	0.0674565	1.17098
UHMK1	1719	1q23	1q23.3	0.0674565	1.17098
UAP1	1720	1q23	1q23.3	0.0674565	1.17098
DDR2	1721	1q23	1q23.3	0.0674565	1.17098
HSD17B7	1722	1q23	1q23.3	0.0674565	1.17098
C1orf110	1723	1q23	1q23.3	0.0674565	1.17098
RGS4	1724	1q23	1q23.3	0.0674565	1.17098
RGS5	1725	1q23	1q23.3	0.0997797	1.00096
NUF2	1726	1q23	1q23.3	0.0997797	1.00096
PBX1	1727	1q23	1q23.3	0.0674565	1.17098
LOC100505795	1728	1q23	1q23.3	0.0674565	1.17098
LMX1A	1729	1q23	1q23.3	0.0674565	1.17098
RXRG	1730	1q23	1q23.3	0.0674565	1.17098
LOC400794	1731	1q23	1q23.3	0.0997797	1.00096
LRRC52	1732	1q24	1q24.1	0.0674565	1.17098
MGST3	1733	1q24	1q24.1	0.0674565	1.17098
ALDH9A1	1734	1q24	1q24.1	0.0674565	1.17098
LOC440700	1735	1q24	1q24.1	0.0674565	1.17098
TMCO1	1736	1q24	1q24.1	0.0674565	1.17098
UCK2	1737	1q24	1q24.1	0.0674565	1.17098
MIR3658	1738	1q24	1q24.1	0.0674565	1.17098
FAM78B	1739	1q24	1q24.1	0.0674565	1.17098
MIR921	1740	1q24	1q24.1	0.0674565	1.17098
hsa-mir-921	1741	1q24	1q24.1	0.0674565	1.17098
FMO9P	1742	1q24	1q24.1	0.0674565	1.17098
POGK	1743	1q24	1q24.1	0.0674565	1.17098
TADA1	1744	1q24	1q24.1	0.0674565	1.17098
ILDR2	1745	1q24	1q24.1	0.0674565	1.17098
MAEL	1746	1q24	1q24.1	0.0674565	1.17098
GPA33	1747	1q24	1q24.1	0.0674565	1.17098
DUSP27	1748	1q24	1q24.1	0.0674565	1.17098
POU2F1	1749	1q24	1q24.1	0.0997797	1.00096
CD247	1750	1q24	1q24.2	0.0997797	1.00096
CREG1	1751	1q24	1q24.2	0.0997797	1.00096
RCSD1	1752	1q24	1q24.2	0.0997797	1.00096
MPZL1	1753	1q24	1q24.2	0.0997797	1.00096
ADCY10	1754	1q24	1q24.2	0.0997797	1.00096
BRP44	1755	1q24	1q24.2	0.0997797	1.00096
DCAF6	1756	1q24	1q24.2	0.0997797	1.00096
hsa-mir-1255b-2	1757	1q24	1q24.2	0.0997797	1.00096
GPR161	1758	1q24	1q24.2	0.0674565	1.17098
TIPRL	1759	1q24	1q24.2	0.0674565	1.17098
SFT2D2	1760	1q24	1q24.2	0.0674565	1.17098
ANKRD36BP1	1761	1q24	1q24.2	0.0674565	1.17098
TBX19	1762	1q24	1q24.2	0.0674565	1.17098
MIR557	1763	1q24	1q24.2	0.0674565	1.17098
hsa-mir-557	1764	1q24	1q24.2	0.0674565	1.17098
LOC100505918	1765	1q24	1q24.2	0.0674565	1.17098
XCL2	1766	1q24	1q24.2	0.0674565	1.17098
XCL1	1767	1q24	1q24.2	0.0674565	1.17098
DPT	1768	1q24	1q24.2	0.0674565	1.17098
MGC4473	1769	1q24	1q24.2	0.0674565	1.17098
ATP1B1	1770	1q24	1q24.2	0.0674565	1.17098
NME7	1771	1q24	1q24.2	0.0674565	1.17098
BLZF1	1772	1q24	1q24.2	0.0674565	1.17098
C1orf114	1773	1q24	1q24.2	0.0674565	1.17098
SLC19A2	1774	1q24	1q24.2	0.0674565	1.17098
F5	1775	1q24	1q24.2	0.0674565	1.17098
SELP	1776	1q24	1q24.2	0.0674565	1.17098
SELL	1777	1q24	1q24.2	0.0674565	1.17098
SELE	1778	1q24	1q24.2	0.0674565	1.17098
C1orf112	1779	1q24	1q24.2	0.0674565	1.17098
METTL18	1780	1q24	1q24.2	0.0674565	1.17098
SCYL3	1781	1q24	1q24.2	0.0674565	1.17098
KIFAP3	1782	1q24	1q24.2	0.0997797	1.00096
METTL11B	1783	1q24	1q24.2	0.0997797	1.00096
MIR3119-1	1784	1q24	1q24.2	0.0997797	1.00096
MIR3119-2	1785	1q24	1q24.2	0.0997797	1.00096
hsa-mir-3119-1	1786	1q24	1q24.2	0.0997797	1.00096
hsa-mir-3119-2	1787	1q24	1q24.2	0.0997797	1.00096
LOC284688	1788	1q24	1q24.2	0.0997797	1.00096
GORAB	1789	1q24	1q24.2	0.0997797	1.00096
PRRX1	1790	1q24	1q24.2	0.0997797	1.00096
C1orf129	1791	1q24	1q24.3	0.0997797	1.00096
FMO3	1792	1q24	1q24.3	0.0997797	1.00096
MIR1295A	1793	1q24	1q24.3	0.0997797	1.00096
hsa-mir-1295	1794	1q24	1q24.3	0.0997797	1.00096
FMO6P	1795	1q24	1q24.3	0.0997797	1.00096
FMO2	1796	1q24	1q24.3	0.0997797	1.00096
FMO1	1797	1q24	1q24.3	0.0997797	1.00096
FMO4	1798	1q24	1q24.3	0.0997797	1.00096
TOP1P1	1799	1q24	1q24.3	0.0997797	1.00096
PRRC2C	1800	1q24	1q24.3	0.036945	1.43244
MYOC	1801	1q24	1q24.3	0.036945	1.43244
VAMP4	1802	1q24	1q24.3	0.036945	1.43244
METTL13	1803	1q24	1q24.3	0.036945	1.43244
DNM3	1804	1q24	1q24.3	0.036945	1.43244
DNM3OS	1805	1q24	1q24.3	0.036945	1.43244
MIR214	1806	1q24	1q24.3	0.036945	1.43244
MIR3120	1807	1q24	1q24.3	0.036945	1.43244
hsa-mir-214	1808	1q24	1q24.3	0.036945	1.43244
hsa-mir-3120	1809	1q24	1q24.3	0.036945	1.43244
MIR199A2	1810	1q24	1q24.3	0.036945	1.43244
hsa-mir-199a-2	1811	1q24	1q24.3	0.036945	1.43244
C1orf105	1812	1q24	1q24.3	0.036945	1.43244
PIGC	1813	1q24	1q24.3	0.036945	1.43244
C1orf9	1814	1q24	1q24.3	0.036945	1.43244
FASLG	1815	1q24	1q24.3	0.0227822	1.64241
TNFSF18	1816	1q25	1q25.1	0.0227822	1.64241
TNFSF4	1817	1q25	1q25.1	0.036945	1.43244
LOC100506023	1818	1q25	1q25.1	0.036945	1.43244
PRDX6	1819	1q25	1q25.1	0.036945	1.43244
SLC9A11	1820	1q25	1q25.1	0.036945	1.43244
ANKRD45	1821	1q25	1q25.1	0.036945	1.43244
LOC730159	1822	1q25	1q25.1	0.036945	1.43244
KLHL20	1823	1q25	1q25.1	0.036945	1.43244
CENPL	1824	1q25	1q25.1	0.036945	1.43244
DARS2	1825	1q25	1q25.1	0.036945	1.43244
LOC100506046	1826	1q25	1q25.1	0.036945	1.43244
GAS5	1827	1q25	1q25.1	0.036945	1.43244
SNORD44	1828	1q25	1q25.1	0.036945	1.43244
SNORD47	1829	1q25	1q25.1	0.036945	1.43244
SNORD74	1830	1q25	1q25.1	0.036945	1.43244
SNORD75	1831	1q25	1q25.1	0.036945	1.43244
SNORD76	1832	1q25	1q25.1	0.036945	1.43244
SNORD77	1833	1q25	1q25.1	0.036945	1.43244
SNORD78	1834	1q25	1q25.1	0.036945	1.43244
SNORD79	1835	1q25	1q25.1	0.036945	1.43244
SNORD80	1836	1q25	1q25.1	0.036945	1.43244
SNORD81	1837	1q25	1q25.1	0.036945	1.43244
ZBTB37	1838	1q25	1q25.1	0.036945	1.43244
SERPINC1	1839	1q25	1q25.1	0.036945	1.43244
RC3H1	1840	1q25	1q25.1	0.036945	1.43244
RABGAP1L	1841	1q25	1q25.1	0.0705012	1.1518
GPR52	1842	1q25	1q25.1	0.0227822	1.64241
CACYBP	1843	1q25	1q25.1	0.036945	1.43244
MRPS14	1844	1q25	1q25.1	0.036945	1.43244
TNN	1845	1q25	1q25.1	0.036945	1.43244
KIAA0040	1846	1q25	1q25.1	0.036945	1.43244
TNR	1847	1q25	1q25.1	0.036945	1.43244
RFWD2	1848	1q25	1q25.1	0.0227822	1.64241
SCARNA3	1849	1q25	1q25.1	0.0227822	1.64241
PAPPA2	1850	1q25	1q25.2	0.0227822	1.64241
ASTN1	1851	1q25	1q25.2	0.0227822	1.64241
MIR488	1852	1q25	1q25.2	0.0227822	1.64241
hsa-mir-488	1853	1q25	1q25.2	0.0227822	1.64241
FAM5B	1854	1q25	1q25.2	0.0227822	1.64241
SEC16B	1855	1q25	1q25.2	0.0227822	1.64241
LOC730102	1856	1q25	1q25.2	0.0227822	1.64241
LOC100302401	1857	1q25	1q25.2	0.0227822	1.64241
RASAL2	1858	1q25	1q25.2	0.0227822	1.64241
C1orf49	1859	1q25	1q25.2	0.0227822	1.64241
C1orf220	1860	1q25	1q25.2	0.0227822	1.64241
MIR4424	1861	1q25	1q25.2	0.0227822	1.64241
RALGPS2	1862	1q25	1q25.2	0.0227822	1.64241
ANGPTL1	1863	1q25	1q25.2	0.0227822	1.64241
FAM20B	1864	1q25	1q25.2	0.0227822	1.64241
TOR3A	1865	1q25	1q25.2	0.0227822	1.64241
ABL2	1866	1q25	1q25.2	0.0227822	1.64241
SOAT1	1867	1q25	1q25.2	0.0227822	1.64241
AXDND1	1868	1q25	1q25.2	0.0227822	1.64241
NPHS2	1869	1q25	1q25.2	0.0227822	1.64241
TDRD5	1870	1q25	1q25.2	0.036945	1.43244
FAM163A	1871	1q25	1q25.2	0.0227822	1.64241
TOR1AIP2	1872	1q25	1q25.2	0.0227822	1.64241
TOR1AIP1	1873	1q25	1q25.2	0.036945	1.43244
CEP350	1874	1q25	1q25.2	0.036945	1.43244
QSOX1	1875	1q25	1q25.2	0.0227822	1.64241
FLJ23867	1876	1q25	1q25.2	0.0227822	1.64241
LHX4	1877	1q25	1q25.2	0.0227822	1.64241
LOC100527964	1878	1q25	1q25.2	0.0227822	1.64241
ACBD6	1879	1q25	1q25.2	0.0227822	1.64241
MIR3121	1880	1q25	1q25.3	0.0227822	1.64241
hsa-mir-3121	1881	1q25	1q25.3	0.0227822	1.64241
XPR1	1882	1q25	1q25.3	0.036945	1.43244
KIAA1614	1883	1q25	1q25.3	0.036945	1.43244
STX6	1884	1q25	1q25.3	0.036945	1.43244
MR1	1885	1q25	1q25.3	0.036945	1.43244
IER5	1886	1q25	1q25.3	0.036945	1.43244
GM140	1887	1q25	1q25.3	0.036945	1.43244
CACNA1E	1888	1q25	1q25.3	0.036945	1.43244
ZNF648	1889	1q25	1q25.3	0.036945	1.43244
GLUL	1890	1q25	1q25.3	0.036945	1.43244
TEDDM1	1891	1q25	1q25.3	0.036945	1.43244
LINC00272	1892	1q25	1q25.3	0.036945	1.43244
RGSL1	1893	1q25	1q25.3	0.036945	1.43244
RNASEL	1894	1q25	1q25.3	0.036945	1.43244
RGS16	1895	1q25	1q25.3	0.036945	1.43244
LOC284648	1896	1q25	1q25.3	0.036945	1.43244
RGS8	1897	1q25	1q25.3	0.036945	1.43244
NPL	1898	1q25	1q25.3	0.036945	1.43244
DHX9	1899	1q25	1q25.3	0.036945	1.43244
SHCBP1L	1900	1q25	1q25.3	0.036945	1.43244
LAMC1	1901	1q25	1q25.3	0.036945	1.43244
LAMC2	1902	1q25	1q25.3	0.036945	1.43244
NMNAT2	1903	1q25	1q25.3	0.036945	1.43244
DKFZP564C196	1904	1q25	1q25.3	0.036945	1.43244
SMG7	1905	1q25	1q25.3	0.036945	1.43244
NCF2	1906	1q25	1q25.3	0.0227822	1.64241
ARPC5	1907	1q25	1q25.3	0.0227822	1.64241
RGL1	1908	1q25	1q25.3	0.036945	1.43244
APOBEC4	1909	1q25	1q25.3	0.0227822	1.64241
GLT25D2	1910	1q25	1q25.3	0.036945	1.43244
TSEN15	1911	1q25	1q25.3	0.036945	1.43244
C1orf21	1912	1q25	1q25.3	0.036945	1.43244
EDEM3	1913	1q25	1q25.3	0.036945	1.43244
FAM129A	1914	1q25	1q25.3	0.036945	1.43244
RNF2	1915	1q25	1q25.3	0.0227822	1.64241
TRMT1L	1916	1q25	1q25.3	0.0227822	1.64241
SWT1	1917	1q25	1q25.3	0.0227822	1.64241
IVNS1ABP	1918	1q25	1q25.3	0.0227822	1.64241
LOC100288079	1919	1q25	1q25.3	0.0227822	1.64241
HMCN1	1920	1q25	1q25.3	0.0997797	1.00096
MIR548F1	1921	1q31	1q31.1	0.12037	0.919481
PRG4	1922	1q31	1q31.1	0.12037	0.919481
TPR	1923	1q31	1q31.1	0.12037	0.919481
C1orf27	1924	1q31	1q31.1	0.12037	0.919481
OCLM	1925	1q31	1q31.1	0.12037	0.919481
PDC	1926	1q31	1q31.1	0.12037	0.919481
PTGS2	1927	1q31	1q31.1	0.0997797	1.00096
PLA2G4A	1928	1q31	1q31.1	0.0997797	1.00096
FAM5C	1929	1q31	1q31.1	0.12037	0.919481
LOC440704	1930	1q31	1q31.1	0.0674565	1.17098
RGS18	1931	1q31	1q31.2	0.0227822	1.64241
RGS21	1932	1q31	1q31.2	0.0227822	1.64241
RGS1	1933	1q31	1q31.2	0.036945	1.43244
RGS13	1934	1q31	1q31.2	0.036945	1.43244
RGS2	1935	1q31	1q31.2	0.036945	1.43244
UCHL5	1936	1q31	1q31.2	0.036945	1.43244
TROVE2	1937	1q31	1q31.2	0.036945	1.43244
GLRX2	1938	1q31	1q31.2	0.036945	1.43244
CDC73	1939	1q31	1q31.2	0.036945	1.43244
MIR1278	1940	1q31	1q31.2	0.036945	1.43244
hsa-mir-1278	1941	1q31	1q31.2	0.036945	1.43244
B3GALT2	1942	1q31	1q31.2	0.036945	1.43244
KCNT2	1943	1q31	1q31.3	0.036945	1.43244
MIR4735	1944	1q31	1q31.3	0.036945	1.43244
CFH	1945	1q31	1q31.3	0.036945	1.43244
CFHR3	1946	1q31	1q31.3	0.036945	1.43244
CFHR1	1947	1q31	1q31.3	0.036945	1.43244
CFHR4	1948	1q31	1q31.3	0.036945	1.43244
CFHR2	1949	1q31	1q31.3	0.036945	1.43244
CFHR5	1950	1q31	1q31.3	0.036945	1.43244
F13B	1951	1q31	1q31.3	0.036945	1.43244
ASPM	1952	1q31	1q31.3	0.0227822	1.64241
ZBTB41	1953	1q31	1q31.3	0.0227822	1.64241
CRB1	1954	1q31	1q31.3	0.0227822	1.64241
DENND1B	1955	1q31	1q31.3	0.0227822	1.64241
C1orf53	1956	1q31	1q31.3	0.0227822	1.64241
LHX9	1957	1q31	1q31.3	0.0227822	1.64241
NEK7	1958	1q31	1q31.3	0.0227822	1.64241
ATP6V1G3	1959	1q31	1q31.3	0.0227822	1.64241
PTPRC	1960	1q31	1q31.3	0.0227822	1.64241
LOC100131234	1961	1q32	1q32.1	0.0227822	1.64241
MIR181A1	1962	1q32	1q32.1	0.0227822	1.64241
MIR181B1	1963	1q32	1q32.1	0.0227822	1.64241
hsa-mir-181a-1	1964	1q32	1q32.1	0.0227822	1.64241
hsa-mir-181b-1	1965	1q32	1q32.1	0.0227822	1.64241
NR5A2	1966	1q32	1q32.1	0.0227822	1.64241
FAM58BP	1967	1q32	1q32.1	0.0227822	1.64241
C1orf98	1968	1q32	1q32.1	0.0227822	1.64241
ZNF281	1969	1q32	1q32.1	0.0227822	1.64241
KIF14	1970	1q32	1q32.1	0.0227822	1.64241
DDX59	1971	1q32	1q32.1	0.0227822	1.64241
CAMSAP2	1972	1q32	1q32.1	0.0227822	1.64241
GPR25	1973	1q32	1q32.1	0.0227822	1.64241
C1orf106	1974	1q32	1q32.1	0.0227822	1.64241
KIF21B	1975	1q32	1q32.1	0.0227822	1.64241
CACNA1S	1976	1q32	1q32.1	0.0227822	1.64241
TMEM9	1977	1q32	1q32.1	0.036945	1.43244
IGFN1	1978	1q32	1q32.1	0.036945	1.43244
PKP1	1979	1q32	1q32.1	0.036945	1.43244
TNNT2	1980	1q32	1q32.1	0.036945	1.43244
LAD1	1981	1q32	1q32.1	0.0227822	1.64241
TNNI1	1982	1q32	1q32.1	0.0227822	1.64241
PHLDA3	1983	1q32	1q32.1	0.0227822	1.64241
CSRP1	1984	1q32	1q32.1	0.0227822	1.64241
RPS10P7	1985	1q32	1q32.1	0.0227822	1.64241
NAV1	1986	1q32	1q32.1	0.0227822	1.64241
MIR1231	1987	1q32	1q32.1	0.0227822	1.64241
hsa-mir-1231	1988	1q32	1q32.1	0.0227822	1.64241
IPO9	1989	1q32	1q32.1	0.0227822	1.64241
SHISA4	1990	1q32	1q32.1	0.0227822	1.64241
LMOD1	1991	1q32	1q32.1	0.0227822	1.64241
TIMM17A	1992	1q32	1q32.1	0.0227822	1.64241
RNPEP	1993	1q32	1q32.1	0.0227822	1.64241
ELF3	1994	1q32	1q32.1	0.0227822	1.64241
GPR37L1	1995	1q32	1q32.1	0.0227822	1.64241
ARL8A	1996	1q32	1q32.1	0.0227822	1.64241
PTPN7	1997	1q32	1q32.1	0.0227822	1.64241
PTPRVP	1998	1q32	1q32.1	0.0227822	1.64241
LGR6	1999	1q32	1q32.1	0.0227822	1.64241
[truncated: 22,327 more rows]

## Sheet: NAAL_Co-occurrance_CA
Gene Symbol	Order	Cyto	Cytoband	QVALUE	Minus_Log10_qvalue
DDX11L1|chr1	1	1p36	1p36.33	1	0
WASH7P	2	1p36	1p36.33	1	0
FAM138A|chr1	3	1p36	1p36.33	1	0
FAM138F|chr1	4	1p36	1p36.33	1	0
hsa-mir-1302-2	5	1p36	1p36.33	1	0
OR4F5	6	1p36	1p36.33	1	0
LOC729737	7	1p36	1p36.33	1	0
LOC100132062|chr1	8	1p36	1p36.33	1	0
LOC100132287|chr1	9	1p36	1p36.33	1	0
LOC100133331|chr1	10	1p36	1p36.33	1	0
OR4F16|chr1	11	1p36	1p36.33	1	0
OR4F29|chr1	12	1p36	1p36.33	1	0
OR4F3|chr1	13	1p36	1p36.33	1	0
LOC100288069	14	1p36	1p36.33	1	0
LINC00115	15	1p36	1p36.33	1	0
LOC643837	16	1p36	1p36.33	1	0
FAM41C	17	1p36	1p36.33	1	0
LOC100130417	18	1p36	1p36.33	1	0
SAMD11	19	1p36	1p36.33	1	0
NOC2L	20	1p36	1p36.33	1	0
KLHL17	21	1p36	1p36.33	1	0
PLEKHN1	22	1p36	1p36.33	1	0
C1orf170	23	1p36	1p36.33	1	0
HES4	24	1p36	1p36.33	1	0
ISG15	25	1p36	1p36.33	1	0
AGRN	26	1p36	1p36.33	1	0
RNF223	27	1p36	1p36.33	1	0
C1orf159	28	1p36	1p36.33	1	0
LOC254099	29	1p36	1p36.33	1	0
MIR200A	30	1p36	1p36.33	1	0
MIR200B	31	1p36	1p36.33	1	0
MIR429	32	1p36	1p36.33	1	0
hsa-mir-200a	33	1p36	1p36.33	1	0
hsa-mir-200b	34	1p36	1p36.33	1	0
hsa-mir-429	35	1p36	1p36.33	1	0
TTLL10	36	1p36	1p36.33	1	0
TNFRSF18	37	1p36	1p36.33	1	0
SDF4	38	1p36	1p36.33	1	0
TNFRSF4	39	1p36	1p36.33	1	0
B3GALT6	40	1p36	1p36.33	1	0
FAM132A	41	1p36	1p36.33	1	0
UBE2J2	42	1p36	1p36.33	1	0
SCNN1D	43	1p36	1p36.33	1	0
ACAP3	44	1p36	1p36.33	1	0
CPSF3L	45	1p36	1p36.33	1	0
PUSL1	46	1p36	1p36.33	1	0
GLTPD1	47	1p36	1p36.33	1	0
DVL1	48	1p36	1p36.33	1	0
TAS1R3	49	1p36	1p36.33	1	0
MXRA8	50	1p36	1p36.33	1	0
AURKAIP1	51	1p36	1p36.33	1	0
CCNL2	52	1p36	1p36.33	1	0
LOC148413	53	1p36	1p36.33	1	0
MRPL20	54	1p36	1p36.33	1	0
ANKRD65	55	1p36	1p36.33	1	0
TMEM88B	56	1p36	1p36.33	1	0
VWA1	57	1p36	1p36.33	1	0
ATAD3C	58	1p36	1p36.33	1	0
ATAD3B	59	1p36	1p36.33	1	0
ATAD3A	60	1p36	1p36.33	1	0
TMEM240	61	1p36	1p36.33	1	0
SSU72	62	1p36	1p36.33	1	0
C1orf233	63	1p36	1p36.33	1	0
MIB2	64	1p36	1p36.33	1	0
MMP23A	65	1p36	1p36.33	1	0
MMP23B	66	1p36	1p36.33	1	0
CDK11B	67	1p36	1p36.33	1	0
SLC35E2B	68	1p36	1p36.33	1	0
CDK11A	69	1p36	1p36.33	1	0
SLC35E2	70	1p36	1p36.33	1	0
NADK	71	1p36	1p36.33	1	0
GNB1	72	1p36	1p36.33	0.949605	0.0224569
CALML6	73	1p36	1p36.33	0.949605	0.0224569
TMEM52	74	1p36	1p36.33	0.949605	0.0224569
KIAA1751	75	1p36	1p36.33	0.949605	0.0224569
GABRD	76	1p36	1p36.33	0.949605	0.0224569
PRKCZ	77	1p36	1p36.33	0.965109	0.0154236
C1orf86	78	1p36	1p36.33	0.965109	0.0154236
SKI	79	1p36	1p36.33	1	0
MORN1	80	1p36	1p36.33	1	0
LOC100129534	81	1p36	1p36.33	1	0
RER1	82	1p36	1p36.32	1	0
PEX10	83	1p36	1p36.32	1	0
PLCH2	84	1p36	1p36.32	1	0
PANK4	85	1p36	1p36.32	1	0
HES5	86	1p36	1p36.32	1	0
LOC100133445	87	1p36	1p36.32	1	0
LOC115110	88	1p36	1p36.32	1	0
TNFRSF14	89	1p36	1p36.32	1	0
FAM213B	90	1p36	1p36.32	0.99835	0.000716961
MMEL1	91	1p36	1p36.32	0.99835	0.000716961
TTC34	92	1p36	1p36.32	0.965109	0.0154236
ACTRT2	93	1p36	1p36.32	1	0
FLJ42875	94	1p36	1p36.32	1	0
PRDM16	95	1p36	1p36.32	1	0
MIR4251	96	1p36	1p36.32	1	0
hsa-mir-4251	97	1p36	1p36.32	1	0
ARHGEF16	98	1p36	1p36.32	1	0
MEGF6	99	1p36	1p36.32	1	0
MIR551A	100	1p36	1p36.32	1	0
hsa-mir-551a	101	1p36	1p36.32	1	0
TPRG1L	102	1p36	1p36.32	1	0
WRAP73	103	1p36	1p36.32	1	0
TP73	104	1p36	1p36.32	0.815352	0.0886547
TP73-AS1	105	1p36	1p36.32	0.553161	0.257149
CCDC27	106	1p36	1p36.32	0.432918	0.363595
LOC388588	107	1p36	1p36.32	0.432918	0.363595
LRRC47	108	1p36	1p36.32	0.194064	0.712055
CEP104	109	1p36	1p36.32	0.358649	0.445331
DFFB	110	1p36	1p36.32	0.358649	0.445331
C1orf174	111	1p36	1p36.32	0.815352	0.0886547
LOC100133612	112	1p36	1p36.32	0.553161	0.257149
LOC728716	113	1p36	1p36.32	0.286038	0.543576
LOC284661	114	1p36	1p36.32	0.286038	0.543576
AJAP1	115	1p36	1p36.32	0.286038	0.543576
MIR4417	116	1p36	1p36.31	0.286038	0.543576
MIR4689	117	1p36	1p36.31	0.286038	0.543576
NPHP4	118	1p36	1p36.31	0.286038	0.543576
KCNAB2	119	1p36	1p36.31	0.286038	0.543576
CHD5	120	1p36	1p36.31	0.286038	0.543576
RPL22	121	1p36	1p36.31	0.286038	0.543576
RNF207	122	1p36	1p36.31	0.286038	0.543576
ICMT	123	1p36	1p36.31	0.286038	0.543576
GPR153	124	1p36	1p36.31	0.286038	0.543576
HES3	125	1p36	1p36.31	0.286038	0.543576
ACOT7	126	1p36	1p36.31	0.286038	0.543576
HES2	127	1p36	1p36.31	0.286038	0.543576
ESPN	128	1p36	1p36.31	0.286038	0.543576
MIR4252	129	1p36	1p36.31	0.286038	0.543576
hsa-mir-4252	130	1p36	1p36.31	0.286038	0.543576
PLEKHG5	131	1p36	1p36.31	0.286038	0.543576
TNFRSF25	132	1p36	1p36.31	0.286038	0.543576
NOL9	133	1p36	1p36.31	0.286038	0.543576
TAS1R1	134	1p36	1p36.31	0.286038	0.543576
ZBTB48	135	1p36	1p36.31	0.286038	0.543576
KLHL21	136	1p36	1p36.31	0.286038	0.543576
PHF13	137	1p36	1p36.31	0.286038	0.543576
THAP3	138	1p36	1p36.31	0.286038	0.543576
DNAJC11	139	1p36	1p36.31	0.286038	0.543576
CAMTA1	140	1p36	1p36.31	0.286038	0.543576
VAMP3	141	1p36	1p36.23	0.286038	0.543576
PER3	142	1p36	1p36.23	0.286038	0.543576
UTS2	143	1p36	1p36.23	0.286038	0.543576
TNFRSF9	144	1p36	1p36.23	0.286038	0.543576
PARK7	145	1p36	1p36.23	0.286038	0.543576
ERRFI1	146	1p36	1p36.23	0.286038	0.543576
SLC45A1	147	1p36	1p36.23	0.286038	0.543576
RERE	148	1p36	1p36.23	0.286038	0.543576
ENO1	149	1p36	1p36.23	0.286038	0.543576
ENO1-AS1	150	1p36	1p36.23	0.286038	0.543576
CA6	151	1p36	1p36.23	0.286038	0.543576
SLC2A7	152	1p36	1p36.23	0.286038	0.543576
SLC2A5	153	1p36	1p36.23	0.286038	0.543576
GPR157	154	1p36	1p36.23	0.286038	0.543576
MIR34A	155	1p36	1p36.22	0.286038	0.543576
hsa-mir-34a	156	1p36	1p36.22	0.286038	0.543576
H6PD	157	1p36	1p36.22	0.286038	0.543576
SPSB1	158	1p36	1p36.22	0.286038	0.543576
SLC25A33	159	1p36	1p36.22	1	0
TMEM201	160	1p36	1p36.22	1	0
C1orf200	161	1p36	1p36.22	1	0
PIK3CD	162	1p36	1p36.22	1	0
CLSTN1	163	1p36	1p36.22	1	0
CTNNBIP1	164	1p36	1p36.22	1	0
LZIC	165	1p36	1p36.22	1	0
NMNAT1	166	1p36	1p36.22	1	0
RBP7	167	1p36	1p36.22	1	0
UBE4B	168	1p36	1p36.22	1	0
KIF1B	169	1p36	1p36.22	1	0
hsa-mir-1273d	170	1p36	1p36.22	1	0
PGD	171	1p36	1p36.22	1	0
APITD1-CORT	172	1p36	1p36.22	1	0
APITD1	173	1p36	1p36.22	1	0
CORT	174	1p36	1p36.22	1	0
DFFA	175	1p36	1p36.22	1	0
PEX14	176	1p36	1p36.22	0.286038	0.543576
CASZ1	177	1p36	1p36.22	0.286038	0.543576
C1orf127	178	1p36	1p36.22	0.286038	0.543576
TARDBP	179	1p36	1p36.22	0.286038	0.543576
MASP2	180	1p36	1p36.22	0.286038	0.543576
SRM	181	1p36	1p36.22	0.286038	0.543576
EXOSC10	182	1p36	1p36.22	0.286038	0.543576
MTOR	183	1p36	1p36.22	0.358649	0.445331
ANGPTL7	184	1p36	1p36.22	1	0
UBIAD1	185	1p36	1p36.22	0.358649	0.445331
PTCHD2	186	1p36	1p36.22	0.56324	0.249307
FBXO2	187	1p36	1p36.22	0.56324	0.249307
FBXO44	188	1p36	1p36.22	0.56324	0.249307
FBXO6	189	1p36	1p36.22	0.56324	0.249307
MAD2L2	190	1p36	1p36.22	0.56324	0.249307
C1orf187	191	1p36	1p36.22	0.56324	0.249307
AGTRAP	192	1p36	1p36.22	0.460458	0.33681
MTHFR	193	1p36	1p36.22	0.219583	0.658401
CLCN6	194	1p36	1p36.22	0.254278	0.594692
NPPA-AS1	195	1p36	1p36.22	0.254278	0.594692
NPPA	196	1p36	1p36.22	0.254278	0.594692
NPPB	197	1p36	1p36.22	0.254278	0.594692
KIAA2013	198	1p36	1p36.22	0.5354	0.271321
PLOD1	199	1p36	1p36.22	0.5354	0.271321
MFN2	200	1p36	1p36.22	0.735019	0.133702
MIIP	201	1p36	1p36.22	0.553161	0.257149
TNFRSF8	202	1p36	1p36.22	0.553161	0.257149
TNFRSF1B	203	1p36	1p36.22	0.286038	0.543576
MIR4632	204	1p36	1p36.22	0.286038	0.543576
VPS13D	205	1p36	1p36.22	0.286038	0.543576
SNORA59A|chr1	206	1p36	1p36.22	0.286038	0.543576
SNORA59B|chr1	207	1p36	1p36.22	0.286038	0.543576
DHRS3	208	1p36	1p36.22	0.286038	0.543576
AADACL4	209	1p36	1p36.21	0.286038	0.543576
AADACL3	210	1p36	1p36.21	0.286038	0.543576
C1orf158	211	1p36	1p36.21	0.286038	0.543576
PRAMEF12	212	1p36	1p36.21	0.286038	0.543576
PRAMEF1	213	1p36	1p36.21	0.286038	0.543576
PRAMEF11	214	1p36	1p36.21	0.286038	0.543576
HNRNPCL1	215	1p36	1p36.21	0.286038	0.543576
LOC649330	216	1p36	1p36.21	0.286038	0.543576
PRAMEF2	217	1p36	1p36.21	0.286038	0.543576
PRAMEF4	218	1p36	1p36.21	0.286038	0.543576
PRAMEF10	219	1p36	1p36.21	0.286038	0.543576
PRAMEF7	220	1p36	1p36.21	0.286038	0.543576
PRAMEF8	221	1p36	1p36.21	0.286038	0.543576
PRAMEF6	222	1p36	1p36.21	0.286038	0.543576
PRAMEF22	223	1p36	1p36.21	0.286038	0.543576
PRAMEF5	224	1p36	1p36.21	0.286038	0.543576
LOC440563	225	1p36	1p36.21	0.286038	0.543576
PRAMEF3	226	1p36	1p36.21	0.286038	0.543576
PRAMEF15	227	1p36	1p36.21	0.286038	0.543576
PRAMEF9	228	1p36	1p36.21	0.286038	0.543576
PRAMEF13	229	1p36	1p36.21	0.286038	0.543576
PRAMEF14	230	1p36	1p36.21	0.286038	0.543576
PRAMEF18	231	1p36	1p36.21	0.286038	0.543576
PRAMEF19	232	1p36	1p36.21	0.286038	0.543576
PRAMEF16	233	1p36	1p36.21	0.286038	0.543576
PRAMEF20	234	1p36	1p36.21	0.286038	0.543576
PRAMEF21	235	1p36	1p36.21	0.286038	0.543576
PRAMEF17	236	1p36	1p36.21	0.286038	0.543576
LRRC38	237	1p36	1p36.21	0.286038	0.543576
PDPN	238	1p36	1p36.21	0.286038	0.543576
PRDM2	239	1p36	1p36.21	0.286038	0.543576
KAZN	240	1p36	1p36.21	1	0
C1orf126	241	1p36	1p36.21	1	0
TMEM51	242	1p36	1p36.21	1	0
FHAD1	243	1p36	1p36.21	1	0
EFHD2	244	1p36	1p36.21	1	0
CTRC	245	1p36	1p36.21	1	0
CELA2A	246	1p36	1p36.21	1	0
CELA2B	247	1p36	1p36.21	1	0
CASP9	248	1p36	1p36.21	1	0
DNAJC16	249	1p36	1p36.21	1	0
AGMAT	250	1p36	1p36.21	1	0
DDI2	251	1p36	1p36.21	1	0
RSC1A1	252	1p36	1p36.21	1	0
PLEKHM2	253	1p36	1p36.21	1	0
SLC25A34	254	1p36	1p36.21	1	0
TMEM82	255	1p36	1p36.21	1	0
FBLIM1	256	1p36	1p36.21	1	0
UQCRHL	257	1p36	1p36.21	1	0
FLJ37453	258	1p36	1p36.21	1	0
SPEN	259	1p36	1p36.21	1	0
ZBTB17	260	1p36	1p36.13	1	0
C1orf64	261	1p36	1p36.13	1	0
HSPB7	262	1p36	1p36.13	1	0
CLCNKA	263	1p36	1p36.13	1	0
CLCNKB	264	1p36	1p36.13	1	0
FAM131C	265	1p36	1p36.13	1	0
EPHA2	266	1p36	1p36.13	1	0
ARHGEF19	267	1p36	1p36.13	1	0
RSG1	268	1p36	1p36.13	1	0
FBXO42	269	1p36	1p36.13	1	0
C1orf144	270	1p36	1p36.13	1	0
SPATA21	271	1p36	1p36.13	1	0
NECAP2	272	1p36	1p36.13	1	0
CROCCP3	273	1p36	1p36.13	1	0
MIR3675	274	1p36	1p36.13	1	0
NBPF1	275	1p36	1p36.13	1	0
CROCCP2	276	1p36	1p36.13	1	0
MST1P2	277	1p36	1p36.13	1	0
ESPNP	278	1p36	1p36.13	1	0
MST1P9	279	1p36	1p36.13	1	0
CROCC	280	1p36	1p36.13	1	0
MFAP2	281	1p36	1p36.13	1	0
ATP13A2	282	1p36	1p36.13	1	0
SDHB	283	1p36	1p36.13	1	0
PADI2	284	1p36	1p36.13	1	0
PADI1	285	1p36	1p36.13	1	0
PADI3	286	1p36	1p36.13	1	0
PADI4	287	1p36	1p36.13	0.5354	0.271321
PADI6	288	1p36	1p36.13	0.254278	0.594692
RCC2	289	1p36	1p36.13	0.254278	0.594692
ARHGEF10L	290	1p36	1p36.13	0.194064	0.712055
ACTL8	291	1p36	1p36.13	1	0
IGSF21	292	1p36	1p36.13	1	0
KLHDC7A	293	1p36	1p36.13	1	0
PAX7	294	1p36	1p36.13	1	0
TAS1R2	295	1p36	1p36.13	1	0
ALDH4A1	296	1p36	1p36.13	1	0
MIR4695	297	1p36	1p36.13	1	0
hsa-mir-1290	298	1p36	1p36.13	1	0
IFFO2	299	1p36	1p36.13	1	0
UBR4	300	1p36	1p36.13	1	0
KIAA0090	301	1p36	1p36.13	1	0
MRTO4	302	1p36	1p36.13	1	0
AKR7L	303	1p36	1p36.13	1	0
AKR7A3	304	1p36	1p36.13	1	0
LOC100506730	305	1p36	1p36.13	1	0
AKR7A2	306	1p36	1p36.13	1	0
PQLC2	307	1p36	1p36.13	1	0
CAPZB	308	1p36	1p36.13	1	0
C1orf151-NBL1	309	1p36	1p36.13	1	0
MINOS1	310	1p36	1p36.13	1	0
NBL1	311	1p36	1p36.13	1	0
HTR6	312	1p36	1p36.13	1	0
TMCO4	313	1p36	1p36.13	1	0
RNF186	314	1p36	1p36.13	1	0
OTUD3	315	1p36	1p36.13	1	0
PLA2G2E	316	1p36	1p36.13	1	0
PLA2G2A	317	1p36	1p36.13	1	0
PLA2G5	318	1p36	1p36.13	1	0
PLA2G2D	319	1p36	1p36.12	1	0
PLA2G2F	320	1p36	1p36.12	1	0
PLA2G2C	321	1p36	1p36.12	1	0
UBXN10	322	1p36	1p36.12	1	0
VWA5B1	323	1p36	1p36.12	1	0
LOC339505	324	1p36	1p36.12	1	0
CAMK2N1	325	1p36	1p36.12	1	0
MUL1	326	1p36	1p36.12	1	0
FAM43B	327	1p36	1p36.12	1	0
CDA	328	1p36	1p36.12	1	0
PINK1	329	1p36	1p36.12	1	0
DDOST	330	1p36	1p36.12	1	0
KIF17	331	1p36	1p36.12	1	0
SH2D5	332	1p36	1p36.12	1	0
HP1BP3	333	1p36	1p36.12	1	0
EIF4G3	334	1p36	1p36.12	1	0
hsa-mir-1256	335	1p36	1p36.12	1	0
ECE1	336	1p36	1p36.12	1	0
LOC100506801	337	1p36	1p36.12	1	0
NBPF3	338	1p36	1p36.12	1	0
ALPL	339	1p36	1p36.12	1	0
RAP1GAP	340	1p36	1p36.12	1	0
USP48	341	1p36	1p36.12	1	0
LDLRAD2	342	1p36	1p36.12	1	0
HSPG2	343	1p36	1p36.12	1	0
CELA3B	344	1p36	1p36.12	1	0
CELA3A	345	1p36	1p36.12	1	0
LINC00339	346	1p36	1p36.12	1	0
CDC42	347	1p36	1p36.12	1	0
WNT4	348	1p36	1p36.12	1	0
ZBTB40	349	1p36	1p36.12	1	0
EPHA8	350	1p36	1p36.12	1	0
C1QA	351	1p36	1p36.12	1	0
C1QC	352	1p36	1p36.12	1	0
C1QB	353	1p36	1p36.12	1	0
EPHB2	354	1p36	1p36.12	1	0
MIR4684	355	1p36	1p36.12	1	0
MIR4253	356	1p36	1p36.12	1	0
hsa-mir-4253	357	1p36	1p36.12	1	0
LOC729059	358	1p36	1p36.12	1	0
KDM1A	359	1p36	1p36.12	1	0
MIR3115	360	1p36	1p36.12	1	0
hsa-mir-3115	361	1p36	1p36.12	1	0
LUZP1	362	1p36	1p36.12	1	0
HTR1D	363	1p36	1p36.12	1	0
HNRNPR	364	1p36	1p36.12	1	0
ZNF436	365	1p36	1p36.12	1	0
C1orf213	366	1p36	1p36.12	1	0
TCEA3	367	1p36	1p36.12	1	0
ASAP3	368	1p36	1p36.12	1	0
E2F2	369	1p36	1p36.12	1	0
ID3	370	1p36	1p36.12	1	0
MDS2	371	1p36	1p36.11	1	0
RPL11	372	1p36	1p36.11	1	0
TCEB3	373	1p36	1p36.11	1	0
LOC100506963	374	1p36	1p36.11	1	0
PITHD1	375	1p36	1p36.11	1	0
LYPLA2	376	1p36	1p36.11	1	0
GALE	377	1p36	1p36.11	1	0
HMGCL	378	1p36	1p36.11	1	0
FUCA1	379	1p36	1p36.11	1	0
CNR2	380	1p36	1p36.11	1	0
MIR378F	381	1p36	1p36.11	1	0
PNRC2	382	1p36	1p36.11	1	0
SRSF10	383	1p36	1p36.11	1	0
MYOM3	384	1p36	1p36.11	1	0
IL22RA1	385	1p36	1p36.11	1	0
IL28RA	386	1p36	1p36.11	1	0
LOC284632	387	1p36	1p36.11	1	0
GRHL3	388	1p36	1p36.11	1	0
C1orf201	389	1p36	1p36.11	1	0
NIPAL3	390	1p36	1p36.11	1	0
RCAN3AS	391	1p36	1p36.11	1	0
RCAN3	392	1p36	1p36.11	1	0
C1orf130	393	1p36	1p36.11	1	0
SRRM1	394	1p36	1p36.11	1	0
CLIC4	395	1p36	1p36.11	1	0
RUNX3	396	1p36	1p36.11	0.286038	0.543576
SYF2	397	1p36	1p36.11	0.286038	0.543576
C1orf63	398	1p36	1p36.11	0.286038	0.543576
RHD	399	1p36	1p36.11	0.286038	0.543576
TMEM50A	400	1p36	1p36.11	0.286038	0.543576
RHCE	401	1p36	1p36.11	0.286038	0.543576
TMEM57	402	1p36	1p36.11	0.286038	0.543576
LDLRAP1	403	1p36	1p36.11	0.286038	0.543576
MAN1C1	404	1p36	1p36.11	0.286038	0.543576
SEPN1	405	1p36	1p36.11	0.286038	0.543576
FAM54B	406	1p36	1p36.11	0.286038	0.543576
LOC646471	407	1p36	1p36.11	0.286038	0.543576
C1orf135	408	1p36	1p36.11	0.286038	0.543576
PAQR7	409	1p36	1p36.11	0.286038	0.543576
STMN1	410	1p36	1p36.11	0.286038	0.543576
MIR3917	411	1p36	1p36.11	0.286038	0.543576
PAFAH2	412	1p36	1p36.11	0.286038	0.543576
EXTL1	413	1p36	1p36.11	0.286038	0.543576
SLC30A2	414	1p36	1p36.11	0.286038	0.543576
TRIM63	415	1p36	1p36.11	0.286038	0.543576
PDIK1L	416	1p36	1p36.11	0.286038	0.543576
FAM110D	417	1p36	1p36.11	0.286038	0.543576
ZNF593	418	1p36	1p36.11	0.286038	0.543576
CNKSR1	419	1p36	1p36.11	0.286038	0.543576
CATSPER4	420	1p36	1p36.11	0.286038	0.543576
CEP85	421	1p36	1p36.11	0.286038	0.543576
SH3BGRL3	422	1p36	1p36.11	0.286038	0.543576
UBXN11	423	1p36	1p36.11	0.286038	0.543576
AIM1L	424	1p36	1p36.11	0.286038	0.543576
CD52	425	1p36	1p36.11	0.286038	0.543576
ZNF683	426	1p36	1p36.11	0.286038	0.543576
LIN28A	427	1p36	1p36.11	0.286038	0.543576
DHDDS	428	1p36	1p36.11	0.286038	0.543576
HMGN2	429	1p36	1p36.11	0.286038	0.543576
RPS6KA1	430	1p36	1p36.11	0.286038	0.543576
MIR1976	431	1p36	1p36.11	0.286038	0.543576
hsa-mir-1976	432	1p36	1p36.11	0.286038	0.543576
ARID1A	433	1p36	1p36.11	0.432918	0.363595
PIGV	434	1p36	1p36.11	0.432918	0.363595
ZDHHC18	435	1p36	1p36.11	0.432918	0.363595
SFN	436	1p36	1p36.11	0.432918	0.363595
GPN2	437	1p36	1p36.11	0.432918	0.363595
GPATCH3	438	1p36	1p36.11	0.432918	0.363595
NR0B2	439	1p36	1p36.11	0.432918	0.363595
NUDC	440	1p36	1p36.11	0.432918	0.363595
C1orf172	441	1p36	1p36.11	0.432918	0.363595
TRNP1	442	1p36	1p36.11	0.432918	0.363595
FAM46B	443	1p36	1p36.11	0.432918	0.363595
SLC9A1	444	1p36	1p36.11	0.432918	0.363595
WDTC1	445	1p36	1p36.11	0.553161	0.257149
LOC644961	446	1p36	1p36.11	0.553161	0.257149
TMEM222	447	1p36	1p36.11	0.553161	0.257149
SYTL1	448	1p36	1p36.11	0.553161	0.257149
MAP3K6	449	1p36	1p36.11	0.553161	0.257149
FCN3	450	1p36	1p36.11	0.553161	0.257149
CD164L2	451	1p36	1p36.11	0.553161	0.257149
GPR3	452	1p36	1p36.11	0.553161	0.257149
WASF2	453	1p36	1p36.11	0.553161	0.257149
AHDC1	454	1p36	1p36.11	0.65073	0.186599
FGR	455	1p36	1p36.11	0.65073	0.186599
IFI6	456	1p36	1p36.11	0.432918	0.363595
FAM76A	457	1p35	1p35.3	0.432918	0.363595
STX12	458	1p35	1p35.3	0.432918	0.363595
PPP1R8	459	1p35	1p35.3	0.432918	0.363595
SCARNA1	460	1p35	1p35.3	0.432918	0.363595
C1orf38	461	1p35	1p35.3	0.432918	0.363595
RPA2	462	1p35	1p35.3	0.432918	0.363595
SMPDL3B	463	1p35	1p35.3	0.432918	0.363595
XKR8	464	1p35	1p35.3	0.432918	0.363595
EYA3	465	1p35	1p35.3	0.432918	0.363595
LOC653566	466	1p35	1p35.3	0.432918	0.363595
PTAFR	467	1p35	1p35.3	0.432918	0.363595
DNAJC8	468	1p35	1p35.3	0.432918	0.363595
ATPIF1	469	1p35	1p35.3	0.432918	0.363595
SESN2	470	1p35	1p35.3	0.432918	0.363595
MED18	471	1p35	1p35.3	0.432918	0.363595
PHACTR4	472	1p35	1p35.3	0.432918	0.363595
RCC1	473	1p35	1p35.3	0.432918	0.363595
SNHG3	474	1p35	1p35.3	0.432918	0.363595
TRNAU1AP	475	1p35	1p35.3	0.432918	0.363595
SNHG12	476	1p35	1p35.3	0.432918	0.363595
SNORA16A	477	1p35	1p35.3	0.432918	0.363595
SNORA44	478	1p35	1p35.3	0.432918	0.363595
SNORA61	479	1p35	1p35.3	0.432918	0.363595
SNORD99	480	1p35	1p35.3	0.432918	0.363595
RAB42	481	1p35	1p35.3	0.432918	0.363595
TAF12	482	1p35	1p35.3	0.432918	0.363595
RNU11	483	1p35	1p35.3	0.432918	0.363595
GMEB1	484	1p35	1p35.3	0.432918	0.363595
YTHDF2	485	1p35	1p35.3	0.432918	0.363595
OPRD1	486	1p35	1p35.3	0.432918	0.363595
EPB41	487	1p35	1p35.3	0.432918	0.363595
TMEM200B	488	1p35	1p35.3	0.286038	0.543576
SRSF4	489	1p35	1p35.3	0.286038	0.543576
MECR	490	1p35	1p35.3	0.432918	0.363595
PTPRU	491	1p35	1p35.3	0.432918	0.363595
MATN1	492	1p35	1p35.2	0.432918	0.363595
LOC100129196	493	1p35	1p35.2	0.432918	0.363595
LAPTM5	494	1p35	1p35.2	0.432918	0.363595
MIR4420	495	1p35	1p35.2	0.432918	0.363595
SDC3	496	1p35	1p35.2	1	0
PUM1	497	1p35	1p35.2	1	0
SNORD103A	498	1p35	1p35.2	1	0
SNORD103B	499	1p35	1p35.2	1	0
SNORD85	500	1p35	1p35.2	1	0
PRO0611	501	1p35	1p35.2	1	0
NKAIN1	502	1p35	1p35.2	1	0
SNRNP40	503	1p35	1p35.2	1	0
ZCCHC17	504	1p35	1p35.2	1	0
FABP3	505	1p35	1p35.2	1	0
SERINC2	506	1p35	1p35.2	1	0
LOC149086	507	1p35	1p35.2	1	0
LOC284551	508	1p35	1p35.2	1	0
TINAGL1	509	1p35	1p35.2	1	0
HCRTR1	510	1p35	1p35.2	1	0
PEF1	511	1p35	1p35.2	1	0
COL16A1	512	1p35	1p35.2	1	0
BAI2	513	1p35	1p35.2	1	0
MIR4254	514	1p35	1p35.2	1	0
hsa-mir-4254	515	1p35	1p35.2	1	0
SPOCD1	516	1p35	1p35.2	1	0
PTP4A2	517	1p35	1p35.2	1	0
KHDRBS1	518	1p35	1p35.1	1	0
TMEM39B	519	1p35	1p35.1	1	0
KPNA6	520	1p35	1p35.1	1	0
TXLNA	521	1p35	1p35.1	1	0
CCDC28B	522	1p35	1p35.1	1	0
DCDC2B	523	1p35	1p35.1	1	0
IQCC	524	1p35	1p35.1	1	0
TMEM234	525	1p35	1p35.1	1	0
EIF3I	526	1p35	1p35.1	1	0
MTMR9LP	527	1p35	1p35.1	1	0
FAM167B	528	1p35	1p35.1	1	0
LCK	529	1p35	1p35.1	1	0
HDAC1	530	1p35	1p35.1	1	0
MARCKSL1	531	1p35	1p35.1	1	0
LOC100128071	532	1p35	1p35.1	1	0
BSDC1	533	1p35	1p35.1	1	0
TSSK3	534	1p35	1p35.1	1	0
ZBTB8B	535	1p35	1p35.1	1	0
ZBTB8A	536	1p35	1p35.1	1	0
ZBTB8OS	537	1p35	1p35.1	1	0
RBBP4	538	1p35	1p35.1	1	0
SYNC	539	1p35	1p35.1	1	0
KIAA1522	540	1p35	1p35.1	1	0
YARS	541	1p35	1p35.1	1	0
S100PBP	542	1p35	1p35.1	1	0
FNDC5	543	1p35	1p35.1	1	0
HPCA	544	1p35	1p35.1	1	0
TMEM54	545	1p35	1p35.1	1	0
RNF19B	546	1p35	1p35.1	1	0
AK2	547	1p35	1p35.1	1	0
ADC	548	1p35	1p35.1	0.432918	0.363595
TRIM62	549	1p35	1p35.1	0.432918	0.363595
ZNF362	550	1p35	1p35.1	0.432918	0.363595
PHC2	551	1p35	1p35.1	0.432918	0.363595
MIR3605	552	1p35	1p35.1	0.432918	0.363595
ZSCAN20	553	1p35	1p35.1	0.286038	0.543576
CSMD2	554	1p35	1p35.1	0.286038	0.543576
HMGB4	555	1p35	1p35.1	0.286038	0.543576
LOC402779	556	1p35	1p35.1	0.286038	0.543576
C1orf94	557	1p34	1p34.3	0.286038	0.543576
hsa-mir-552	558	1p34	1p34.3	0.286038	0.543576
GJB4	559	1p34	1p34.3	0.286038	0.543576
GJB5	560	1p34	1p34.3	0.286038	0.543576
GJB3	561	1p34	1p34.3	0.286038	0.543576
GJA4	562	1p34	1p34.3	0.286038	0.543576
C1orf212	563	1p34	1p34.3	0.286038	0.543576
DLGAP3	564	1p34	1p34.3	0.286038	0.543576
LOC653160	565	1p34	1p34.3	0.553161	0.257149
ZMYM6NB	566	1p34	1p34.3	0.553161	0.257149
ZMYM6	567	1p34	1p34.3	0.65073	0.186599
ZMYM1	568	1p34	1p34.3	0.65073	0.186599
SFPQ	569	1p34	1p34.3	0.358649	0.445331
ZMYM4	570	1p34	1p34.3	0.358649	0.445331
KIAA0319L	571	1p34	1p34.3	0.358649	0.445331
NCDN	572	1p34	1p34.3	0.358649	0.445331
TFAP2E	573	1p34	1p34.3	0.358649	0.445331
PSMB2	574	1p34	1p34.3	0.358649	0.445331
C1orf216	575	1p34	1p34.3	0.286038	0.543576
CLSPN	576	1p34	1p34.3	0.286038	0.543576
EIF2C4	577	1p34	1p34.3	0.286038	0.543576
EIF2C1	578	1p34	1p34.3	0.286038	0.543576
EIF2C3	579	1p34	1p34.3	0.286038	0.543576
TEKT2	580	1p34	1p34.3	0.125356	0.901855
ADPRHL2	581	1p34	1p34.3	0.125356	0.901855
COL8A2	582	1p34	1p34.3	0.0567564	1.24599
TRAPPC3	583	1p34	1p34.3	0.0567564	1.24599
MAP7D1	584	1p34	1p34.3	0.0567564	1.24599
THRAP3	585	1p34	1p34.3	0.0567564	1.24599
SH3D21	586	1p34	1p34.3	0.286038	0.543576
FAM176B	587	1p34	1p34.3	0.286038	0.543576
STK40	588	1p34	1p34.3	0.286038	0.543576
LSM10	589	1p34	1p34.3	0.286038	0.543576
OSCP1	590	1p34	1p34.3	0.286038	0.543576
MRPS15	591	1p34	1p34.3	0.286038	0.543576
CSF3R	592	1p34	1p34.3	0.286038	0.543576
GRIK3	593	1p34	1p34.3	0.286038	0.543576
MIR4255	594	1p34	1p34.3	0.286038	0.543576
hsa-mir-4255	595	1p34	1p34.3	0.286038	0.543576
LOC728431	596	1p34	1p34.3	0.286038	0.543576
ZC3H12A	597	1p34	1p34.3	0.286038	0.543576
MEAF6	598	1p34	1p34.3	0.286038	0.543576
SNIP1	599	1p34	1p34.3	0.286038	0.543576
DNALI1	600	1p34	1p34.3	0.286038	0.543576
GNL2	601	1p34	1p34.3	0.286038	0.543576
RSPO1	602	1p34	1p34.3	0.286038	0.543576
C1orf109	603	1p34	1p34.3	0.286038	0.543576
CDCA8	604	1p34	1p34.3	0.286038	0.543576
EPHA10	605	1p34	1p34.3	0.286038	0.543576
MANEAL	606	1p34	1p34.3	0.286038	0.543576
YRDC	607	1p34	1p34.3	0.286038	0.543576
C1orf122	608	1p34	1p34.3	0.286038	0.543576
MTF1	609	1p34	1p34.3	0.286038	0.543576
INPP5B	610	1p34	1p34.3	0.286038	0.543576
SF3A3	611	1p34	1p34.3	0.286038	0.543576
FHL3	612	1p34	1p34.3	0.286038	0.543576
UTP11L	613	1p34	1p34.3	0.286038	0.543576
POU3F1	614	1p34	1p34.3	0.286038	0.543576
MIR3659	615	1p34	1p34.3	0.286038	0.543576
LOC339442	616	1p34	1p34.3	0.286038	0.543576
RRAGC	617	1p34	1p34.3	1	0
GJA9-MYCBP	618	1p34	1p34.3	1	0
MYCBP	619	1p34	1p34.3	1	0
GJA9	620	1p34	1p34.3	1	0
RHBDL2	621	1p34	1p34.3	1	0
AKIRIN1	622	1p34	1p34.3	1	0
NDUFS5	623	1p34	1p34.3	1	0
MACF1	624	1p34	1p34.3	1	0
KIAA0754	625	1p34	1p34.3	1	0
BMP8A	626	1p34	1p34.3	1	0
PPIEL	627	1p34	1p34.3	1	0
PABPC4	628	1p34	1p34.3	1	0
SNORA55	629	1p34	1p34.3	1	0
HEYL	630	1p34	1p34.3	1	0
NT5C1A	631	1p34	1p34.2	1	0
HPCAL4	632	1p34	1p34.2	1	0
PPIE	633	1p34	1p34.2	1	0
BMP8B	634	1p34	1p34.2	1	0
OXCT2	635	1p34	1p34.2	1	0
TRIT1	636	1p34	1p34.2	1	0
MYCL1	637	1p34	1p34.2	1	0
MFSD2A	638	1p34	1p34.2	1	0
CAP1	639	1p34	1p34.2	1	0
PPT1	640	1p34	1p34.2	1	0
RLF	641	1p34	1p34.2	1	0
TMCO2	642	1p34	1p34.2	1	0
ZMPSTE24	643	1p34	1p34.2	1	0
COL9A2	644	1p34	1p34.2	1	0
SMAP2	645	1p34	1p34.2	1	0
ZNF643	646	1p34	1p34.2	1	0
ZNF642	647	1p34	1p34.2	1	0
DEM1	648	1p34	1p34.2	1	0
ZNF684	649	1p34	1p34.2	1	0
RIMS3	650	1p34	1p34.2	1	0
LOC100130557	651	1p34	1p34.2	1	0
NFYC	652	1p34	1p34.2	1	0
MIR30C1	653	1p34	1p34.2	1	0
MIR30E	654	1p34	1p34.2	1	0
hsa-mir-30c-1	655	1p34	1p34.2	1	0
hsa-mir-30e	656	1p34	1p34.2	1	0
KCNQ4	657	1p34	1p34.2	1	0
CITED4	658	1p34	1p34.2	1	0
CTPS	659	1p34	1p34.2	1	0
LOC100507178	660	1p34	1p34.2	1	0
SLFNL1	661	1p34	1p34.2	1	0
SCMH1	662	1p34	1p34.2	1	0
EDN2	663	1p34	1p34.2	1	0
HIVEP3	664	1p34	1p34.2	1	0
GUCA2B	665	1p34	1p34.2	1	0
GUCA2A	666	1p34	1p34.2	1	0
FOXJ3	667	1p34	1p34.2	1	0
RIMKLA	668	1p34	1p34.2	1	0
ZMYND12	669	1p34	1p34.2	1	0
PPCS	670	1p34	1p34.2	1	0
CCDC30	671	1p34	1p34.2	0.286038	0.543576
PPIH	672	1p34	1p34.2	0.286038	0.543576
YBX1	673	1p34	1p34.2	0.286038	0.543576
CLDN19	674	1p34	1p34.2	0.286038	0.543576
LEPRE1	675	1p34	1p34.2	0.286038	0.543576
C1orf50	676	1p34	1p34.2	0.286038	0.543576
LOC100129924	677	1p34	1p34.2	0.286038	0.543576
CCDC23	678	1p34	1p34.2	0.286038	0.543576
ERMAP	679	1p34	1p34.2	0.286038	0.543576
ZNF691	680	1p34	1p34.2	0.286038	0.543576
SLC2A1	681	1p34	1p34.2	0.286038	0.543576
FLJ32224	682	1p34	1p34.2	0.286038	0.543576
FAM183A	683	1p34	1p34.2	0.432918	0.363595
EBNA1BP2	684	1p34	1p34.2	0.432918	0.363595
WDR65	685	1p34	1p34.2	0.432918	0.363595
TMEM125	686	1p34	1p34.2	0.432918	0.363595
C1orf210	687	1p34	1p34.2	0.432918	0.363595
TIE1	688	1p34	1p34.2	0.432918	0.363595
MPL	689	1p34	1p34.2	0.432918	0.363595
CDC20	690	1p34	1p34.2	0.432918	0.363595
ELOVL1	691	1p34	1p34.2	0.432918	0.363595
MED8	692	1p34	1p34.2	0.432918	0.363595
SZT2	693	1p34	1p34.2	0.432918	0.363595
HYI	694	1p34	1p34.2	0.432918	0.363595
PTPRF	695	1p34	1p34.2	0.432918	0.363595
KDM4A	696	1p34	1p34.1	0.432918	0.363595
LOC100132774	697	1p34	1p34.1	0.432918	0.363595
ST3GAL3	698	1p34	1p34.1	0.432918	0.363595
ARTN	699	1p34	1p34.1	0.286038	0.543576
IPO13	700	1p34	1p34.1	0.286038	0.543576
ATP6V0B	701	1p34	1p34.1	0.286038	0.543576
B4GALT2	702	1p34	1p34.1	0.286038	0.543576
DPH2	703	1p34	1p34.1	0.286038	0.543576
CCDC24	704	1p34	1p34.1	0.286038	0.543576
SLC6A9	705	1p34	1p34.1	0.286038	0.543576
KLF17	706	1p34	1p34.1	0.286038	0.543576
DMAP1	707	1p34	1p34.1	1	0
ERI3	708	1p34	1p34.1	1	0
RNF220	709	1p34	1p34.1	1	0
TMEM53	710	1p34	1p34.1	1	0
C1orf228	711	1p34	1p34.1	1	0
KIF2C	712	1p34	1p34.1	1	0
RPS8	713	1p34	1p34.1	1	0
SNORD38A	714	1p34	1p34.1	1	0
SNORD38B	715	1p34	1p34.1	1	0
SNORD46	716	1p34	1p34.1	1	0
SNORD55	717	1p34	1p34.1	1	0
BEST4	718	1p34	1p34.1	1	0
PLK3	719	1p34	1p34.1	1	0
TCTEX1D4	720	1p34	1p34.1	1	0
BTBD19	721	1p34	1p34.1	1	0
PTCH2	722	1p34	1p34.1	1	0
EIF2B3	723	1p34	1p34.1	1	0
HECTD3	724	1p34	1p34.1	1	0
UROD	725	1p34	1p34.1	1	0
ZSWIM5	726	1p34	1p34.1	0.286038	0.543576
LOC400752	727	1p34	1p34.1	0.286038	0.543576
HPDL	728	1p34	1p34.1	0.286038	0.543576
MUTYH	729	1p34	1p34.1	0.432918	0.363595
TOE1	730	1p34	1p34.1	0.432918	0.363595
TESK2	731	1p34	1p34.1	0.432918	0.363595
CCDC163P	732	1p34	1p34.1	0.432918	0.363595
MMACHC	733	1p34	1p34.1	0.432918	0.363595
PRDX1	734	1p34	1p34.1	0.432918	0.363595
AKR1A1	735	1p34	1p34.1	0.432918	0.363595
NASP	736	1p34	1p34.1	0.432918	0.363595
CCDC17	737	1p34	1p34.1	0.432918	0.363595
GPBP1L1	738	1p34	1p34.1	0.432918	0.363595
RPS15AP10	739	1p34	1p34.1	0.432918	0.363595
TMEM69	740	1p34	1p34.1	0.432918	0.363595
IPP	741	1p34	1p34.1	0.432918	0.363595
MAST2	742	1p34	1p34.1	0.553161	0.257149
PIK3R3	743	1p34	1p34.1	0.432918	0.363595
TSPAN1	744	1p34	1p34.1	0.432918	0.363595
POMGNT1	745	1p34	1p34.1	1	0
LURAP1	746	1p34	1p34.1	1	0
RAD54L	747	1p34	1p34.1	1	0
LRRC41	748	1p34	1p34.1	1	0
UQCRH	749	1p34	1p34.1	1	0
NSUN4	750	1p33	1p33	1	0
FAAH	751	1p33	1p33	1	0
LOC729041	752	1p33	1p33	1	0
DMBX1	753	1p33	1p33	1	0
LOC100507423	754	1p33	1p33	1	0
KNCN	755	1p33	1p33	1	0
MKNK1	756	1p33	1p33	1	0
MOB3C	757	1p33	1p33	1	0
ATPAF1	758	1p33	1p33	1	0
ATPAF1-AS1	759	1p33	1p33	1	0
KIAA0494	760	1p33	1p33	1	0
LOC100130197	761	1p33	1p33	1	0
CYP4B1	762	1p33	1p33	1	0
CYP4Z2P	763	1p33	1p33	1	0
CYP4A11	764	1p33	1p33	1	0
CYP4X1	765	1p33	1p33	0.286038	0.543576
CYP4Z1	766	1p33	1p33	0.286038	0.543576
CYP4A22	767	1p33	1p33	0.286038	0.543576
PDZK1IP1	768	1p33	1p33	0.286038	0.543576
TAL1	769	1p33	1p33	0.286038	0.543576
STIL	770	1p33	1p33	0.432918	0.363595
CMPK1	771	1p33	1p33	0.432918	0.363595
FOXE3	772	1p33	1p33	0.432918	0.363595
FOXD2	773	1p33	1p33	0.432918	0.363595
MGC12982	774	1p33	1p33	0.432918	0.363595
LOC388630	775	1p33	1p33	0.044182	1.35475
SKINTL	776	1p33	1p33	0.432918	0.363595
SLC5A9	777	1p33	1p33	0.125356	0.901855
SPATA6	778	1p33	1p33	0.125356	0.901855
AGBL4	779	1p33	1p33	0.0226837	1.64429
BEND5	780	1p33	1p33	0.125356	0.901855
ELAVL4	781	1p33	1p33	0.432918	0.363595
DMRTA2	782	1p32	1p32.3	0.286038	0.543576
FAF1	783	1p32	1p32.3	0.286038	0.543576
CDKN2C	784	1p32	1p32.3	0.286038	0.543576
C1orf185	785	1p32	1p32.3	0.286038	0.543576
RNF11	786	1p32	1p32.3	0.286038	0.543576
TTC39A	787	1p32	1p32.3	0.286038	0.543576
EPS15	788	1p32	1p32.3	0.286038	0.543576
OSBPL9	789	1p32	1p32.3	0.286038	0.543576
NRD1	790	1p32	1p32.3	1	0
MIR761	791	1p32	1p32.3	1	0
hsa-mir-761	792	1p32	1p32.3	1	0
RAB3B	793	1p32	1p32.3	1	0
TXNDC12	794	1p32	1p32.3	1	0
KTI12	795	1p32	1p32.3	1	0
BTF3L4	796	1p32	1p32.3	1	0
ZFYVE9	797	1p32	1p32.3	1	0
CC2D1B	798	1p32	1p32.3	1	0
ORC1	799	1p32	1p32.3	1	0
PRPF38A	800	1p32	1p32.3	1	0
ZCCHC11	801	1p32	1p32.3	0.286038	0.543576
GPX7	802	1p32	1p32.3	0.286038	0.543576
FAM159A	803	1p32	1p32.3	0.286038	0.543576
SELRC1	804	1p32	1p32.3	0.286038	0.543576
ZYG11B	805	1p32	1p32.3	0.286038	0.543576
ZYG11A	806	1p32	1p32.3	0.286038	0.543576
ECHDC2	807	1p32	1p32.3	0.286038	0.543576
SCP2	808	1p32	1p32.3	0.286038	0.543576
PODN	809	1p32	1p32.3	0.286038	0.543576
SLC1A7	810	1p32	1p32.3	0.286038	0.543576
CPT2	811	1p32	1p32.3	0.286038	0.543576
C1orf123	812	1p32	1p32.3	0.286038	0.543576
MAGOH	813	1p32	1p32.3	0.286038	0.543576
LOC100507564	814	1p32	1p32.3	0.286038	0.543576
LRP8	815	1p32	1p32.3	0.286038	0.543576
FLJ40434	816	1p32	1p32.3	0.286038	0.543576
DMRTB1	817	1p32	1p32.3	0.286038	0.543576
GLIS1	818	1p32	1p32.3	0.286038	0.543576
TMEM48	819	1p32	1p32.3	0.286038	0.543576
YIPF1	820	1p32	1p32.3	0.286038	0.543576
DIO1	821	1p32	1p32.3	0.286038	0.543576
HSPB11	822	1p32	1p32.3	0.286038	0.543576
LRRC42	823	1p32	1p32.3	0.286038	0.543576
LDLRAD1	824	1p32	1p32.3	0.286038	0.543576
TMEM59	825	1p32	1p32.3	0.286038	0.543576
MIR4781	826	1p32	1p32.3	0.286038	0.543576
TCEANC2	827	1p32	1p32.3	0.286038	0.543576
CDCP2	828	1p32	1p32.3	0.286038	0.543576
CYB5RL	829	1p32	1p32.3	0.286038	0.543576
MRPL37	830	1p32	1p32.3	0.286038	0.543576
SSBP3	831	1p32	1p32.3	0.286038	0.543576
ACOT11	832	1p32	1p32.3	0.286038	0.543576
FAM151A	833	1p32	1p32.3	0.286038	0.543576
HEATR8-TTC4	834	1p32	1p32.3	0.286038	0.543576
HEATR8	835	1p32	1p32.3	0.286038	0.543576
TTC4	836	1p32	1p32.3	0.286038	0.543576
PARS2	837	1p32	1p32.3	0.286038	0.543576
TTC22	838	1p32	1p32.3	0.286038	0.543576
C1orf177	839	1p32	1p32.3	0.286038	0.543576
DHCR24	840	1p32	1p32.3	0.286038	0.543576
TMEM61	841	1p32	1p32.3	0.286038	0.543576
BSND	842	1p32	1p32.3	0.286038	0.543576
PCSK9	843	1p32	1p32.3	0.286038	0.543576
USP24	844	1p32	1p32.3	0.286038	0.543576
LOC100507634	845	1p32	1p32.3	0.286038	0.543576
MIR4422	846	1p32	1p32.3	0.286038	0.543576
PPAP2B	847	1p32	1p32.2	0.286038	0.543576
PRKAA2	848	1p32	1p32.2	0.286038	0.543576
C1orf168	849	1p32	1p32.2	0.286038	0.543576
C8A	850	1p32	1p32.2	0.286038	0.543576
C8B	851	1p32	1p32.2	0.286038	0.543576
DAB1	852	1p32	1p32.2	0.286038	0.543576
OMA1	853	1p32	1p32.2	1	0
TACSTD2	854	1p32	1p32.1	1	0
MYSM1	855	1p32	1p32.1	1	0
JUN	856	1p32	1p32.1	1	0
LOC100131060	857	1p32	1p32.1	1	0
HSD52	858	1p32	1p32.1	1	0
FGGY	859	1p32	1p32.1	1	0
MIR4711	860	1p32	1p32.1	1	0
HOOK1	861	1p32	1p32.1	1	0
CYP2J2	862	1p32	1p32.1	1	0
C1orf87	863	1p32	1p32.1	1	0
NFIA	864	1p31	1p31.3	0.286038	0.543576
TM2D1	865	1p31	1p31.3	0.286038	0.543576
INADL	866	1p31	1p31.3	0.286038	0.543576
hsa-mir-3116-1	867	1p31	1p31.3	0.286038	0.543576
hsa-mir-3116-2	868	1p31	1p31.3	0.286038	0.543576
L1TD1	869	1p31	1p31.3	0.286038	0.543576
KANK4	870	1p31	1p31.3	0.286038	0.543576
USP1	871	1p31	1p31.3	0.286038	0.543576
DOCK7	872	1p31	1p31.3	0.286038	0.543576
ANGPTL3	873	1p31	1p31.3	0.286038	0.543576
ATG4C	874	1p31	1p31.3	0.286038	0.543576
LINC00466	875	1p31	1p31.3	0.286038	0.543576
FOXD3	876	1p31	1p31.3	0.286038	0.543576
ALG6	877	1p31	1p31.3	0.286038	0.543576
ITGB3BP	878	1p31	1p31.3	1	0
EFCAB7	879	1p31	1p31.3	1	0
DLEU2L	880	1p31	1p31.3	1	0
PGM1	881	1p31	1p31.3	1	0
ROR1	882	1p31	1p31.3	1	0
UBE2U	883	1p31	1p31.3	1	0
CACHD1	884	1p31	1p31.3	1	0
MIR4794	885	1p31	1p31.3	1	0
RAVER2	886	1p31	1p31.3	1	0
JAK1	887	1p31	1p31.3	1	0
MIR101-1	888	1p31	1p31.3	1	0
MIR3671	889	1p31	1p31.3	1	0
hsa-mir-101-1	890	1p31	1p31.3	1	0
AK4	891	1p31	1p31.3	1	0
DNAJC6	892	1p31	1p31.3	1	0
LEPROT	893	1p31	1p31.3	1	0
LEPR	894	1p31	1p31.3	1	0
PDE4B	895	1p31	1p31.3	1	0
SGIP1	896	1p31	1p31.3	1	0
MIR3117	897	1p31	1p31.3	1	0
hsa-mir-3117	898	1p31	1p31.3	1	0
TCTEX1D1	899	1p31	1p31.3	1	0
INSL5	900	1p31	1p31.3	1	0
WDR78	901	1p31	1p31.3	1	0
MIER1	902	1p31	1p31.3	1	0
SLC35D1	903	1p31	1p31.3	1	0
C1orf141	904	1p31	1p31.3	1	0
IL23R	905	1p31	1p31.3	1	0
IL12RB2	906	1p31	1p31.3	1	0
SERBP1	907	1p31	1p31.3	1	0
GADD45A	908	1p31	1p31.3	0.286038	0.543576
GNG12	909	1p31	1p31.3	0.286038	0.543576
LOC100289178	910	1p31	1p31.3	0.0567564	1.24599
DIRAS3	911	1p31	1p31.3	0.0567564	1.24599
WLS	912	1p31	1p31.3	0.0567564	1.24599
MIR1262	913	1p31	1p31.3	0.0567564	1.24599
hsa-mir-1262	914	1p31	1p31.3	0.0567564	1.24599
RPE65	915	1p31	1p31.3	0.0567564	1.24599
DEPDC1	916	1p31	1p31.2	0.0567564	1.24599
LRRC7	917	1p31	1p31.1	0.286038	0.543576
PIN1P1	918	1p31	1p31.1	0.286038	0.543576
LRRC40	919	1p31	1p31.1	0.286038	0.543576
SRSF11	920	1p31	1p31.1	0.286038	0.543576
ANKRD13C	921	1p31	1p31.1	0.286038	0.543576
HHLA3	922	1p31	1p31.1	0.286038	0.543576
CTH	923	1p31	1p31.1	0.286038	0.543576
PTGER3	924	1p31	1p31.1	0.286038	0.543576
ZRANB2-AS1	925	1p31	1p31.1	0.286038	0.543576
ZRANB2	926	1p31	1p31.1	0.286038	0.543576
MIR186	927	1p31	1p31.1	0.286038	0.543576
hsa-mir-186	928	1p31	1p31.1	0.286038	0.543576
ZRANB2-AS2	929	1p31	1p31.1	0.286038	0.543576
NEGR1	930	1p31	1p31.1	0.286038	0.543576
NEGR1-IT1	931	1p31	1p31.1	0.286038	0.543576
LRRIQ3	932	1p31	1p31.1	0.286038	0.543576
FPGT-TNNI3K	933	1p31	1p31.1	0.286038	0.543576
FPGT	934	1p31	1p31.1	0.286038	0.543576
TNNI3K	935	1p31	1p31.1	0.286038	0.543576
C1orf173	936	1p31	1p31.1	0.286038	0.543576
CRYZ	937	1p31	1p31.1	0.286038	0.543576
TYW3	938	1p31	1p31.1	0.286038	0.543576
LHX8	939	1p31	1p31.1	1	0
SLC44A5	940	1p31	1p31.1	1	0
ACADM	941	1p31	1p31.1	1	0
RABGGTB	942	1p31	1p31.1	1	0
SNORD45A	943	1p31	1p31.1	1	0
SNORD45B	944	1p31	1p31.1	1	0
SNORD45C	945	1p31	1p31.1	1	0
MSH4	946	1p31	1p31.1	1	0
ASB17	947	1p31	1p31.1	1	0
ST6GALNAC3	948	1p31	1p31.1	1	0
ST6GALNAC5	949	1p31	1p31.1	1	0
PIGK	950	1p31	1p31.1	1	0
AK5	951	1p31	1p31.1	1	0
ZZZ3	952	1p31	1p31.1	1	0
USP33	953	1p31	1p31.1	1	0
FAM73A	954	1p31	1p31.1	1	0
NEXN	955	1p31	1p31.1	1	0
FUBP1	956	1p31	1p31.1	1	0
DNAJB4	957	1p31	1p31.1	1	0
GIPC2	958	1p31	1p31.1	1	0
MGC27382	959	1p31	1p31.1	1	0
PTGFR	960	1p31	1p31.1	1	0
IFI44L	961	1p31	1p31.1	1	0
IFI44	962	1p31	1p31.1	1	0
ELTD1	963	1p31	1p31.1	1	0
LPHN2	964	1p31	1p31.1	1	0
TTLL7	965	1p31	1p31.1	1	0
PRKACB	966	1p31	1p31.1	1	0
SAMD13	967	1p31	1p31.1	1	0
UOX	968	1p31	1p31.1	1	0
DNASE2B	969	1p31	1p31.1	1	0
RPF1	970	1p22	1p22.3	1	0
GNG5	971	1p22	1p22.3	1	0
CTBS	972	1p22	1p22.3	1	0
C1orf180	973	1p22	1p22.3	1	0
SSX2IP	974	1p22	1p22.3	1	0
LPAR3	975	1p22	1p22.3	1	0
MCOLN2	976	1p22	1p22.3	1	0
MCOLN3	977	1p22	1p22.3	1	0
WDR63	978	1p22	1p22.3	1	0
MIR4423	979	1p22	1p22.3	1	0
SYDE2	980	1p22	1p22.3	1	0
C1orf52	981	1p22	1p22.3	0.286038	0.543576
BCL10	982	1p22	1p22.3	0.286038	0.543576
LOC646626	983	1p22	1p22.3	0.286038	0.543576
DDAH1	984	1p22	1p22.3	0.286038	0.543576
CYR61	985	1p22	1p22.3	0.286038	0.543576
ZNHIT6	986	1p22	1p22.3	0.286038	0.543576
COL24A1	987	1p22	1p22.3	0.286038	0.543576
ODF2L	988	1p22	1p22.3	1	0
CLCA2	989	1p22	1p22.3	1	0
CLCA1	990	1p22	1p22.3	1	0
CLCA4	991	1p22	1p22.3	1	0
CLCA3P	992	1p22	1p22.3	1	0
SH3GLB1	993	1p22	1p22.3	1	0
2015-09-01	994	1p22	1p22.3	1	0
HS2ST1	995	1p22	1p22.3	1	0
LOC339524	996	1p22	1p22.3	1	0
LMO4	997	1p22	1p22.3	1	0
LOC100505768	998	1p22	1p22.3	1	0
PKN2	999	1p22	1p22.2	0.286038	0.543576
GTF2B	1000	1p22	1p22.2	0.286038	0.543576
CCBL2	1001	1p22	1p22.2	0.286038	0.543576
RBMXL1	1002	1p22	1p22.2	0.286038	0.543576
GBP3	1003	1p22	1p22.2	0.286038	0.543576
GBP1	1004	1p22	1p22.2	0.286038	0.543576
GBP2	1005	1p22	1p22.2	0.286038	0.543576
GBP7	1006	1p22	1p22.2	0.286038	0.543576
GBP4	1007	1p22	1p22.2	0.286038	0.543576
GBP5	1008	1p22	1p22.2	0.286038	0.543576
GBP6	1009	1p22	1p22.2	0.286038	0.543576
GBP1P1	1010	1p22	1p22.2	0.286038	0.543576
LRRC8B	1011	1p22	1p22.2	0.286038	0.543576
FLJ27354	1012	1p22	1p22.2	0.286038	0.543576
LRRC8C	1013	1p22	1p22.2	0.286038	0.543576
LRRC8D	1014	1p22	1p22.2	0.286038	0.543576
GEMIN8P4	1015	1p22	1p22.2	0.286038	0.543576
ZNF326	1016	1p22	1p22.2	0.286038	0.543576
BARHL2	1017	1p22	1p22.2	0.286038	0.543576
ZNF644	1018	1p22	1p22.2	0.286038	0.543576
HFM1	1019	1p22	1p22.2	0.286038	0.543576
CDC7	1020	1p22	1p22.2	0.286038	0.543576
HSP90B3P	1021	1p22	1p22.1	0.286038	0.543576
TGFBR3	1022	1p22	1p22.1	0.553161	0.257149
BRDT	1023	1p22	1p22.1	0.553161	0.257149
EPHX4	1024	1p22	1p22.1	0.553161	0.257149
BTBD8	1025	1p22	1p22.1	0.553161	0.257149
KIAA1107	1026	1p22	1p22.1	0.553161	0.257149
C1orf146	1027	1p22	1p22.1	0.553161	0.257149
GLMN	1028	1p22	1p22.1	0.553161	0.257149
RPAP2	1029	1p22	1p22.1	0.553161	0.257149
GFI1	1030	1p22	1p22.1	0.553161	0.257149
EVI5	1031	1p22	1p22.1	0.553161	0.257149
FAM69A	1032	1p22	1p22.1	0.553161	0.257149
RPL5	1033	1p22	1p22.1	0.553161	0.257149
SNORD21	1034	1p22	1p22.1	0.553161	0.257149
SNORA66	1035	1p22	1p22.1	0.553161	0.257149
MTF2	1036	1p22	1p22.1	0.432918	0.363595
TMED5	1037	1p22	1p22.1	0.432918	0.363595
CCDC18	1038	1p22	1p22.1	0.432918	0.363595
LOC100131564	1039	1p22	1p22.1	0.432918	0.363595
DR1	1040	1p22	1p22.1	0.432918	0.363595
FNBP1L	1041	1p22	1p22.1	0.432918	0.363595
BCAR3	1042	1p22	1p22.1	0.286038	0.543576
LOC100129046	1043	1p22	1p22.1	0.286038	0.543576
MIR760	1044	1p22	1p22.1	0.286038	0.543576
hsa-mir-760	1045	1p22	1p22.1	0.286038	0.543576
DNTTIP2	1046	1p22	1p22.1	0.286038	0.543576
GCLM	1047	1p22	1p22.1	0.286038	0.543576
ABCA4	1048	1p22	1p22.1	0.286038	0.543576
ARHGAP29	1049	1p22	1p22.1	0.286038	0.543576
ABCD3	1050	1p21	1p21.3	0.286038	0.543576
F3	1051	1p21	1p21.3	0.286038	0.543576
SLC44A3	1052	1p21	1p21.3	0.286038	0.543576
CNN3	1053	1p21	1p21.3	0.286038	0.543576
LOC729970	1054	1p21	1p21.3	0.286038	0.543576
ALG14	1055	1p21	1p21.3	0.286038	0.543576
TMEM56	1056	1p21	1p21.3	0.286038	0.543576
TMEM56-RWDD3	1057	1p21	1p21.3	0.286038	0.543576
RWDD3	1058	1p21	1p21.3	0.286038	0.543576
FLJ31662	1059	1p21	1p21.3	0.286038	0.543576
PTBP2	1060	1p21	1p21.3	0.432918	0.363595
DPYD	1061	1p21	1p21.3	0.432918	0.363595
MIR137HG	1062	1p21	1p21.3	0.286038	0.543576
MIR137	1063	1p21	1p21.3	0.286038	0.543576
MIR2682	1064	1p21	1p21.3	0.286038	0.543576
hsa-mir-137	1065	1p21	1p21.3	0.286038	0.543576
LOC729987	1066	1p21	1p21.3	0.286038	0.543576
SNX7	1067	1p21	1p21.3	1	0
LPPR5	1068	1p21	1p21.3	1	0
LOC100129620	1069	1p21	1p21.3	1	0
LPPR4	1070	1p21	1p21.2	1	0
PALMD	1071	1p21	1p21.2	0.286038	0.543576
MIR548AA1	1072	1p21	1p21.2	0.286038	0.543576
MIR548D1	1073	1p21	1p21.2	0.286038	0.543576
FRRS1	1074	1p21	1p21.2	0.286038	0.543576
AGL	1075	1p21	1p21.2	0.286038	0.543576
SLC35A3	1076	1p21	1p21.2	0.286038	0.543576
HIAT1	1077	1p21	1p21.2	0.286038	0.543576
SASS6	1078	1p21	1p21.2	0.286038	0.543576
CCDC76	1079	1p21	1p21.2	0.286038	0.543576
LRRC39	1080	1p21	1p21.2	0.286038	0.543576
DBT	1081	1p21	1p21.2	0.286038	0.543576
RTCD1	1082	1p21	1p21.2	0.286038	0.543576
MIR553	1083	1p21	1p21.2	0.286038	0.543576
hsa-mir-553	1084	1p21	1p21.2	0.286038	0.543576
CDC14A	1085	1p21	1p21.2	0.286038	0.543576
GPR88	1086	1p21	1p21.2	0.286038	0.543576
LOC100128787	1087	1p21	1p21.2	0.286038	0.543576
VCAM1	1088	1p21	1p21.2	0.286038	0.543576
EXTL2	1089	1p21	1p21.2	1	0
SLC30A7	1090	1p21	1p21.2	1	0
DPH5	1091	1p21	1p21.2	1	0
S1PR1	1092	1p21	1p21.2	1	0
OLFM3	1093	1p21	1p21.1	1	0
DNAJA1P5	1094	1p21	1p21.1	1	0
COL11A1	1095	1p21	1p21.1	0.815352	0.0886547
RNPC3	1096	1p21	1p21.1	0.65073	0.186599
AMY2B	1097	1p21	1p21.1	0.65073	0.186599
LOC648740	1098	1p21	1p21.1	0.65073	0.186599
AMY2A	1099	1p21	1p21.1	0.65073	0.186599
AMY1A	1100	1p21	1p21.1	0.65073	0.186599
AMY1B	1101	1p21	1p21.1	0.65073	0.186599
AMY1C	1102	1p21	1p21.1	0.65073	0.186599
LOC100129138	1103	1p21	1p21.1	0.553161	0.257149
PRMT6	1104	1p13	1p13.3	0.286038	0.543576
NTNG1	1105	1p13	1p13.3	0.286038	0.543576
VAV3	1106	1p13	1p13.3	0.286038	0.543576
SLC25A24	1107	1p13	1p13.3	0.286038	0.543576
NBPF4	1108	1p13	1p13.3	0.286038	0.543576
NBPF6	1109	1p13	1p13.3	0.286038	0.543576
FAM102B	1110	1p13	1p13.3	0.286038	0.543576
HENMT1	1111	1p13	1p13.3	0.286038	0.543576
PRPF38B	1112	1p13	1p13.3	0.286038	0.543576
FNDC7	1113	1p13	1p13.3	0.286038	0.543576
STXBP3	1114	1p13	1p13.3	0.286038	0.543576
AKNAD1	1115	1p13	1p13.3	1	0
SRG7	1116	1p13	1p13.3	1	0
GPSM2	1117	1p13	1p13.3	1	0
CLCC1	1118	1p13	1p13.3	1	0
WDR47	1119	1p13	1p13.3	1	0
TAF13	1120	1p13	1p13.3	1	0
TMEM167B	1121	1p13	1p13.3	1	0
SCARNA2	1122	1p13	1p13.3	1	0
C1orf194	1123	1p13	1p13.3	1	0
KIAA1324	1124	1p13	1p13.3	1	0
SARS	1125	1p13	1p13.3	1	0
CELSR2	1126	1p13	1p13.3	1	0
PSRC1	1127	1p13	1p13.3	1	0
MYBPHL	1128	1p13	1p13.3	1	0
SORT1	1129	1p13	1p13.3	1	0
PSMA5	1130	1p13	1p13.3	1	0
SYPL2	1131	1p13	1p13.3	1	0
ATXN7L2	1132	1p13	1p13.3	1	0
CYB561D1	1133	1p13	1p13.3	1	0
AMIGO1	1134	1p13	1p13.3	1	0
GPR61	1135	1p13	1p13.3	1	0
GNAI3	1136	1p13	1p13.3	1	0
GNAT2	1137	1p13	1p13.3	1	0
MIR197	1138	1p13	1p13.3	1	0
hsa-mir-197	1139	1p13	1p13.3	1	0
AMPD2	1140	1p13	1p13.3	1	0
GSTM4	1141	1p13	1p13.3	1	0
GSTM2	1142	1p13	1p13.3	1	0
GSTM1	1143	1p13	1p13.3	1	0
GSTM5	1144	1p13	1p13.3	1	0
GSTM3	1145	1p13	1p13.3	1	0
EPS8L3	1146	1p13	1p13.3	1	0
CSF1	1147	1p13	1p13.3	1	0
AHCYL1	1148	1p13	1p13.3	1	0
FAM40A	1149	1p13	1p13.3	1	0
ALX3	1150	1p13	1p13.3	1	0
UBL4B	1151	1p13	1p13.3	1	0
SLC6A17	1152	1p13	1p13.3	1	0
KCNC4	1153	1p13	1p13.3	1	0
LOC440600	1154	1p13	1p13.3	1	0
RBM15	1155	1p13	1p13.3	1	0
SLC16A4	1156	1p13	1p13.3	1	0
HBXIP	1157	1p13	1p13.3	1	0
PROK1	1158	1p13	1p13.3	1	0
CYMP	1159	1p13	1p13.3	1	0
KCNA10	1160	1p13	1p13.3	1	0
KCNA2	1161	1p13	1p13.3	1	0
KCNA3	1162	1p13	1p13.3	1	0
CD53	1163	1p13	1p13.3	1	0
LRIF1	1164	1p13	1p13.3	1	0
DRAM2	1165	1p13	1p13.3	1	0
CEPT1	1166	1p13	1p13.3	1	0
DENND2D	1167	1p13	1p13.3	1	0
CHI3L2	1168	1p13	1p13.3	1	0
RP11-165H20.1	1169	1p13	1p13.2	1	0
CHIA	1170	1p13	1p13.2	1	0
C1orf88	1171	1p13	1p13.2	1	0
PGCP1	1172	1p13	1p13.2	1	0
OVGP1	1173	1p13	1p13.2	0.286038	0.543576
WDR77	1174	1p13	1p13.2	0.286038	0.543576
ATP5F1	1175	1p13	1p13.2	0.286038	0.543576
C1orf162	1176	1p13	1p13.2	0.286038	0.543576
ADORA3	1177	1p13	1p13.2	0.286038	0.543576
LOC100129269	1178	1p13	1p13.2	0.286038	0.543576
RAP1A	1179	1p13	1p13.2	0.286038	0.543576
FAM212B	1180	1p13	1p13.2	0.286038	0.543576
LOC100506343	1181	1p13	1p13.2	0.286038	0.543576
DDX20	1182	1p13	1p13.2	0.286038	0.543576
KCND3	1183	1p13	1p13.2	0.286038	0.543576
CTTNBP2NL	1184	1p13	1p13.2	0.286038	0.543576
MIR4256	1185	1p13	1p13.2	0.286038	0.543576
hsa-mir-4256	1186	1p13	1p13.2	0.286038	0.543576
WNT2B	1187	1p13	1p13.2	0.286038	0.543576
ST7L	1188	1p13	1p13.2	0.286038	0.543576
CAPZA1	1189	1p13	1p13.2	1	0
MOV10	1190	1p13	1p13.2	1	0
RHOC	1191	1p13	1p13.2	1	0
PPM1J	1192	1p13	1p13.2	1	0
FAM19A3	1193	1p13	1p13.2	1	0
SLC16A1	1194	1p13	1p13.2	1	0
AKR7A2P1	1195	1p13	1p13.2	1	0
LRIG2	1196	1p13	1p13.2	1	0
LOC643441	1197	1p13	1p13.2	1	0
MAGI3	1198	1p13	1p13.2	0.286038	0.543576
PHTF1	1199	1p13	1p13.2	0.286038	0.543576
RSBN1	1200	1p13	1p13.2	0.286038	0.543576
PTPN22	1201	1p13	1p13.2	0.286038	0.543576
LOC100287722	1202	1p13	1p13.2	0.286038	0.543576
BCL2L15	1203	1p13	1p13.2	0.286038	0.543576
AP4B1	1204	1p13	1p13.2	0.286038	0.543576
DCLRE1B	1205	1p13	1p13.2	0.286038	0.543576
HIPK1	1206	1p13	1p13.2	0.286038	0.543576
OLFML3	1207	1p13	1p13.2	0.286038	0.543576
SYT6	1208	1p13	1p13.2	0.286038	0.543576
TRIM33	1209	1p13	1p13.2	0.432918	0.363595
BCAS2	1210	1p13	1p13.2	0.432918	0.363595
DENND2C	1211	1p13	1p13.2	0.432918	0.363595
AMPD1	1212	1p13	1p13.2	0.432918	0.363595
NRAS	1213	1p13	1p13.2	0.432918	0.363595
CSDE1	1214	1p13	1p13.2	0.432918	0.363595
SIKE1	1215	1p13	1p13.2	0.432918	0.363595
SYCP1	1216	1p13	1p13.2	0.432918	0.363595
TSHB	1217	1p13	1p13.2	0.432918	0.363595
TSPAN2	1218	1p13	1p13.2	0.432918	0.363595
NGF	1219	1p13	1p13.2	0.286038	0.543576
VANGL1	1220	1p13	1p13.1	0.286038	0.543576
CASQ2	1221	1p13	1p13.1	0.286038	0.543576
NHLH2	1222	1p13	1p13.1	0.286038	0.543576
SLC22A15	1223	1p13	1p13.1	0.286038	0.543576
MAB21L3	1224	1p13	1p13.1	0.286038	0.543576
ATP1A1	1225	1p13	1p13.1	0.286038	0.543576
ATP1A1OS	1226	1p13	1p13.1	0.286038	0.543576
CD58	1227	1p13	1p13.1	0.286038	0.543576
IGSF3	1228	1p13	1p13.1	0.286038	0.543576
MIR320B1	1229	1p13	1p13.1	0.286038	0.543576
hsa-mir-320b-1	1230	1p13	1p13.1	0.286038	0.543576
CD2	1231	1p13	1p13.1	0.286038	0.543576
PTGFRN	1232	1p13	1p13.1	0.286038	0.543576
CD101	1233	1p13	1p13.1	0.286038	0.543576
TTF2	1234	1p13	1p13.1	0.286038	0.543576
MIR942	1235	1p13	1p13.1	0.286038	0.543576
hsa-mir-942	1236	1p13	1p13.1	0.286038	0.543576
TRIM45	1237	1p13	1p13.1	0.286038	0.543576
VTCN1	1238	1p13	1p13.1	0.286038	0.543576
MAN1A2	1239	1p12	1p12	0.286038	0.543576
FAM46C	1240	1p12	1p12	0.286038	0.543576
GDAP2	1241	1p12	1p12	0.432918	0.363595
WDR3	1242	1p12	1p12	0.432918	0.363595
SPAG17	1243	1p12	1p12	0.432918	0.363595
TBX15	1244	1p12	1p12	0.432918	0.363595
WARS2	1245	1p12	1p12	0.432918	0.363595
HAO2	1246	1p12	1p12	0.432918	0.363595
HSD3B2	1247	1p12	1p12	0.432918	0.363595
HSD3B1	1248	1p12	1p12	0.432918	0.363595
HSD3BP4	1249	1p12	1p12	0.432918	0.363595
LOC644242	1250	1p12	1p12	0.432918	0.363595
ZNF697	1251	1p12	1p12	0.432918	0.363595
PHGDH	1252	1p12	1p12	0.65073	0.186599
HMGCS2	1253	1p12	1p12	0.735019	0.133702
REG4	1254	1p12	1p12	0.815352	0.0886547
NBPF7	1255	1p12	1p12	0.358649	0.445331
ADAM30	1256	1p12	1p12	0.5354	0.271321
NOTCH2	1257	1p12	1p12	0.286038	0.543576
FAM72B	1258	1p11	1p11.2	0.286038	0.543576
HIST2H2BA	1259	1p11	1p11.2	0.286038	0.543576
FCGR1B	1260	1p11	1p11.2	0.286038	0.543576
EMBP1	1261	1p11	1p11.2	0.286038	0.543576
hsa-mir-3118-1	1262	1q21	1q21.1	1	0
LOC375010	1263	1q21	1q21.1	1	0
hsa-mir-3118-2	1264	1q21	1q21.1	1	0
hsa-mir-3118-3	1265	1q21	1q21.1	1	0
LOC100130000	1266	1q21	1q21.1	1	0
FLJ39739	1267	1q21	1q21.1	1	0
LOC100286793	1268	1q21	1q21.1	1	0
PPIAL4G	1269	1q21	1q21.1	1	0
FAM72D	1270	1q21	1q21.1	1	0
SRGAP2P2	1271	1q21	1q21.1	0.553161	0.257149
LOC728855	1272	1q21	1q21.1	0.623235	0.205348
LOC728875	1273	1q21	1q21.1	0.553161	0.257149
PPIAL4A	1274	1q21	1q21.1	0.623235	0.205348
PPIAL4B	1275	1q21	1q21.1	0.623235	0.205348
PPIAL4C	1276	1q21	1q21.1	0.623235	0.205348
NBPF9	1277	1q21	1q21.1	0.553161	0.257149
PFN1P2	1278	1q21	1q21.1	0.553161	0.257149
LOC653513	1279	1q21	1q21.1	0.553161	0.257149
PDE4DIP	1280	1q21	1q21.1	0.612539	0.212866
SEC22B	1281	1q21	1q21.1	0.847899	0.0716557
NOTCH2NL	1282	1q21	1q21.1	0.815352	0.0886547
NBPF10	1283	1q21	1q21.1	1	0
HFE2	1284	1q21	1q21.1	1	0
TXNIP	1285	1q21	1q21.1	1	0
POLR3GL	1286	1q21	1q21.1	1	0
ANKRD34A	1287	1q21	1q21.1	1	0
LIX1L	1288	1q21	1q21.1	1	0
RBM8A	1289	1q21	1q21.1	1	0
GNRHR2	1290	1q21	1q21.1	1	0
PEX11B	1291	1q21	1q21.1	1	0
ITGA10	1292	1q21	1q21.1	1	0
ANKRD35	1293	1q21	1q21.1	1	0
PIAS3	1294	1q21	1q21.1	1	0
NUDT17	1295	1q21	1q21.1	1	0
POLR3C	1296	1q21	1q21.1	1	0
RNF115	1297	1q21	1q21.1	1	0
CD160	1298	1q21	1q21.1	1	0
PDZK1	1299	1q21	1q21.1	1	0
GPR89A	1300	1q21	1q21.1	1	0
GPR89C	1301	1q21	1q21.1	1	0
PDZK1P1	1302	1q21	1q21.1	1	0
NBPF11	1303	1q21	1q21.1	1	0
NBPF24	1304	1q21	1q21.1	1	0
LOC728989	1305	1q21	1q21.1	1	0
PRKAB2	1306	1q21	1q21.1	1	0
PDIA3P	1307	1q21	1q21.1	1	0
FMO5	1308	1q21	1q21.1	1	0
CHD1L	1309	1q21	1q21.1	1	0
LOC100289211	1310	1q21	1q21.1	0.633534	0.19823
BCL9	1311	1q21	1q21.2	1	0
ACP6	1312	1q21	1q21.2	1	0
GJA5	1313	1q21	1q21.2	1	0
GJA8	1314	1q21	1q21.2	1	0
GPR89B	1315	1q21	1q21.2	1	0
NBPF14	1316	1q21	1q21.2	1	0
PPIAL4D	1317	1q21	1q21.2	1	0
PPIAL4F	1318	1q21	1q21.2	1	0
NBPF15	1319	1q21	1q21.2	1	0
NBPF16	1320	1q21	1q21.2	1	0
PPIAL4E	1321	1q21	1q21.2	1	0
LOC645166	1322	1q21	1q21.2	0.894434	0.0484519
LOC388692	1323	1q21	1q21.2	0.894434	0.0484519
FCGR1C	1324	1q21	1q21.2	0.965109	0.0154236
HIST2H2BF	1325	1q21	1q21.2	1	0
FAM91A2	1326	1q21	1q21.2	1	0
FCGR1A	1327	1q21	1q21.2	1	0
HIST2H3D	1328	1q21	1q21.2	1	0
HIST2H4A	1329	1q21	1q21.2	1	0
HIST2H4B	1330	1q21	1q21.2	1	0
HIST2H2AA3	1331	1q21	1q21.2	1	0
HIST2H2AA4	1332	1q21	1q21.2	1	0
HIST2H3A	1333	1q21	1q21.2	1	0
HIST2H3C	1334	1q21	1q21.2	1	0
HIST2H2BC	1335	1q21	1q21.2	1	0
HIST2H2AB	1336	1q21	1q21.2	1	0
HIST2H2AC	1337	1q21	1q21.2	1	0
HIST2H2BE	1338	1q21	1q21.2	1	0
BOLA1	1339	1q21	1q21.2	1	0
SV2A	1340	1q21	1q21.2	1	0
SF3B4	1341	1q21	1q21.2	1	0
MTMR11	1342	1q21	1q21.2	1	0
OTUD7B	1343	1q21	1q21.2	1	0
VPS45	1344	1q21	1q21.2	1	0
PLEKHO1	1345	1q21	1q21.2	1	0
ANP32E	1346	1q21	1q21.2	1	0
CA14	1347	1q21	1q21.2	1	0
APH1A	1348	1q21	1q21.2	1	0
C1orf54	1349	1q21	1q21.2	1	0
C1orf51	1350	1q21	1q21.2	1	0
MRPS21	1351	1q21	1q21.2	1	0
PRPF3	1352	1q21	1q21.2	1	0
RPRD2	1353	1q21	1q21.3	1	0
TARS2	1354	1q21	1q21.3	1	0
ECM1	1355	1q21	1q21.3	1	0
ADAMTSL4	1356	1q21	1q21.3	1	0
MIR4257	1357	1q21	1q21.3	1	0
hsa-mir-4257	1358	1q21	1q21.3	1	0
MCL1	1359	1q21	1q21.3	1	0
ENSA	1360	1q21	1q21.3	1	0
GOLPH3L	1361	1q21	1q21.3	1	0
HORMAD1	1362	1q21	1q21.3	1	0
CTSS	1363	1q21	1q21.3	1	0
CTSK	1364	1q21	1q21.3	1	0
ARNT	1365	1q21	1q21.3	0.633534	0.19823
SETDB1	1366	1q21	1q21.3	0.633534	0.19823
CERS2	1367	1q21	1q21.3	0.633534	0.19823
ANXA9	1368	1q21	1q21.3	0.633534	0.19823
FAM63A	1369	1q21	1q21.3	0.633534	0.19823
PRUNE	1370	1q21	1q21.3	0.633534	0.19823
BNIPL	1371	1q21	1q21.3	0.56324	0.249307
C1orf56	1372	1q21	1q21.3	0.56324	0.249307
CDC42SE1	1373	1q21	1q21.3	0.56324	0.249307
MLLT11	1374	1q21	1q21.3	0.56324	0.249307
GABPB2	1375	1q21	1q21.3	0.56324	0.249307
SEMA6C	1376	1q21	1q21.3	0.56324	0.249307
LYSMD1	1377	1q21	1q21.3	0.56324	0.249307
TNFAIP8L2-SCNM1	1378	1q21	1q21.3	0.56324	0.249307
TNFAIP8L2	1379	1q21	1q21.3	0.56324	0.249307
SCNM1	1380	1q21	1q21.3	0.56324	0.249307
TMOD4	1381	1q21	1q21.3	0.56324	0.249307
VPS72	1382	1q21	1q21.3	0.56324	0.249307
PIP5K1A	1383	1q21	1q21.3	0.56324	0.249307
PSMD4	1384	1q21	1q21.3	0.56324	0.249307
ZNF687	1385	1q21	1q21.3	0.56324	0.249307
PI4KB	1386	1q21	1q21.3	0.56324	0.249307
RFX5	1387	1q21	1q21.3	0.56324	0.249307
SELENBP1	1388	1q21	1q21.3	1	0
POGZ	1389	1q21	1q21.3	1	0
PSMB4	1390	1q21	1q21.3	1	0
CGN	1391	1q21	1q21.3	1	0
MIR554	1392	1q21	1q21.3	1	0
TUFT1	1393	1q21	1q21.3	1	0
hsa-mir-554	1394	1q21	1q21.3	1	0
SNX27	1395	1q21	1q21.3	1	0
CELF3	1396	1q21	1q21.3	1	0
RIIAD1	1397	1q21	1q21.3	1	0
MRPL9	1398	1q21	1q21.3	1	0
OAZ3	1399	1q21	1q21.3	1	0
TDRKH	1400	1q21	1q21.3	1	0
LINGO4	1401	1q21	1q21.3	1	0
RORC	1402	1q21	1q21.3	1	0
C2CD4D	1403	1q21	1q21.3	1	0
LOC100132111	1404	1q21	1q21.3	1	0
THEM5	1405	1q21	1q21.3	1	0
THEM4	1406	1q21	1q21.3	0.5354	0.271321
S100A10	1407	1q21	1q21.3	0.5354	0.271321
S100A11	1408	1q21	1q21.3	0.5354	0.271321
TCHHL1	1409	1q21	1q21.3	0.5354	0.271321
TCHH	1410	1q21	1q21.3	0.5354	0.271321
RPTN	1411	1q21	1q21.3	0.5354	0.271321
HRNR	1412	1q21	1q21.3	0.5354	0.271321
FLG	1413	1q21	1q21.3	0.5354	0.271321
FLG2	1414	1q21	1q21.3	0.5354	0.271321
CRNN	1415	1q21	1q21.3	0.5354	0.271321
CRCT1	1416	1q21	1q21.3	1	0
LCE5A	1417	1q21	1q21.3	1	0
LCE3E	1418	1q21	1q21.3	1	0
LCE3D	1419	1q21	1q21.3	1	0
LCE3C	1420	1q21	1q21.3	1	0
LCE3B	1421	1q21	1q21.3	1	0
LCE3A	1422	1q21	1q21.3	1	0
LCE2D	1423	1q21	1q21.3	1	0
LCE2C	1424	1q21	1q21.3	1	0
LCE2B	1425	1q21	1q21.3	1	0
LCE2A	1426	1q21	1q21.3	0.965109	0.0154236
LCE4A	1427	1q21	1q21.3	0.965109	0.0154236
C1orf68	1428	1q21	1q21.3	0.965109	0.0154236
KPRP	1429	1q21	1q21.3	0.965109	0.0154236
LCE1F	1430	1q21	1q21.3	0.965109	0.0154236
LCE1E	1431	1q21	1q21.3	0.965109	0.0154236
LCE1D	1432	1q21	1q21.3	0.965109	0.0154236
LCE1C	1433	1q21	1q21.3	0.965109	0.0154236
LCE1B	1434	1q21	1q21.3	0.965109	0.0154236
LCE1A	1435	1q21	1q21.3	0.965109	0.0154236
LCE6A	1436	1q21	1q21.3	0.965109	0.0154236
SMCP	1437	1q21	1q21.3	0.965109	0.0154236
IVL	1438	1q21	1q21.3	0.965109	0.0154236
SPRR4	1439	1q21	1q21.3	0.965109	0.0154236
SPRR1A	1440	1q21	1q21.3	0.965109	0.0154236
SPRR3	1441	1q21	1q21.3	0.965109	0.0154236
SPRR1B	1442	1q21	1q21.3	0.965109	0.0154236
SPRR2D	1443	1q21	1q21.3	0.965109	0.0154236
SPRR2A	1444	1q21	1q21.3	0.965109	0.0154236
SPRR2B	1445	1q21	1q21.3	0.965109	0.0154236
SPRR2E	1446	1q21	1q21.3	0.965109	0.0154236
SPRR2F	1447	1q21	1q21.3	0.965109	0.0154236
SPRR2C	1448	1q21	1q21.3	0.965109	0.0154236
SPRR2G	1449	1q21	1q21.3	0.965109	0.0154236
LELP1	1450	1q21	1q21.3	1	0
PRR9	1451	1q21	1q21.3	1	0
LOR	1452	1q21	1q21.3	1	0
PGLYRP3	1453	1q21	1q21.3	0.965109	0.0154236
PGLYRP4	1454	1q21	1q21.3	0.965109	0.0154236
S100A9	1455	1q21	1q21.3	0.965109	0.0154236
S100A12	1456	1q21	1q21.3	0.965109	0.0154236
S100A8	1457	1q21	1q21.3	0.965109	0.0154236
S100A7A	1458	1q21	1q21.3	0.965109	0.0154236
S100A7L2	1459	1q21	1q21.3	0.965109	0.0154236
S100A7	1460	1q21	1q21.3	0.965109	0.0154236
S100A6	1461	1q21	1q21.3	0.965109	0.0154236
S100A4	1462	1q21	1q21.3	0.965109	0.0154236
S100A5	1463	1q21	1q21.3	0.965109	0.0154236
S100A3	1464	1q21	1q21.3	0.965109	0.0154236
S100A2	1465	1q21	1q21.3	0.965109	0.0154236
S100A16	1466	1q21	1q21.3	0.965109	0.0154236
S100A13	1467	1q21	1q21.3	0.965109	0.0154236
S100A14	1468	1q21	1q21.3	0.965109	0.0154236
S100A1	1469	1q21	1q21.3	0.965109	0.0154236
CHTOP	1470	1q21	1q21.3	0.965109	0.0154236
ILF2	1471	1q21	1q21.3	1	0
SNAPIN	1472	1q21	1q21.3	1	0
NPR1	1473	1q21	1q21.3	1	0
INTS3	1474	1q21	1q21.3	1	0
SLC27A3	1475	1q21	1q21.3	1	0
GATAD2B	1476	1q21	1q21.3	0.5354	0.271321
DENND4B	1477	1q21	1q21.3	0.5354	0.271321
CRTC2	1478	1q21	1q21.3	0.5354	0.271321
SLC39A1	1479	1q21	1q21.3	0.5354	0.271321
CREB3L4	1480	1q21	1q21.3	0.5354	0.271321
JTB	1481	1q21	1q21.3	0.56324	0.249307
RAB13	1482	1q21	1q21.3	0.56324	0.249307
NUP210L	1483	1q21	1q21.3	0.633534	0.19823
RPS27	1484	1q21	1q21.3	0.56324	0.249307
TPM3	1485	1q21	1q21.3	0.633534	0.19823
C1orf189	1486	1q21	1q21.3	0.633534	0.19823
MIR190B	1487	1q21	1q21.3	0.633534	0.19823
hsa-mir-190b	1488	1q21	1q21.3	0.633534	0.19823
C1orf43	1489	1q21	1q21.3	0.633534	0.19823
UBAP2L	1490	1q21	1q21.3	0.633534	0.19823
HAX1	1491	1q21	1q21.3	0.633534	0.19823
AQP10	1492	1q21	1q21.3	0.633534	0.19823
ATP8B2	1493	1q21	1q21.3	0.633534	0.19823
IL6R	1494	1q21	1q21.3	0.633534	0.19823
SHE	1495	1q21	1q21.3	1	0
TDRD10	1496	1q21	1q21.3	1	0
UBE2Q1	1497	1q21	1q21.3	1	0
CHRNB2	1498	1q21	1q21.3	1	0
ADAR	1499	1q21	1q21.3	1	0
KCNN3	1500	1q21	1q21.3	1	0
PMVK	1501	1q21	1q21.3	1	0
PBXIP1	1502	1q21	1q21.3	1	0
PYGO2	1503	1q21	1q21.3	1	0
SHC1	1504	1q21	1q21.3	1	0
CKS1B	1505	1q21	1q21.3	1	0
MIR4258	1506	1q21	1q21.3	1	0
hsa-mir-4258	1507	1q21	1q21.3	1	0
FLAD1	1508	1q21	1q21.3	1	0
LENEP	1509	1q21	1q21.3	1	0
ZBTB7B	1510	1q21	1q21.3	1	0
DCST2	1511	1q21	1q21.3	1	0
DCST1	1512	1q22	1q22	1	0
LOC100505666	1513	1q22	1q22	1	0
ADAM15	1514	1q22	1q22	1	0
EFNA4	1515	1q22	1q22	1	0
EFNA3	1516	1q22	1q22	1	0
EFNA1	1517	1q22	1q22	1	0
DPM3	1518	1q22	1q22	1	0
SLC50A1	1519	1q22	1q22	1	0
KRTCAP2	1520	1q22	1q22	1	0
TRIM46	1521	1q22	1q22	1	0
MUC1	1522	1q22	1q22	1	0
MIR92B	1523	1q22	1q22	1	0
hsa-mir-92b	1524	1q22	1q22	1	0
THBS3	1525	1q22	1q22	1	0
MTX1	1526	1q22	1q22	1	0
GBAP1	1527	1q22	1q22	1	0
GBA	1528	1q22	1q22	1	0
FAM189B	1529	1q22	1q22	1	0
SCAMP3	1530	1q22	1q22	1	0
CLK2	1531	1q22	1q22	1	0
HCN3	1532	1q22	1q22	1	0
PKLR	1533	1q22	1q22	1	0
FDPS	1534	1q22	1q22	1	0
RUSC1-AS1	1535	1q22	1q22	1	0
RUSC1	1536	1q22	1q22	1	0
ASH1L	1537	1q22	1q22	1	0
MIR555	1538	1q22	1q22	1	0
hsa-mir-555	1539	1q22	1q22	1	0
POU5F1P4	1540	1q22	1q22	1	0
LOC645676	1541	1q22	1q22	1	0
MSTO1	1542	1q22	1q22	1	0
YY1AP1	1543	1q22	1q22	1	0
DAP3	1544	1q22	1q22	1	0
MSTO2P	1545	1q22	1q22	1	0
GON4L	1546	1q22	1q22	1	0
SYT11	1547	1q22	1q22	1	0
RIT1	1548	1q22	1q22	1	0
KIAA0907	1549	1q22	1q22	1	0
SNORA42	1550	1q22	1q22	1	0
SCARNA4	1551	1q22	1q22	1	0
ARHGEF2	1552	1q22	1q22	1	0
RXFP4	1553	1q22	1q22	1	0
SSR2	1554	1q22	1q22	1	0
UBQLN4	1555	1q22	1q22	1	0
LAMTOR2	1556	1q22	1q22	1	0
RAB25	1557	1q22	1q22	1	0
MEX3A	1558	1q22	1q22	1	0
LMNA	1559	1q22	1q22	1	0
SEMA4A	1560	1q22	1q22	1	0
SLC25A44	1561	1q22	1q22	1	0
PMF1-BGLAP	1562	1q22	1q22	1	0
PMF1	1563	1q22	1q22	1	0
BGLAP	1564	1q22	1q22	1	0
PAQR6	1565	1q22	1q22	1	0
SMG5	1566	1q22	1q22	1	0
TMEM79	1567	1q22	1q22	1	0
C1orf85	1568	1q22	1q22	1	0
VHLL	1569	1q22	1q22	1	0
CCT3	1570	1q22	1q22	1	0
C1orf182	1571	1q22	1q22	1	0
RHBG	1572	1q22	1q22	1	0
C1orf61	1573	1q22	1q22	1	0
MIR9-1	1574	1q22	1q22	1	0
hsa-mir-9-1	1575	1q22	1q22	1	0
MEF2D	1576	1q22	1q22	1	0
IQGAP3	1577	1q22	1q22	1	0
TTC24	1578	1q23	1q23.1	1	0
APOA1BP	1579	1q23	1q23.1	1	0
GPATCH4	1580	1q23	1q23.1	1	0
HAPLN2	1581	1q23	1q23.1	1	0
BCAN	1582	1q23	1q23.1	1	0
NES	1583	1q23	1q23.1	1	0
CRABP2	1584	1q23	1q23.1	1	0
ISG20L2	1585	1q23	1q23.1	1	0
RRNAD1	1586	1q23	1q23.1	1	0
MRPL24	1587	1q23	1q23.1	1	0
HDGF	1588	1q23	1q23.1	1	0
PRCC	1589	1q23	1q23.1	1	0
SH2D2A	1590	1q23	1q23.1	1	0
NTRK1	1591	1q23	1q23.1	1	0
INSRR	1592	1q23	1q23.1	1	0
PEAR1	1593	1q23	1q23.1	1	0
LRRC71	1594	1q23	1q23.1	1	0
ARHGEF11	1595	1q23	1q23.1	1	0
MIR765	1596	1q23	1q23.1	1	0
hsa-mir-765	1597	1q23	1q23.1	1	0
ETV3L	1598	1q23	1q23.1	1	0
ETV3	1599	1q23	1q23.1	1	0
CYCSP52	1600	1q23	1q23.1	1	0
FCRL5	1601	1q23	1q23.1	1	0
FCRL4	1602	1q23	1q23.1	1	0
FCRL3	1603	1q23	1q23.1	1	0
FCRL2	1604	1q23	1q23.1	1	0
FCRL1	1605	1q23	1q23.1	1	0
CD5L	1606	1q23	1q23.1	1	0
KIRREL	1607	1q23	1q23.1	0.358649	0.445331
LOC646268	1608	1q23	1q23.1	0.358649	0.445331
CD1D	1609	1q23	1q23.1	0.358649	0.445331
CD1A	1610	1q23	1q23.1	0.358649	0.445331
CD1C	1611	1q23	1q23.1	0.358649	0.445331
CD1B	1612	1q23	1q23.1	0.358649	0.445331
CD1E	1613	1q23	1q23.1	0.815352	0.0886547
OR10T2	1614	1q23	1q23.1	0.815352	0.0886547
OR10K2	1615	1q23	1q23.1	0.815352	0.0886547
OR10K1	1616	1q23	1q23.1	0.815352	0.0886547
OR10R2	1617	1q23	1q23.1	0.815352	0.0886547
OR6Y1	1618	1q23	1q23.1	0.894434	0.0484519
OR6P1	1619	1q23	1q23.1	0.894434	0.0484519
OR10X1	1620	1q23	1q23.1	0.894434	0.0484519
OR10Z1	1621	1q23	1q23.1	0.894434	0.0484519
SPTA1	1622	1q23	1q23.1	0.894434	0.0484519
OR6K2	1623	1q23	1q23.1	0.894434	0.0484519
OR6K3	1624	1q23	1q23.1	0.894434	0.0484519
OR6K6	1625	1q23	1q23.1	0.894434	0.0484519
OR6N1	1626	1q23	1q23.1	0.894434	0.0484519
OR6N2	1627	1q23	1q23.1	0.894434	0.0484519
MNDA	1628	1q23	1q23.1	0.894434	0.0484519
PYHIN1	1629	1q23	1q23.1	0.894434	0.0484519
IFI16	1630	1q23	1q23.1	0.894434	0.0484519
AIM2	1631	1q23	1q23.1	0.894434	0.0484519
CADM3	1632	1q23	1q23.2	0.894434	0.0484519
LOC100131825	1633	1q23	1q23.2	0.894434	0.0484519
DARC	1634	1q23	1q23.2	0.894434	0.0484519
FCER1A	1635	1q23	1q23.2	0.432918	0.363595
OR10J3	1636	1q23	1q23.2	0.432918	0.363595
OR10J1	1637	1q23	1q23.2	0.894434	0.0484519
OR10J5	1638	1q23	1q23.2	0.894434	0.0484519
APCS	1639	1q23	1q23.2	0.894434	0.0484519
CRP	1640	1q23	1q23.2	0.894434	0.0484519
DUSP23	1641	1q23	1q23.2	0.894434	0.0484519
FCRL6	1642	1q23	1q23.2	0.894434	0.0484519
SLAMF8	1643	1q23	1q23.2	0.894434	0.0484519
C1orf204	1644	1q23	1q23.2	0.894434	0.0484519
VSIG8	1645	1q23	1q23.2	0.894434	0.0484519
CCDC19	1646	1q23	1q23.2	0.894434	0.0484519
hsa-mir-4259	1647	1q23	1q23.2	0.894434	0.0484519
TAGLN2	1648	1q23	1q23.2	0.894434	0.0484519
IGSF9	1649	1q23	1q23.2	0.894434	0.0484519
SLAMF9	1650	1q23	1q23.2	0.894434	0.0484519
LOC100505633	1651	1q23	1q23.2	1	0
PIGM	1652	1q23	1q23.2	1	0
KCNJ10	1653	1q23	1q23.2	1	0
KCNJ9	1654	1q23	1q23.2	1	0
IGSF8	1655	1q23	1q23.2	1	0
ATP1A2	1656	1q23	1q23.2	1	0
ATP1A4	1657	1q23	1q23.2	1	0
CASQ1	1658	1q23	1q23.2	1	0
PEA15	1659	1q23	1q23.2	1	0
DCAF8	1660	1q23	1q23.2	1	0
PEX19	1661	1q23	1q23.2	1	0
COPA	1662	1q23	1q23.2	1	0
SUMO1P3	1663	1q23	1q23.2	1	0
NCSTN	1664	1q23	1q23.2	1	0
NHLH1	1665	1q23	1q23.2	1	0
VANGL2	1666	1q23	1q23.2	1	0
SLAMF6	1667	1q23	1q23.2	1	0
CD84	1668	1q23	1q23.3	1	0
SLAMF1	1669	1q23	1q23.3	1	0
CD48	1670	1q23	1q23.3	1	0
SLAMF7	1671	1q23	1q23.3	1	0
LY9	1672	1q23	1q23.3	1	0
CD244	1673	1q23	1q23.3	1	0
ITLN1	1674	1q23	1q23.3	1	0
ITLN2	1675	1q23	1q23.3	1	0
F11R	1676	1q23	1q23.3	1	0
TSTD1	1677	1q23	1q23.3	1	0
USF1	1678	1q23	1q23.3	1	0
ARHGAP30	1679	1q23	1q23.3	1	0
PVRL4	1680	1q23	1q23.3	1	0
KLHDC9	1681	1q23	1q23.3	1	0
PFDN2	1682	1q23	1q23.3	1	0
DEDD	1683	1q23	1q23.3	1	0
NIT1	1684	1q23	1q23.3	1	0
UFC1	1685	1q23	1q23.3	1	0
PPOX	1686	1q23	1q23.3	1	0
USP21	1687	1q23	1q23.3	1	0
B4GALT3	1688	1q23	1q23.3	1	0
ADAMTS4	1689	1q23	1q23.3	1	0
NDUFS2	1690	1q23	1q23.3	1	0
APOA2	1691	1q23	1q23.3	1	0
FCER1G	1692	1q23	1q23.3	1	0
NR1I3	1693	1q23	1q23.3	1	0
TOMM40L	1694	1q23	1q23.3	1	0
PCP4L1	1695	1q23	1q23.3	1	0
MPZ	1696	1q23	1q23.3	1	0
SDHC	1697	1q23	1q23.3	1	0
C1orf192	1698	1q23	1q23.3	1	0
FCGR2A	1699	1q23	1q23.3	1	0
HSPA6	1700	1q23	1q23.3	1	0
FCGR3A	1701	1q23	1q23.3	1	0
FCGR2C	1702	1q23	1q23.3	1	0
HSPA7	1703	1q23	1q23.3	1	0
FCGR3B	1704	1q23	1q23.3	1	0
FCGR2B	1705	1q23	1q23.3	1	0
RPL31P11	1706	1q23	1q23.3	1	0
FCRLA	1707	1q23	1q23.3	1	0
FCRLB	1708	1q23	1q23.3	1	0
DUSP12	1709	1q23	1q23.3	1	0
ATF6	1710	1q23	1q23.3	1	0
OLFML2B	1711	1q23	1q23.3	1	0
NOS1AP	1712	1q23	1q23.3	0.735019	0.133702
MIR4654	1713	1q23	1q23.3	1	0
MIR556	1714	1q23	1q23.3	0.735019	0.133702
hsa-mir-556	1715	1q23	1q23.3	0.735019	0.133702
C1orf111	1716	1q23	1q23.3	0.735019	0.133702
C1orf226	1717	1q23	1q23.3	0.735019	0.133702
SH2D1B	1718	1q23	1q23.3	0.735019	0.133702
UHMK1	1719	1q23	1q23.3	0.735019	0.133702
UAP1	1720	1q23	1q23.3	0.815352	0.0886547
DDR2	1721	1q23	1q23.3	0.815352	0.0886547
HSD17B7	1722	1q23	1q23.3	0.815352	0.0886547
C1orf110	1723	1q23	1q23.3	0.815352	0.0886547
RGS4	1724	1q23	1q23.3	0.815352	0.0886547
RGS5	1725	1q23	1q23.3	0.815352	0.0886547
NUF2	1726	1q23	1q23.3	0.815352	0.0886547
PBX1	1727	1q23	1q23.3	0.815352	0.0886547
LOC100505795	1728	1q23	1q23.3	1	0
LMX1A	1729	1q23	1q23.3	1	0
RXRG	1730	1q23	1q23.3	1	0
LOC400794	1731	1q23	1q23.3	1	0
LRRC52	1732	1q24	1q24.1	1	0
MGST3	1733	1q24	1q24.1	1	0
ALDH9A1	1734	1q24	1q24.1	1	0
LOC440700	1735	1q24	1q24.1	1	0
TMCO1	1736	1q24	1q24.1	1	0
UCK2	1737	1q24	1q24.1	1	0
MIR3658	1738	1q24	1q24.1	1	0
FAM78B	1739	1q24	1q24.1	1	0
MIR921	1740	1q24	1q24.1	1	0
hsa-mir-921	1741	1q24	1q24.1	1	0
FMO9P	1742	1q24	1q24.1	1	0
POGK	1743	1q24	1q24.1	1	0
TADA1	1744	1q24	1q24.1	1	0
ILDR2	1745	1q24	1q24.1	1	0
MAEL	1746	1q24	1q24.1	1	0
GPA33	1747	1q24	1q24.1	1	0
DUSP27	1748	1q24	1q24.1	1	0
POU2F1	1749	1q24	1q24.1	1	0
CD247	1750	1q24	1q24.2	1	0
CREG1	1751	1q24	1q24.2	1	0
RCSD1	1752	1q24	1q24.2	1	0
MPZL1	1753	1q24	1q24.2	1	0
ADCY10	1754	1q24	1q24.2	1	0
BRP44	1755	1q24	1q24.2	1	0
DCAF6	1756	1q24	1q24.2	1	0
hsa-mir-1255b-2	1757	1q24	1q24.2	1	0
GPR161	1758	1q24	1q24.2	1	0
TIPRL	1759	1q24	1q24.2	1	0
SFT2D2	1760	1q24	1q24.2	1	0
ANKRD36BP1	1761	1q24	1q24.2	1	0
TBX19	1762	1q24	1q24.2	1	0
MIR557	1763	1q24	1q24.2	1	0
hsa-mir-557	1764	1q24	1q24.2	1	0
LOC100505918	1765	1q24	1q24.2	1	0
XCL2	1766	1q24	1q24.2	1	0
XCL1	1767	1q24	1q24.2	1	0
DPT	1768	1q24	1q24.2	0.735019	0.133702
MGC4473	1769	1q24	1q24.2	0.735019	0.133702
ATP1B1	1770	1q24	1q24.2	0.735019	0.133702
NME7	1771	1q24	1q24.2	0.735019	0.133702
BLZF1	1772	1q24	1q24.2	0.65073	0.186599
C1orf114	1773	1q24	1q24.2	0.65073	0.186599
SLC19A2	1774	1q24	1q24.2	0.65073	0.186599
F5	1775	1q24	1q24.2	0.65073	0.186599
SELP	1776	1q24	1q24.2	0.65073	0.186599
SELL	1777	1q24	1q24.2	0.553161	0.257149
SELE	1778	1q24	1q24.2	0.553161	0.257149
METTL18	1779	1q24	1q24.2	0.553161	0.257149
C1orf112	1780	1q24	1q24.2	0.553161	0.257149
SCYL3	1781	1q24	1q24.2	0.553161	0.257149
KIFAP3	1782	1q24	1q24.2	0.553161	0.257149
METTL11B	1783	1q24	1q24.2	0.65073	0.186599
MIR3119-1	1784	1q24	1q24.2	0.65073	0.186599
MIR3119-2	1785	1q24	1q24.2	0.65073	0.186599
hsa-mir-3119-1	1786	1q24	1q24.2	0.65073	0.186599
hsa-mir-3119-2	1787	1q24	1q24.2	0.65073	0.186599
LOC284688	1788	1q24	1q24.2	0.735019	0.133702
GORAB	1789	1q24	1q24.2	0.735019	0.133702
PRRX1	1790	1q24	1q24.2	0.735019	0.133702
C1orf129	1791	1q24	1q24.3	0.735019	0.133702
FMO3	1792	1q24	1q24.3	0.735019	0.133702
MIR1295A	1793	1q24	1q24.3	0.735019	0.133702
hsa-mir-1295	1794	1q24	1q24.3	0.735019	0.133702
FMO6P	1795	1q24	1q24.3	0.735019	0.133702
FMO2	1796	1q24	1q24.3	0.735019	0.133702
FMO1	1797	1q24	1q24.3	0.735019	0.133702
FMO4	1798	1q24	1q24.3	0.815352	0.0886547
TOP1P1	1799	1q24	1q24.3	0.815352	0.0886547
PRRC2C	1800	1q24	1q24.3	0.815352	0.0886547
MYOC	1801	1q24	1q24.3	0.815352	0.0886547
VAMP4	1802	1q24	1q24.3	0.815352	0.0886547
METTL13	1803	1q24	1q24.3	0.815352	0.0886547
DNM3	1804	1q24	1q24.3	0.815352	0.0886547
DNM3OS	1805	1q24	1q24.3	0.815352	0.0886547
MIR214	1806	1q24	1q24.3	0.815352	0.0886547
MIR3120	1807	1q24	1q24.3	0.815352	0.0886547
hsa-mir-214	1808	1q24	1q24.3	0.815352	0.0886547
hsa-mir-3120	1809	1q24	1q24.3	0.815352	0.0886547
MIR199A2	1810	1q24	1q24.3	0.815352	0.0886547
hsa-mir-199a-2	1811	1q24	1q24.3	0.815352	0.0886547
C1orf105	1812	1q24	1q24.3	0.815352	0.0886547
PIGC	1813	1q24	1q24.3	0.815352	0.0886547
C1orf9	1814	1q24	1q24.3	0.815352	0.0886547
FASLG	1815	1q24	1q24.3	0.735019	0.133702
TNFSF18	1816	1q25	1q25.1	0.286038	0.543576
TNFSF4	1817	1q25	1q25.1	0.286038	0.543576
LOC100506023	1818	1q25	1q25.1	0.0552558	1.25762
PRDX6	1819	1q25	1q25.1	0.0552558	1.25762
SLC9A11	1820	1q25	1q25.1	0.0949924	1.02231
ANKRD45	1821	1q25	1q25.1	0.0949924	1.02231
LOC730159	1822	1q25	1q25.1	0.0949924	1.02231
KLHL20	1823	1q25	1q25.1	0.0949924	1.02231
CENPL	1824	1q25	1q25.1	0.0949924	1.02231
DARS2	1825	1q25	1q25.1	0.0949924	1.02231
GAS5	1826	1q25	1q25.1	0.0949924	1.02231
LOC100506046	1827	1q25	1q25.1	0.0949924	1.02231
SNORD47	1828	1q25	1q25.1	0.0949924	1.02231
SNORD81	1829	1q25	1q25.1	0.0949924	1.02231
SNORD44	1830	1q25	1q25.1	0.0949924	1.02231
SNORD74	1831	1q25	1q25.1	0.0949924	1.02231
SNORD75	1832	1q25	1q25.1	0.0949924	1.02231
SNORD76	1833	1q25	1q25.1	0.0949924	1.02231
SNORD77	1834	1q25	1q25.1	0.0949924	1.02231
SNORD78	1835	1q25	1q25.1	0.0949924	1.02231
SNORD79	1836	1q25	1q25.1	0.0949924	1.02231
SNORD80	1837	1q25	1q25.1	0.0949924	1.02231
ZBTB37	1838	1q25	1q25.1	0.121731	0.914599
SERPINC1	1839	1q25	1q25.1	0.0362625	1.44054
RC3H1	1840	1q25	1q25.1	0.0362625	1.44054
RABGAP1L	1841	1q25	1q25.1	0.0362625	1.44054
GPR52	1842	1q25	1q25.1	0.121731	0.914599
CACYBP	1843	1q25	1q25.1	0.142597	0.845889
MRPS14	1844	1q25	1q25.1	0.142597	0.845889
TNN	1845	1q25	1q25.1	0.358649	0.445331
KIAA0040	1846	1q25	1q25.1	0.815352	0.0886547
TNR	1847	1q25	1q25.1	0.894434	0.0484519
RFWD2	1848	1q25	1q25.1	0.142597	0.845889
SCARNA3	1849	1q25	1q25.1	0.358649	0.445331
PAPPA2	1850	1q25	1q25.2	0.18378	0.735701
ASTN1	1851	1q25	1q25.2	0.18378	0.735701
MIR488	1852	1q25	1q25.2	0.18378	0.735701
hsa-mir-488	1853	1q25	1q25.2	0.18378	0.735701
FAM5B	1854	1q25	1q25.2	0.219583	0.658401
SEC16B	1855	1q25	1q25.2	0.142597	0.845889
LOC730102	1856	1q25	1q25.2	0.358649	0.445331
LOC100302401	1857	1q25	1q25.2	0.358649	0.445331
RASAL2	1858	1q25	1q25.2	0.432918	0.363595
C1orf49	1859	1q25	1q25.2	0.894434	0.0484519
C1orf220	1860	1q25	1q25.2	0.894434	0.0484519
MIR4424	1861	1q25	1q25.2	0.894434	0.0484519
RALGPS2	1862	1q25	1q25.2	0.894434	0.0484519
ANGPTL1	1863	1q25	1q25.2	0.894434	0.0484519
FAM20B	1864	1q25	1q25.2	0.894434	0.0484519
TOR3A	1865	1q25	1q25.2	0.894434	0.0484519
ABL2	1866	1q25	1q25.2	0.894434	0.0484519
SOAT1	1867	1q25	1q25.2	0.894434	0.0484519
AXDND1	1868	1q25	1q25.2	0.432918	0.363595
NPHS2	1869	1q25	1q25.2	0.432918	0.363595
TDRD5	1870	1q25	1q25.2	0.432918	0.363595
FAM163A	1871	1q25	1q25.2	0.432918	0.363595
TOR1AIP2	1872	1q25	1q25.2	0.432918	0.363595
TOR1AIP1	1873	1q25	1q25.2	0.432918	0.363595
CEP350	1874	1q25	1q25.2	0.432918	0.363595
QSOX1	1875	1q25	1q25.2	0.432918	0.363595
FLJ23867	1876	1q25	1q25.2	0.432918	0.363595
LHX4	1877	1q25	1q25.2	0.432918	0.363595
LOC100527964	1878	1q25	1q25.2	0.432918	0.363595
ACBD6	1879	1q25	1q25.2	0.432918	0.363595
MIR3121	1880	1q25	1q25.3	0.432918	0.363595
hsa-mir-3121	1881	1q25	1q25.3	0.432918	0.363595
XPR1	1882	1q25	1q25.3	0.432918	0.363595
KIAA1614	1883	1q25	1q25.3	0.894434	0.0484519
STX6	1884	1q25	1q25.3	0.894434	0.0484519
MR1	1885	1q25	1q25.3	0.894434	0.0484519
IER5	1886	1q25	1q25.3	0.894434	0.0484519
GM140	1887	1q25	1q25.3	0.894434	0.0484519
CACNA1E	1888	1q25	1q25.3	0.894434	0.0484519
ZNF648	1889	1q25	1q25.3	0.894434	0.0484519
GLUL	1890	1q25	1q25.3	0.894434	0.0484519
TEDDM1	1891	1q25	1q25.3	0.894434	0.0484519
LINC00272	1892	1q25	1q25.3	0.894434	0.0484519
RGSL1	1893	1q25	1q25.3	0.894434	0.0484519
RNASEL	1894	1q25	1q25.3	0.815352	0.0886547
RGS16	1895	1q25	1q25.3	0.815352	0.0886547
LOC284648	1896	1q25	1q25.3	0.815352	0.0886547
RGS8	1897	1q25	1q25.3	0.815352	0.0886547
NPL	1898	1q25	1q25.3	0.815352	0.0886547
DHX9	1899	1q25	1q25.3	0.815352	0.0886547
SHCBP1L	1900	1q25	1q25.3	0.815352	0.0886547
LAMC1	1901	1q25	1q25.3	0.815352	0.0886547
LAMC2	1902	1q25	1q25.3	0.358649	0.445331
NMNAT2	1903	1q25	1q25.3	0.358649	0.445331
DKFZP564C196	1904	1q25	1q25.3	0.358649	0.445331
SMG7	1905	1q25	1q25.3	0.358649	0.445331
NCF2	1906	1q25	1q25.3	0.358649	0.445331
ARPC5	1907	1q25	1q25.3	0.358649	0.445331
RGL1	1908	1q25	1q25.3	0.358649	0.445331
APOBEC4	1909	1q25	1q25.3	0.358649	0.445331
GLT25D2	1910	1q25	1q25.3	0.358649	0.445331
TSEN15	1911	1q25	1q25.3	0.358649	0.445331
C1orf21	1912	1q25	1q25.3	0.432918	0.363595
EDEM3	1913	1q25	1q25.3	0.460458	0.33681
FAM129A	1914	1q25	1q25.3	0.460458	0.33681
RNF2	1915	1q25	1q25.3	0.5354	0.271321
TRMT1L	1916	1q25	1q25.3	0.5354	0.271321
SWT1	1917	1q25	1q25.3	0.5354	0.271321
IVNS1ABP	1918	1q25	1q25.3	0.5354	0.271321
LOC100288079	1919	1q25	1q25.3	0.5354	0.271321
HMCN1	1920	1q25	1q25.3	0.5354	0.271321
MIR548F1	1921	1q31	1q31.1	0.56324	0.249307
PRG4	1922	1q31	1q31.1	0.56324	0.249307
TPR	1923	1q31	1q31.1	0.56324	0.249307
C1orf27	1924	1q31	1q31.1	0.56324	0.249307
OCLM	1925	1q31	1q31.1	0.56324	0.249307
PDC	1926	1q31	1q31.1	0.56324	0.249307
PTGS2	1927	1q31	1q31.1	0.56324	0.249307
PLA2G4A	1928	1q31	1q31.1	1	0
FAM5C	1929	1q31	1q31.1	0.5354	0.271321
LOC440704	1930	1q31	1q31.1	0.5354	0.271321
RGS18	1931	1q31	1q31.2	0.965109	0.0154236
RGS21	1932	1q31	1q31.2	0.965109	0.0154236
RGS1	1933	1q31	1q31.2	0.965109	0.0154236
RGS13	1934	1q31	1q31.2	0.965109	0.0154236
RGS2	1935	1q31	1q31.2	0.894434	0.0484519
UCHL5	1936	1q31	1q31.2	0.894434	0.0484519
TROVE2	1937	1q31	1q31.2	0.894434	0.0484519
GLRX2	1938	1q31	1q31.2	0.894434	0.0484519
CDC73	1939	1q31	1q31.2	0.894434	0.0484519
MIR1278	1940	1q31	1q31.2	0.894434	0.0484519
hsa-mir-1278	1941	1q31	1q31.2	0.894434	0.0484519
B3GALT2	1942	1q31	1q31.2	0.894434	0.0484519
KCNT2	1943	1q31	1q31.3	1	0
MIR4735	1944	1q31	1q31.3	0.965109	0.0154236
CFH	1945	1q31	1q31.3	0.965109	0.0154236
CFHR3	1946	1q31	1q31.3	0.965109	0.0154236
CFHR1	1947	1q31	1q31.3	0.965109	0.0154236
CFHR4	1948	1q31	1q31.3	0.965109	0.0154236
CFHR2	1949	1q31	1q31.3	0.965109	0.0154236
CFHR5	1950	1q31	1q31.3	0.965109	0.0154236
F13B	1951	1q31	1q31.3	0.965109	0.0154236
ASPM	1952	1q31	1q31.3	1	0
ZBTB41	1953	1q31	1q31.3	1	0
CRB1	1954	1q31	1q31.3	1	0
DENND1B	1955	1q31	1q31.3	1	0
C1orf53	1956	1q31	1q31.3	1	0
LHX9	1957	1q31	1q31.3	1	0
NEK7	1958	1q31	1q31.3	1	0
ATP6V1G3	1959	1q31	1q31.3	1	0
PTPRC	1960	1q31	1q31.3	1	0
LOC100131234	1961	1q32	1q32.1	1	0
MIR181A1	1962	1q32	1q32.1	1	0
MIR181B1	1963	1q32	1q32.1	1	0
hsa-mir-181a-1	1964	1q32	1q32.1	1	0
hsa-mir-181b-1	1965	1q32	1q32.1	1	0
NR5A2	1966	1q32	1q32.1	1	0
FAM58BP	1967	1q32	1q32.1	1	0
C1orf98	1968	1q32	1q32.1	1	0
ZNF281	1969	1q32	1q32.1	1	0
KIF14	1970	1q32	1q32.1	1	0
DDX59	1971	1q32	1q32.1	1	0
CAMSAP2	1972	1q32	1q32.1	1	0
GPR25	1973	1q32	1q32.1	1	0
C1orf106	1974	1q32	1q32.1	1	0
KIF21B	1975	1q32	1q32.1	1	0
CACNA1S	1976	1q32	1q32.1	1	0
TMEM9	1977	1q32	1q32.1	1	0
IGFN1	1978	1q32	1q32.1	1	0
PKP1	1979	1q32	1q32.1	1	0
TNNT2	1980	1q32	1q32.1	1	0
LAD1	1981	1q32	1q32.1	1	0
TNNI1	1982	1q32	1q32.1	1	0
PHLDA3	1983	1q32	1q32.1	1	0
CSRP1	1984	1q32	1q32.1	1	0
RPS10P7	1985	1q32	1q32.1	1	0
NAV1	1986	1q32	1q32.1	1	0
MIR1231	1987	1q32	1q32.1	1	0
hsa-mir-1231	1988	1q32	1q32.1	1	0
IPO9	1989	1q32	1q32.1	1	0
LMOD1	1990	1q32	1q32.1	1	0
SHISA4	1991	1q32	1q32.1	1	0
TIMM17A	1992	1q32	1q32.1	1	0
RNPEP	1993	1q32	1q32.1	1	0
ELF3	1994	1q32	1q32.1	1	0
GPR37L1	1995	1q32	1q32.1	1	0
ARL8A	1996	1q32	1q32.1	1	0
PTPN7	1997	1q32	1q32.1	1	0
PTPRVP	1998	1q32	1q32.1	1	0
LGR6	1999	1q32	1q32.1	1	0
[truncated: 22,327 more rows]
[truncated: 3 more columns]

## Sheet: TCGA Co-occurance_TCGA
Gene	Order	Cyto	Cytoband	Q_VALUE	Minus_Log10_qvalue
DDX11L1	1	1p36	1p36.33	0.957	0.0190881
WASH7P	2	1p36	1p36.33	1	0
FAM138A	3	1p36	1p36.33	0.957	0.0190881
FAM138F	4	1p36	1p36.33	1	0
hsa-mir-1302-2	5	1p36	1p36.33	1	0
OR4F5	6	1p36	1p36.33	0.957	0.0190881
LOC729737	7	1p36	1p36.33	1	0
LOC100132062	8	1p36	1p36.33	1	0
LOC100132287	9	1p36	1p36.33	1	0
LOC100133331	10	1p36	1p36.33	1	0
OR4F16	11	1p36	1p36.33	0.957	0.0190881
OR4F29	12	1p36	1p36.33	0.957	0.0190881
OR4F3	13	1p36	1p36.33	0.957	0.0190881
LOC100288069	14	1p36	1p36.33	1	0
LINC00115	15	1p36	1p36.33	0.957	0.0190881
LOC643837	16	1p36	1p36.33	1	0
FAM41C	17	1p36	1p36.33	0.957	0.0190881
LOC100130417	18	1p36	1p36.33	1	0
SAMD11	19	1p36	1p36.33	0.957	0.0190881
NOC2L	20	1p36	1p36.33	0.957	0.0190881
KLHL17	21	1p36	1p36.33	0.957	0.0190881
PLEKHN1	22	1p36	1p36.33	0.957	0.0190881
C1orf170	23	1p36	1p36.33	1	0
HES4	24	1p36	1p36.33	0.957	0.0190881
ISG15	25	1p36	1p36.33	0.957	0.0190881
AGRN	26	1p36	1p36.33	0.957	0.0190881
RNF223	27	1p36	1p36.33	0.957	0.0190881
C1orf159	28	1p36	1p36.33	0.957	0.0190881
LOC254099	29	1p36	1p36.33	1	0
MIR200A	30	1p36	1p36.33	1	0
MIR200B	31	1p36	1p36.33	1	0
MIR429	32	1p36	1p36.33	1	0
hsa-mir-200a	33	1p36	1p36.33	1	0
hsa-mir-200b	34	1p36	1p36.33	1	0
hsa-mir-429	35	1p36	1p36.33	1	0
TTLL10	36	1p36	1p36.33	0.957	0.0190881
TNFRSF18	37	1p36	1p36.33	0.957	0.0190881
SDF4	38	1p36	1p36.33	0.957	0.0190881
TNFRSF4	39	1p36	1p36.33	0.957	0.0190881
B3GALT6	40	1p36	1p36.33	0.957	0.0190881
FAM132A	41	1p36	1p36.33	1	0
UBE2J2	42	1p36	1p36.33	0.957	0.0190881
SCNN1D	43	1p36	1p36.33	0.957	0.0190881
ACAP3	44	1p36	1p36.33	0.957	0.0190881
CPSF3L	45	1p36	1p36.33	1	0
PUSL1	46	1p36	1p36.33	0.957	0.0190881
GLTPD1	47	1p36	1p36.33	1	0
DVL1	48	1p36	1p36.33	0.957	0.0190881
TAS1R3	49	1p36	1p36.33	0.957	0.0190881
MXRA8	50	1p36	1p36.33	0.957	0.0190881
AURKAIP1	51	1p36	1p36.33	0.957	0.0190881
CCNL2	52	1p36	1p36.33	0.957	0.0190881
LOC148413	53	1p36	1p36.33	1	0
MRPL20	54	1p36	1p36.33	0.957	0.0190881
ANKRD65	55	1p36	1p36.33	0.957	0.0190881
TMEM88B	56	1p36	1p36.33	0.957	0.0190881
VWA1	57	1p36	1p36.33	0.957	0.0190881
ATAD3C	58	1p36	1p36.33	0.957	0.0190881
ATAD3B	59	1p36	1p36.33	0.957	0.0190881
ATAD3A	60	1p36	1p36.33	0.957	0.0190881
TMEM240	61	1p36	1p36.33	0.957	0.0190881
SSU72	62	1p36	1p36.33	0.957	0.0190881
C1orf233	63	1p36	1p36.33	1	0
MIB2	64	1p36	1p36.33	0.957	0.0190881
MMP23A	65	1p36	1p36.33	1	0
MMP23B	66	1p36	1p36.33	0.957	0.0190881
CDK11B	67	1p36	1p36.33	0.957	0.0190881
SLC35E2B	68	1p36	1p36.33	0.957	0.0190881
CDK11A	69	1p36	1p36.33	0.957	0.0190881
SLC35E2	70	1p36	1p36.33	1	0
NADK	71	1p36	1p36.33	0.957	0.0190881
GNB1	72	1p36	1p36.33	0.957	0.0190881
CALML6	73	1p36	1p36.33	0.957	0.0190881
TMEM52	74	1p36	1p36.33	0.957	0.0190881
KIAA1751	75	1p36	1p36.33	1	0
GABRD	76	1p36	1p36.33	0.957	0.0190881
PRKCZ	77	1p36	1p36.33	0.957	0.0190881
C1orf86	78	1p36	1p36.33	1	0
SKI	79	1p36	1p36.33	0.957	0.0190881
MORN1	80	1p36	1p36.33	0.957	0.0190881
LOC100129534	81	1p36	1p36.33	1	0
RER1	82	1p36	1p36.32	0.957	0.0190881
PEX10	83	1p36	1p36.32	0.957	0.0190881
PLCH2	84	1p36	1p36.32	0.957	0.0190881
PANK4	85	1p36	1p36.32	0.957	0.0190881
HES5	86	1p36	1p36.32	0.957	0.0190881
LOC100133445	87	1p36	1p36.32	1	0
LOC115110	88	1p36	1p36.32	1	0
TNFRSF14	89	1p36	1p36.32	0.957	0.0190881
FAM213B	90	1p36	1p36.32	1	0
MMEL1	91	1p36	1p36.32	0.957	0.0190881
TTC34	92	1p36	1p36.32	0.957	0.0190881
ACTRT2	93	1p36	1p36.32	0.957	0.0190881
FLJ42875	94	1p36	1p36.32	1	0
PRDM16	95	1p36	1p36.32	0.957	0.0190881
MIR4251	96	1p36	1p36.32	1	0
hsa-mir-4251	97	1p36	1p36.32	1	0
ARHGEF16	98	1p36	1p36.32	0.957	0.0190881
MEGF6	99	1p36	1p36.32	0.957	0.0190881
MIR551A	100	1p36	1p36.32	1	0
hsa-mir-551a	101	1p36	1p36.32	1	0
TPRG1L	102	1p36	1p36.32	0.957	0.0190881
WRAP73	103	1p36	1p36.32	0.957	0.0190881
TP73	104	1p36	1p36.32	0.957	0.0190881
TP73-AS1	105	1p36	1p36.32	1	0
CCDC27	106	1p36	1p36.32	0.957	0.0190881
LOC388588	107	1p36	1p36.32	1	0
LRRC47	108	1p36	1p36.32	0.957	0.0190881
CEP104	109	1p36	1p36.32	0.957	0.0190881
DFFB	110	1p36	1p36.32	0.957	0.0190881
C1orf174	111	1p36	1p36.32	0.957	0.0190881
LOC100133612	112	1p36	1p36.32	1	0
LOC728716	113	1p36	1p36.32	1	0
LOC284661	114	1p36	1p36.32	1	0
AJAP1	115	1p36	1p36.32	0.957	0.0190881
MIR4417	116	1p36	1p36.31	1	0
MIR4689	117	1p36	1p36.31	1	0
NPHP4	118	1p36	1p36.31	0.957	0.0190881
KCNAB2	119	1p36	1p36.31	0.957	0.0190881
CHD5	120	1p36	1p36.31	0.957	0.0190881
RPL22	121	1p36	1p36.31	0.957	0.0190881
RNF207	122	1p36	1p36.31	0.957	0.0190881
ICMT	123	1p36	1p36.31	0.957	0.0190881
GPR153	124	1p36	1p36.31	0.957	0.0190881
HES3	125	1p36	1p36.31	0.957	0.0190881
ACOT7	126	1p36	1p36.31	0.957	0.0190881
HES2	127	1p36	1p36.31	0.957	0.0190881
ESPN	128	1p36	1p36.31	0.957	0.0190881
MIR4252	129	1p36	1p36.31	1	0
hsa-mir-4252	130	1p36	1p36.31	1	0
PLEKHG5	131	1p36	1p36.31	0.957	0.0190881
TNFRSF25	132	1p36	1p36.31	0.957	0.0190881
NOL9	133	1p36	1p36.31	0.957	0.0190881
TAS1R1	134	1p36	1p36.31	0.957	0.0190881
ZBTB48	135	1p36	1p36.31	0.957	0.0190881
KLHL21	136	1p36	1p36.31	0.957	0.0190881
PHF13	137	1p36	1p36.31	0.957	0.0190881
THAP3	138	1p36	1p36.31	0.957	0.0190881
DNAJC11	139	1p36	1p36.31	0.957	0.0190881
CAMTA1	140	1p36	1p36.31	0.401	0.396856
VAMP3	141	1p36	1p36.23	0.401	0.396856
PER3	142	1p36	1p36.23	0.401	0.396856
UTS2	143	1p36	1p36.23	0.401	0.396856
TNFRSF9	144	1p36	1p36.23	0.401	0.396856
PARK7	145	1p36	1p36.23	0.401	0.396856
ERRFI1	146	1p36	1p36.23	0.401	0.396856
SLC45A1	147	1p36	1p36.23	0.401	0.396856
RERE	148	1p36	1p36.23	0.401	0.396856
ENO1	149	1p36	1p36.23	0.401	0.396856
ENO1-AS1	150	1p36	1p36.23	1	0
CA6	151	1p36	1p36.23	0.957	0.0190881
SLC2A7	152	1p36	1p36.23	0.957	0.0190881
SLC2A5	153	1p36	1p36.23	0.957	0.0190881
GPR157	154	1p36	1p36.23	0.957	0.0190881
MIR34A	155	1p36	1p36.22	1	0
hsa-mir-34a	156	1p36	1p36.22	1	0
H6PD	157	1p36	1p36.22	0.957	0.0190881
SPSB1	158	1p36	1p36.22	0.957	0.0190881
SLC25A33	159	1p36	1p36.22	0.957	0.0190881
TMEM201	160	1p36	1p36.22	0.957	0.0190881
C1orf200	161	1p36	1p36.22	1	0
PIK3CD	162	1p36	1p36.22	0.957	0.0190881
CLSTN1	163	1p36	1p36.22	0.957	0.0190881
CTNNBIP1	164	1p36	1p36.22	0.957	0.0190881
LZIC	165	1p36	1p36.22	0.957	0.0190881
NMNAT1	166	1p36	1p36.22	0.957	0.0190881
RBP7	167	1p36	1p36.22	0.957	0.0190881
UBE4B	168	1p36	1p36.22	0.957	0.0190881
KIF1B	169	1p36	1p36.22	0.957	0.0190881
hsa-mir-1273d	170	1p36	1p36.22	1	0
PGD	171	1p36	1p36.22	0.957	0.0190881
APITD1-CORT	172	1p36	1p36.22	1	0
APITD1	173	1p36	1p36.22	1	0
CORT	174	1p36	1p36.22	0.957	0.0190881
DFFA	175	1p36	1p36.22	0.957	0.0190881
PEX14	176	1p36	1p36.22	0.957	0.0190881
CASZ1	177	1p36	1p36.22	0.957	0.0190881
C1orf127	178	1p36	1p36.22	0.957	0.0190881
TARDBP	179	1p36	1p36.22	0.957	0.0190881
MASP2	180	1p36	1p36.22	0.957	0.0190881
SRM	181	1p36	1p36.22	0.957	0.0190881
EXOSC10	182	1p36	1p36.22	0.957	0.0190881
MTOR	183	1p36	1p36.22	0.957	0.0190881
ANGPTL7	184	1p36	1p36.22	1	0
UBIAD1	185	1p36	1p36.22	1	0
PTCHD2	186	1p36	1p36.22	1	0
FBXO2	187	1p36	1p36.22	1	0
FBXO44	188	1p36	1p36.22	1	0
FBXO6	189	1p36	1p36.22	1	0
MAD2L2	190	1p36	1p36.22	1	0
C1orf187	191	1p36	1p36.22	1	0
AGTRAP	192	1p36	1p36.22	1	0
MTHFR	193	1p36	1p36.22	1	0
CLCN6	194	1p36	1p36.22	1	0
NPPA-AS1	195	1p36	1p36.22	1	0
NPPA	196	1p36	1p36.22	1	0
NPPB	197	1p36	1p36.22	1	0
KIAA2013	198	1p36	1p36.22	1	0
PLOD1	199	1p36	1p36.22	1	0
MFN2	200	1p36	1p36.22	1	0
MIIP	201	1p36	1p36.22	1	0
TNFRSF8	202	1p36	1p36.22	1	0
TNFRSF1B	203	1p36	1p36.22	0.309	0.510042
MIR4632	204	1p36	1p36.22	1	0
VPS13D	205	1p36	1p36.22	0.309	0.510042
SNORA59A	206	1p36	1p36.22	0.309	0.510042
SNORA59B	207	1p36	1p36.22	0.583	0.234331
DHRS3	208	1p36	1p36.22	0.309	0.510042
AADACL4	209	1p36	1p36.21	0.309	0.510042
AADACL3	210	1p36	1p36.21	0.309	0.510042
C1orf158	211	1p36	1p36.21	0.309	0.510042
PRAMEF12	212	1p36	1p36.21	0.309	0.510042
PRAMEF1	213	1p36	1p36.21	0.309	0.510042
PRAMEF11	214	1p36	1p36.21	0.309	0.510042
HNRNPCL1	215	1p36	1p36.21	0.309	0.510042
LOC649330	216	1p36	1p36.21	1	0
PRAMEF2	217	1p36	1p36.21	0.309	0.510042
PRAMEF4	218	1p36	1p36.21	0.309	0.510042
PRAMEF10	219	1p36	1p36.21	0.309	0.510042
PRAMEF7	220	1p36	1p36.21	0.309	0.510042
PRAMEF8	221	1p36	1p36.21	0.309	0.510042
PRAMEF6	222	1p36	1p36.21	0.309	0.510042
PRAMEF22	223	1p36	1p36.21	0.309	0.510042
PRAMEF5	224	1p36	1p36.21	0.309	0.510042
LOC440563	225	1p36	1p36.21	1	0
PRAMEF3	226	1p36	1p36.21	1	0
PRAMEF15	227	1p36	1p36.21	0.309	0.510042
PRAMEF9	228	1p36	1p36.21	0.309	0.510042
PRAMEF13	229	1p36	1p36.21	0.309	0.510042
PRAMEF14	230	1p36	1p36.21	0.309	0.510042
PRAMEF18	231	1p36	1p36.21	0.309	0.510042
PRAMEF19	232	1p36	1p36.21	0.309	0.510042
PRAMEF16	233	1p36	1p36.21	0.309	0.510042
PRAMEF20	234	1p36	1p36.21	0.309	0.510042
PRAMEF21	235	1p36	1p36.21	1	0
PRAMEF17	236	1p36	1p36.21	0.309	0.510042
LRRC38	237	1p36	1p36.21	0.309	0.510042
PDPN	238	1p36	1p36.21	0.309	0.510042
PRDM2	239	1p36	1p36.21	0.309	0.510042
KAZN	240	1p36	1p36.21	0.401	0.396856
C1orf126	241	1p36	1p36.21	1	0
TMEM51	242	1p36	1p36.21	0.401	0.396856
FHAD1	243	1p36	1p36.21	0.401	0.396856
EFHD2	244	1p36	1p36.21	0.401	0.396856
CTRC	245	1p36	1p36.21	0.401	0.396856
CELA2A	246	1p36	1p36.21	0.401	0.396856
CELA2B	247	1p36	1p36.21	0.401	0.396856
CASP9	248	1p36	1p36.21	0.401	0.396856
DNAJC16	249	1p36	1p36.21	0.401	0.396856
AGMAT	250	1p36	1p36.21	0.401	0.396856
DDI2	251	1p36	1p36.21	0.401	0.396856
RSC1A1	252	1p36	1p36.21	0.401	0.396856
PLEKHM2	253	1p36	1p36.21	0.401	0.396856
SLC25A34	254	1p36	1p36.21	0.401	0.396856
TMEM82	255	1p36	1p36.21	0.401	0.396856
FBLIM1	256	1p36	1p36.21	0.401	0.396856
UQCRHL	257	1p36	1p36.21	1	0
FLJ37453	258	1p36	1p36.21	1	0
SPEN	259	1p36	1p36.21	0.401	0.396856
ZBTB17	260	1p36	1p36.13	0.957	0.0190881
C1orf64	261	1p36	1p36.13	1	0
HSPB7	262	1p36	1p36.13	0.957	0.0190881
CLCNKA	263	1p36	1p36.13	0.957	0.0190881
CLCNKB	264	1p36	1p36.13	0.957	0.0190881
FAM131C	265	1p36	1p36.13	0.957	0.0190881
EPHA2	266	1p36	1p36.13	0.957	0.0190881
ARHGEF19	267	1p36	1p36.13	0.957	0.0190881
RSG1	268	1p36	1p36.13	1	0
FBXO42	269	1p36	1p36.13	0.957	0.0190881
C1orf144	270	1p36	1p36.13	1	0
SPATA21	271	1p36	1p36.13	0.957	0.0190881
NECAP2	272	1p36	1p36.13	1	0
CROCCP3	273	1p36	1p36.13	1	0
MIR3675	274	1p36	1p36.13	1	0
NBPF1	275	1p36	1p36.13	1	0
CROCCP2	276	1p36	1p36.13	1	0
MST1P2	277	1p36	1p36.13	1	0
ESPNP	278	1p36	1p36.13	1	0
MST1P9	279	1p36	1p36.13	1	0
CROCC	280	1p36	1p36.13	1	0
MFAP2	281	1p36	1p36.13	1	0
ATP13A2	282	1p36	1p36.13	1	0
SDHB	283	1p36	1p36.13	1	0
PADI2	284	1p36	1p36.13	1	0
PADI1	285	1p36	1p36.13	1	0
PADI3	286	1p36	1p36.13	1	0
PADI4	287	1p36	1p36.13	1	0
PADI6	288	1p36	1p36.13	1	0
RCC2	289	1p36	1p36.13	1	0
ARHGEF10L	290	1p36	1p36.13	1	0
ACTL8	291	1p36	1p36.13	1	0
IGSF21	292	1p36	1p36.13	1	0
KLHDC7A	293	1p36	1p36.13	1	0
PAX7	294	1p36	1p36.13	0.957	0.0190881
TAS1R2	295	1p36	1p36.13	0.957	0.0190881
ALDH4A1	296	1p36	1p36.13	0.957	0.0190881
MIR4695	297	1p36	1p36.13	1	0
hsa-mir-1290	298	1p36	1p36.13	1	0
IFFO2	299	1p36	1p36.13	0.957	0.0190881
UBR4	300	1p36	1p36.13	0.957	0.0190881
KIAA0090	301	1p36	1p36.13	1	0
MRTO4	302	1p36	1p36.13	0.957	0.0190881
AKR7L	303	1p36	1p36.13	0.957	0.0190881
AKR7A3	304	1p36	1p36.13	0.957	0.0190881
LOC100506730	305	1p36	1p36.13	1	0
AKR7A2	306	1p36	1p36.13	0.957	0.0190881
PQLC2	307	1p36	1p36.13	1	0
CAPZB	308	1p36	1p36.13	0.957	0.0190881
C1orf151-NBL1	309	1p36	1p36.13	1	0
MINOS1	310	1p36	1p36.13	1	0
NBL1	311	1p36	1p36.13	0.957	0.0190881
HTR6	312	1p36	1p36.13	0.957	0.0190881
TMCO4	313	1p36	1p36.13	0.957	0.0190881
RNF186	314	1p36	1p36.13	0.957	0.0190881
OTUD3	315	1p36	1p36.13	0.957	0.0190881
PLA2G2E	316	1p36	1p36.13	0.957	0.0190881
PLA2G2A	317	1p36	1p36.13	0.957	0.0190881
PLA2G5	318	1p36	1p36.13	0.957	0.0190881
PLA2G2D	319	1p36	1p36.12	0.957	0.0190881
PLA2G2F	320	1p36	1p36.12	0.957	0.0190881
PLA2G2C	321	1p36	1p36.12	0.957	0.0190881
UBXN10	322	1p36	1p36.12	0.957	0.0190881
VWA5B1	323	1p36	1p36.12	0.957	0.0190881
LOC339505	324	1p36	1p36.12	1	0
CAMK2N1	325	1p36	1p36.12	0.957	0.0190881
MUL1	326	1p36	1p36.12	0.957	0.0190881
FAM43B	327	1p36	1p36.12	0.957	0.0190881
CDA	328	1p36	1p36.12	0.957	0.0190881
PINK1	329	1p36	1p36.12	0.957	0.0190881
DDOST	330	1p36	1p36.12	0.957	0.0190881
KIF17	331	1p36	1p36.12	0.957	0.0190881
SH2D5	332	1p36	1p36.12	0.957	0.0190881
HP1BP3	333	1p36	1p36.12	0.957	0.0190881
EIF4G3	334	1p36	1p36.12	0.957	0.0190881
hsa-mir-1256	335	1p36	1p36.12	1	0
ECE1	336	1p36	1p36.12	0.957	0.0190881
LOC100506801	337	1p36	1p36.12	1	0
NBPF3	338	1p36	1p36.12	0.957	0.0190881
ALPL	339	1p36	1p36.12	0.957	0.0190881
RAP1GAP	340	1p36	1p36.12	0.957	0.0190881
USP48	341	1p36	1p36.12	0.957	0.0190881
LDLRAD2	342	1p36	1p36.12	0.957	0.0190881
HSPG2	343	1p36	1p36.12	0.957	0.0190881
CELA3B	344	1p36	1p36.12	0.957	0.0190881
CELA3A	345	1p36	1p36.12	0.957	0.0190881
LINC00339	346	1p36	1p36.12	0.957	0.0190881
CDC42	347	1p36	1p36.12	0.957	0.0190881
WNT4	348	1p36	1p36.12	0.957	0.0190881
ZBTB40	349	1p36	1p36.12	1	0
EPHA8	350	1p36	1p36.12	1	0
C1QA	351	1p36	1p36.12	0.957	0.0190881
C1QC	352	1p36	1p36.12	0.957	0.0190881
C1QB	353	1p36	1p36.12	0.957	0.0190881
EPHB2	354	1p36	1p36.12	1	0
MIR4684	355	1p36	1p36.12	1	0
MIR4253	356	1p36	1p36.12	1	0
hsa-mir-4253	357	1p36	1p36.12	1	0
LOC729059	358	1p36	1p36.12	1	0
KDM1A	359	1p36	1p36.12	0.309	0.510042
MIR3115	360	1p36	1p36.12	1	0
hsa-mir-3115	361	1p36	1p36.12	1	0
LUZP1	362	1p36	1p36.12	0.309	0.510042
HTR1D	363	1p36	1p36.12	0.309	0.510042
HNRNPR	364	1p36	1p36.12	0.309	0.510042
ZNF436	365	1p36	1p36.12	0.309	0.510042
C1orf213	366	1p36	1p36.12	1	0
TCEA3	367	1p36	1p36.12	0.309	0.510042
ASAP3	368	1p36	1p36.12	0.309	0.510042
E2F2	369	1p36	1p36.12	0.309	0.510042
ID3	370	1p36	1p36.12	0.309	0.510042
MDS2	371	1p36	1p36.11	0.309	0.510042
RPL11	372	1p36	1p36.11	0.309	0.510042
TCEB3	373	1p36	1p36.11	1	0
LOC100506963	374	1p36	1p36.11	1	0
PITHD1	375	1p36	1p36.11	0.309	0.510042
LYPLA2	376	1p36	1p36.11	0.309	0.510042
GALE	377	1p36	1p36.11	0.309	0.510042
HMGCL	378	1p36	1p36.11	0.309	0.510042
FUCA1	379	1p36	1p36.11	0.309	0.510042
CNR2	380	1p36	1p36.11	0.309	0.510042
MIR378F	381	1p36	1p36.11	1	0
PNRC2	382	1p36	1p36.11	0.309	0.510042
SRSF10	383	1p36	1p36.11	0.309	0.510042
MYOM3	384	1p36	1p36.11	0.309	0.510042
IL22RA1	385	1p36	1p36.11	0.309	0.510042
IL28RA	386	1p36	1p36.11	1	0
LOC284632	387	1p36	1p36.11	1	0
GRHL3	388	1p36	1p36.11	0.309	0.510042
C1orf201	389	1p36	1p36.11	1	0
NIPAL3	390	1p36	1p36.11	0.309	0.510042
RCAN3AS	391	1p36	1p36.11	1	0
RCAN3	392	1p36	1p36.11	0.309	0.510042
C1orf130	393	1p36	1p36.11	1	0
SRRM1	394	1p36	1p36.11	0.309	0.510042
CLIC4	395	1p36	1p36.11	0.401	0.396856
RUNX3	396	1p36	1p36.11	0.309	0.510042
SYF2	397	1p36	1p36.11	0.309	0.510042
C1orf63	398	1p36	1p36.11	1	0
RHD	399	1p36	1p36.11	0.309	0.510042
TMEM50A	400	1p36	1p36.11	0.309	0.510042
RHCE	401	1p36	1p36.11	0.309	0.510042
TMEM57	402	1p36	1p36.11	1	0
LDLRAP1	403	1p36	1p36.11	0.309	0.510042
MAN1C1	404	1p36	1p36.11	0.309	0.510042
SEPN1	405	1p36	1p36.11	1	0
FAM54B	406	1p36	1p36.11	1	0
LOC646471	407	1p36	1p36.11	1	0
C1orf135	408	1p36	1p36.11	1	0
PAQR7	409	1p36	1p36.11	0.309	0.510042
STMN1	410	1p36	1p36.11	0.309	0.510042
MIR3917	411	1p36	1p36.11	1	0
PAFAH2	412	1p36	1p36.11	0.309	0.510042
EXTL1	413	1p36	1p36.11	0.309	0.510042
SLC30A2	414	1p36	1p36.11	0.309	0.510042
TRIM63	415	1p36	1p36.11	0.309	0.510042
PDIK1L	416	1p36	1p36.11	0.309	0.510042
FAM110D	417	1p36	1p36.11	0.309	0.510042
ZNF593	418	1p36	1p36.11	0.309	0.510042
CNKSR1	419	1p36	1p36.11	0.309	0.510042
CATSPER4	420	1p36	1p36.11	0.309	0.510042
CEP85	421	1p36	1p36.11	0.309	0.510042
SH3BGRL3	422	1p36	1p36.11	0.309	0.510042
UBXN11	423	1p36	1p36.11	0.309	0.510042
AIM1L	424	1p36	1p36.11	1	0
CD52	425	1p36	1p36.11	0.309	0.510042
ZNF683	426	1p36	1p36.11	0.309	0.510042
LIN28A	427	1p36	1p36.11	0.309	0.510042
DHDDS	428	1p36	1p36.11	0.309	0.510042
HMGN2	429	1p36	1p36.11	0.309	0.510042
RPS6KA1	430	1p36	1p36.11	0.309	0.510042
MIR1976	431	1p36	1p36.11	1	0
hsa-mir-1976	432	1p36	1p36.11	1	0
ARID1A	433	1p36	1p36.11	0.309	0.510042
PIGV	434	1p36	1p36.11	0.309	0.510042
ZDHHC18	435	1p36	1p36.11	1	0
SFN	436	1p36	1p36.11	1	0
GPN2	437	1p36	1p36.11	1	0
GPATCH3	438	1p36	1p36.11	1	0
NR0B2	439	1p36	1p36.11	1	0
NUDC	440	1p36	1p36.11	1	0
C1orf172	441	1p36	1p36.11	1	0
TRNP1	442	1p36	1p36.11	1	0
FAM46B	443	1p36	1p36.11	1	0
SLC9A1	444	1p36	1p36.11	1	0
WDTC1	445	1p36	1p36.11	1	0
LOC644961	446	1p36	1p36.11	1	0
TMEM222	447	1p36	1p36.11	1	0
SYTL1	448	1p36	1p36.11	1	0
MAP3K6	449	1p36	1p36.11	1	0
FCN3	450	1p36	1p36.11	1	0
CD164L2	451	1p36	1p36.11	1	0
GPR3	452	1p36	1p36.11	1	0
WASF2	453	1p36	1p36.11	1	0
AHDC1	454	1p36	1p36.11	1	0
FGR	455	1p36	1p36.11	1	0
IFI6	456	1p36	1p36.11	1	0
FAM76A	457	1p35	1p35.3	1	0
STX12	458	1p35	1p35.3	1	0
PPP1R8	459	1p35	1p35.3	1	0
SCARNA1	460	1p35	1p35.3	1	0
C1orf38	461	1p35	1p35.3	1	0
RPA2	462	1p35	1p35.3	1	0
SMPDL3B	463	1p35	1p35.3	1	0
XKR8	464	1p35	1p35.3	1	0
EYA3	465	1p35	1p35.3	1	0
LOC653566	466	1p35	1p35.3	1	0
PTAFR	467	1p35	1p35.3	1	0
DNAJC8	468	1p35	1p35.3	1	0
ATPIF1	469	1p35	1p35.3	1	0
SESN2	470	1p35	1p35.3	1	0
MED18	471	1p35	1p35.3	1	0
PHACTR4	472	1p35	1p35.3	1	0
RCC1	473	1p35	1p35.3	1	0
SNHG3	474	1p35	1p35.3	1	0
TRNAU1AP	475	1p35	1p35.3	1	0
SNHG12	476	1p35	1p35.3	1	0
SNORA16A	477	1p35	1p35.3	1	0
SNORA44	478	1p35	1p35.3	0.957	0.0190881
SNORA61	479	1p35	1p35.3	1	0
SNORD99	480	1p35	1p35.3	1	0
RAB42	481	1p35	1p35.3	1	0
TAF12	482	1p35	1p35.3	1	0
RNU11	483	1p35	1p35.3	1	0
GMEB1	484	1p35	1p35.3	1	0
YTHDF2	485	1p35	1p35.3	1	0
OPRD1	486	1p35	1p35.3	1	0
EPB41	487	1p35	1p35.3	1	0
TMEM200B	488	1p35	1p35.3	1	0
SRSF4	489	1p35	1p35.3	1	0
MECR	490	1p35	1p35.3	1	0
PTPRU	491	1p35	1p35.3	1	0
MATN1	492	1p35	1p35.2	0.957	0.0190881
LOC100129196	493	1p35	1p35.2	1	0
LAPTM5	494	1p35	1p35.2	0.957	0.0190881
MIR4420	495	1p35	1p35.2	1	0
SDC3	496	1p35	1p35.2	0.957	0.0190881
PUM1	497	1p35	1p35.2	0.957	0.0190881
SNORD103A	498	1p35	1p35.2	0.957	0.0190881
SNORD103B	499	1p35	1p35.2	0.957	0.0190881
SNORD85	500	1p35	1p35.2	1	0
PRO0611	501	1p35	1p35.2	1	0
NKAIN1	502	1p35	1p35.2	0.957	0.0190881
SNRNP40	503	1p35	1p35.2	0.957	0.0190881
ZCCHC17	504	1p35	1p35.2	0.957	0.0190881
FABP3	505	1p35	1p35.2	0.401	0.396856
SERINC2	506	1p35	1p35.2	0.401	0.396856
LOC149086	507	1p35	1p35.2	1	0
LOC284551	508	1p35	1p35.2	1	0
TINAGL1	509	1p35	1p35.2	0.471	0.326979
HCRTR1	510	1p35	1p35.2	0.471	0.326979
PEF1	511	1p35	1p35.2	0.471	0.326979
COL16A1	512	1p35	1p35.2	0.471	0.326979
BAI2	513	1p35	1p35.2	1	0
MIR4254	514	1p35	1p35.2	1	0
hsa-mir-4254	515	1p35	1p35.2	1	0
SPOCD1	516	1p35	1p35.2	0.471	0.326979
PTP4A2	517	1p35	1p35.2	0.471	0.326979
KHDRBS1	518	1p35	1p35.1	0.471	0.326979
TMEM39B	519	1p35	1p35.1	0.471	0.326979
KPNA6	520	1p35	1p35.1	0.471	0.326979
TXLNA	521	1p35	1p35.1	0.471	0.326979
CCDC28B	522	1p35	1p35.1	0.471	0.326979
DCDC2B	523	1p35	1p35.1	0.471	0.326979
IQCC	524	1p35	1p35.1	0.471	0.326979
TMEM234	525	1p35	1p35.1	0.471	0.326979
EIF3I	526	1p35	1p35.1	0.471	0.326979
MTMR9LP	527	1p35	1p35.1	0.471	0.326979
FAM167B	528	1p35	1p35.1	0.471	0.326979
LCK	529	1p35	1p35.1	0.471	0.326979
HDAC1	530	1p35	1p35.1	0.471	0.326979
MARCKSL1	531	1p35	1p35.1	0.471	0.326979
LOC100128071	532	1p35	1p35.1	1	0
BSDC1	533	1p35	1p35.1	0.471	0.326979
TSSK3	534	1p35	1p35.1	0.471	0.326979
ZBTB8B	535	1p35	1p35.1	0.471	0.326979
ZBTB8A	536	1p35	1p35.1	0.471	0.326979
ZBTB8OS	537	1p35	1p35.1	0.471	0.326979
RBBP4	538	1p35	1p35.1	0.471	0.326979
SYNC	539	1p35	1p35.1	0.471	0.326979
KIAA1522	540	1p35	1p35.1	0.471	0.326979
YARS	541	1p35	1p35.1	0.471	0.326979
S100PBP	542	1p35	1p35.1	0.471	0.326979
FNDC5	543	1p35	1p35.1	0.471	0.326979
HPCA	544	1p35	1p35.1	0.471	0.326979
TMEM54	545	1p35	1p35.1	0.471	0.326979
RNF19B	546	1p35	1p35.1	0.957	0.0190881
AK2	547	1p35	1p35.1	0.957	0.0190881
ADC	548	1p35	1p35.1	1	0
TRIM62	549	1p35	1p35.1	0.957	0.0190881
ZNF362	550	1p35	1p35.1	0.957	0.0190881
PHC2	551	1p35	1p35.1	0.957	0.0190881
MIR3605	552	1p35	1p35.1	1	0
ZSCAN20	553	1p35	1p35.1	0.957	0.0190881
CSMD2	554	1p35	1p35.1	0.957	0.0190881
HMGB4	555	1p35	1p35.1	0.957	0.0190881
LOC402779	556	1p35	1p35.1	1	0
C1orf94	557	1p34	1p34.3	0.957	0.0190881
hsa-mir-552	558	1p34	1p34.3	1	0
GJB4	559	1p34	1p34.3	1	0
GJB5	560	1p34	1p34.3	1	0
GJB3	561	1p34	1p34.3	1	0
GJA4	562	1p34	1p34.3	1	0
C1orf212	563	1p34	1p34.3	1	0
DLGAP3	564	1p34	1p34.3	1	0
LOC653160	565	1p34	1p34.3	1	0
ZMYM6NB	566	1p34	1p34.3	1	0
ZMYM6	567	1p34	1p34.3	1	0
ZMYM1	568	1p34	1p34.3	1	0
SFPQ	569	1p34	1p34.3	1	0
ZMYM4	570	1p34	1p34.3	0.957	0.0190881
KIAA0319L	571	1p34	1p34.3	0.957	0.0190881
NCDN	572	1p34	1p34.3	1	0
TFAP2E	573	1p34	1p34.3	1	0
PSMB2	574	1p34	1p34.3	1	0
C1orf216	575	1p34	1p34.3	1	0
CLSPN	576	1p34	1p34.3	1	0
EIF2C4	577	1p34	1p34.3	1	0
EIF2C1	578	1p34	1p34.3	1	0
EIF2C3	579	1p34	1p34.3	1	0
TEKT2	580	1p34	1p34.3	1	0
ADPRHL2	581	1p34	1p34.3	1	0
COL8A2	582	1p34	1p34.3	1	0
TRAPPC3	583	1p34	1p34.3	1	0
MAP7D1	584	1p34	1p34.3	1	0
THRAP3	585	1p34	1p34.3	1	0
SH3D21	586	1p34	1p34.3	1	0
FAM176B	587	1p34	1p34.3	1	0
STK40	588	1p34	1p34.3	1	0
LSM10	589	1p34	1p34.3	1	0
OSCP1	590	1p34	1p34.3	1	0
MRPS15	591	1p34	1p34.3	1	0
CSF3R	592	1p34	1p34.3	1	0
GRIK3	593	1p34	1p34.3	1	0
MIR4255	594	1p34	1p34.3	1	0
hsa-mir-4255	595	1p34	1p34.3	1	0
LOC728431	596	1p34	1p34.3	1	0
ZC3H12A	597	1p34	1p34.3	1	0
MEAF6	598	1p34	1p34.3	1	0
SNIP1	599	1p34	1p34.3	1	0
DNALI1	600	1p34	1p34.3	1	0
GNL2	601	1p34	1p34.3	1	0
RSPO1	602	1p34	1p34.3	1	0
C1orf109	603	1p34	1p34.3	1	0
CDCA8	604	1p34	1p34.3	1	0
EPHA10	605	1p34	1p34.3	1	0
MANEAL	606	1p34	1p34.3	1	0
YRDC	607	1p34	1p34.3	1	0
C1orf122	608	1p34	1p34.3	1	0
MTF1	609	1p34	1p34.3	1	0
INPP5B	610	1p34	1p34.3	1	0
SF3A3	611	1p34	1p34.3	1	0
FHL3	612	1p34	1p34.3	1	0
UTP11L	613	1p34	1p34.3	1	0
POU3F1	614	1p34	1p34.3	1	0
MIR3659	615	1p34	1p34.3	1	0
LOC339442	616	1p34	1p34.3	1	0
RRAGC	617	1p34	1p34.3	1	0
GJA9-MYCBP	618	1p34	1p34.3	1	0
MYCBP	619	1p34	1p34.3	1	0
GJA9	620	1p34	1p34.3	1	0
RHBDL2	621	1p34	1p34.3	1	0
AKIRIN1	622	1p34	1p34.3	1	0
NDUFS5	623	1p34	1p34.3	1	0
MACF1	624	1p34	1p34.3	1	0
KIAA0754	625	1p34	1p34.3	1	0
BMP8A	626	1p34	1p34.3	1	0
PPIEL	627	1p34	1p34.3	1	0
PABPC4	628	1p34	1p34.3	1	0
SNORA55	629	1p34	1p34.3	1	0
HEYL	630	1p34	1p34.3	1	0
NT5C1A	631	1p34	1p34.2	1	0
HPCAL4	632	1p34	1p34.2	1	0
PPIE	633	1p34	1p34.2	1	0
BMP8B	634	1p34	1p34.2	1	0
OXCT2	635	1p34	1p34.2	1	0
TRIT1	636	1p34	1p34.2	1	0
MYCL1	637	1p34	1p34.2	1	0
MFSD2A	638	1p34	1p34.2	1	0
CAP1	639	1p34	1p34.2	1	0
PPT1	640	1p34	1p34.2	1	0
RLF	641	1p34	1p34.2	1	0
TMCO2	642	1p34	1p34.2	1	0
ZMPSTE24	643	1p34	1p34.2	1	0
COL9A2	644	1p34	1p34.2	1	0
SMAP2	645	1p34	1p34.2	1	0
ZNF643	646	1p34	1p34.2	1	0
ZNF642	647	1p34	1p34.2	1	0
DEM1	648	1p34	1p34.2	1	0
ZNF684	649	1p34	1p34.2	1	0
RIMS3	650	1p34	1p34.2	1	0
LOC100130557	651	1p34	1p34.2	1	0
NFYC	652	1p34	1p34.2	1	0
MIR30C1	653	1p34	1p34.2	1	0
MIR30E	654	1p34	1p34.2	1	0
hsa-mir-30c-1	655	1p34	1p34.2	1	0
hsa-mir-30e	656	1p34	1p34.2	1	0
KCNQ4	657	1p34	1p34.2	1	0
CITED4	658	1p34	1p34.2	1	0
CTPS	659	1p34	1p34.2	1	0
LOC100507178	660	1p34	1p34.2	1	0
SLFNL1	661	1p34	1p34.2	1	0
SCMH1	662	1p34	1p34.2	1	0
EDN2	663	1p34	1p34.2	1	0
HIVEP3	664	1p34	1p34.2	1	0
GUCA2B	665	1p34	1p34.2	1	0
GUCA2A	666	1p34	1p34.2	1	0
FOXJ3	667	1p34	1p34.2	1	0
RIMKLA	668	1p34	1p34.2	1	0
ZMYND12	669	1p34	1p34.2	1	0
PPCS	670	1p34	1p34.2	1	0
CCDC30	671	1p34	1p34.2	1	0
PPIH	672	1p34	1p34.2	1	0
YBX1	673	1p34	1p34.2	1	0
CLDN19	674	1p34	1p34.2	1	0
LEPRE1	675	1p34	1p34.2	1	0
C1orf50	676	1p34	1p34.2	1	0
LOC100129924	677	1p34	1p34.2	1	0
CCDC23	678	1p34	1p34.2	1	0
ERMAP	679	1p34	1p34.2	1	0
ZNF691	680	1p34	1p34.2	1	0
SLC2A1	681	1p34	1p34.2	1	0
FLJ32224	682	1p34	1p34.2	1	0
FAM183A	683	1p34	1p34.2	1	0
EBNA1BP2	684	1p34	1p34.2	1	0
WDR65	685	1p34	1p34.2	1	0
TMEM125	686	1p34	1p34.2	1	0
C1orf210	687	1p34	1p34.2	1	0
TIE1	688	1p34	1p34.2	1	0
MPL	689	1p34	1p34.2	1	0
CDC20	690	1p34	1p34.2	1	0
ELOVL1	691	1p34	1p34.2	1	0
MED8	692	1p34	1p34.2	1	0
SZT2	693	1p34	1p34.2	1	0
HYI	694	1p34	1p34.2	1	0
PTPRF	695	1p34	1p34.2	1	0
KDM4A	696	1p34	1p34.1	1	0
LOC100132774	697	1p34	1p34.1	1	0
ST3GAL3	698	1p34	1p34.1	1	0
ARTN	699	1p34	1p34.1	1	0
IPO13	700	1p34	1p34.1	1	0
ATP6V0B	701	1p34	1p34.1	1	0
B4GALT2	702	1p34	1p34.1	1	0
DPH2	703	1p34	1p34.1	1	0
CCDC24	704	1p34	1p34.1	1	0
SLC6A9	705	1p34	1p34.1	1	0
KLF17	706	1p34	1p34.1	1	0
DMAP1	707	1p34	1p34.1	1	0
ERI3	708	1p34	1p34.1	1	0
RNF220	709	1p34	1p34.1	1	0
TMEM53	710	1p34	1p34.1	1	0
C1orf228	711	1p34	1p34.1	1	0
KIF2C	712	1p34	1p34.1	1	0
RPS8	713	1p34	1p34.1	1	0
SNORD38A	714	1p34	1p34.1	1	0
SNORD38B	715	1p34	1p34.1	1	0
SNORD46	716	1p34	1p34.1	1	0
SNORD55	717	1p34	1p34.1	1	0
BEST4	718	1p34	1p34.1	1	0
PLK3	719	1p34	1p34.1	1	0
TCTEX1D4	720	1p34	1p34.1	1	0
BTBD19	721	1p34	1p34.1	1	0
PTCH2	722	1p34	1p34.1	1	0
EIF2B3	723	1p34	1p34.1	1	0
HECTD3	724	1p34	1p34.1	1	0
UROD	725	1p34	1p34.1	1	0
ZSWIM5	726	1p34	1p34.1	1	0
LOC400752	727	1p34	1p34.1	1	0
HPDL	728	1p34	1p34.1	1	0
MUTYH	729	1p34	1p34.1	1	0
TOE1	730	1p34	1p34.1	1	0
TESK2	731	1p34	1p34.1	1	0
CCDC163P	732	1p34	1p34.1	1	0
MMACHC	733	1p34	1p34.1	1	0
PRDX1	734	1p34	1p34.1	1	0
AKR1A1	735	1p34	1p34.1	1	0
NASP	736	1p34	1p34.1	1	0
CCDC17	737	1p34	1p34.1	1	0
GPBP1L1	738	1p34	1p34.1	1	0
RPS15AP10	739	1p34	1p34.1	1	0
TMEM69	740	1p34	1p34.1	1	0
IPP	741	1p34	1p34.1	0.957	0.0190881
MAST2	742	1p34	1p34.1	0.957	0.0190881
PIK3R3	743	1p34	1p34.1	0.957	0.0190881
TSPAN1	744	1p34	1p34.1	0.957	0.0190881
POMGNT1	745	1p34	1p34.1	0.957	0.0190881
LURAP1	746	1p34	1p34.1	0.957	0.0190881
RAD54L	747	1p34	1p34.1	0.957	0.0190881
LRRC41	748	1p34	1p34.1	0.957	0.0190881
UQCRH	749	1p34	1p34.1	0.957	0.0190881
NSUN4	750	1p33	1p33	0.957	0.0190881
FAAH	751	1p33	1p33	0.957	0.0190881
LOC729041	752	1p33	1p33	1	0
DMBX1	753	1p33	1p33	0.957	0.0190881
LOC100507423	754	1p33	1p33	1	0
KNCN	755	1p33	1p33	0.957	0.0190881
MKNK1	756	1p33	1p33	0.957	0.0190881
MOB3C	757	1p33	1p33	1	0
ATPAF1	758	1p33	1p33	1	0
ATPAF1-AS1	759	1p33	1p33	1	0
KIAA0494	760	1p33	1p33	1	0
LOC100130197	761	1p33	1p33	1	0
CYP4B1	762	1p33	1p33	1	0
CYP4Z2P	763	1p33	1p33	1	0
CYP4A11	764	1p33	1p33	1	0
CYP4X1	765	1p33	1p33	1	0
CYP4Z1	766	1p33	1p33	1	0
CYP4A22	767	1p33	1p33	1	0
PDZK1IP1	768	1p33	1p33	1	0
TAL1	769	1p33	1p33	1	0
STIL	770	1p33	1p33	1	0
CMPK1	771	1p33	1p33	1	0
FOXE3	772	1p33	1p33	1	0
FOXD2	773	1p33	1p33	1	0
MGC12982	774	1p33	1p33	1	0
LOC388630	775	1p33	1p33	1	0
SKINTL	776	1p33	1p33	1	0
SLC5A9	777	1p33	1p33	1	0
SPATA6	778	1p33	1p33	0.957	0.0190881
AGBL4	779	1p33	1p33	0.471	0.326979
BEND5	780	1p33	1p33	0.471	0.326979
ELAVL4	781	1p33	1p33	1	0
DMRTA2	782	1p32	1p32.3	1	0
FAF1	783	1p32	1p32.3	0.309	0.510042
CDKN2C	784	1p32	1p32.3	0.309	0.510042
C1orf185	785	1p32	1p32.3	0.309	0.510042
RNF11	786	1p32	1p32.3	1	0
TTC39A	787	1p32	1p32.3	1	0
EPS15	788	1p32	1p32.3	1	0
OSBPL9	789	1p32	1p32.3	1	0
NRD1	790	1p32	1p32.3	1	0
MIR761	791	1p32	1p32.3	1	0
hsa-mir-761	792	1p32	1p32.3	1	0
RAB3B	793	1p32	1p32.3	1	0
TXNDC12	794	1p32	1p32.3	1	0
KTI12	795	1p32	1p32.3	1	0
BTF3L4	796	1p32	1p32.3	1	0
ZFYVE9	797	1p32	1p32.3	1	0
CC2D1B	798	1p32	1p32.3	1	0
ORC1	799	1p32	1p32.3	1	0
PRPF38A	800	1p32	1p32.3	1	0
ZCCHC11	801	1p32	1p32.3	1	0
GPX7	802	1p32	1p32.3	1	0
FAM159A	803	1p32	1p32.3	1	0
SELRC1	804	1p32	1p32.3	1	0
ZYG11B	805	1p32	1p32.3	1	0
ZYG11A	806	1p32	1p32.3	0.309	0.510042
ECHDC2	807	1p32	1p32.3	0.309	0.510042
SCP2	808	1p32	1p32.3	0.309	0.510042
PODN	809	1p32	1p32.3	0.309	0.510042
SLC1A7	810	1p32	1p32.3	0.309	0.510042
CPT2	811	1p32	1p32.3	0.309	0.510042
C1orf123	812	1p32	1p32.3	1	0
MAGOH	813	1p32	1p32.3	0.309	0.510042
LOC100507564	814	1p32	1p32.3	1	0
LRP8	815	1p32	1p32.3	0.401	0.396856
FLJ40434	816	1p32	1p32.3	1	0
DMRTB1	817	1p32	1p32.3	1	0
GLIS1	818	1p32	1p32.3	1	0
TMEM48	819	1p32	1p32.3	1	0
YIPF1	820	1p32	1p32.3	1	0
DIO1	821	1p32	1p32.3	1	0
HSPB11	822	1p32	1p32.3	1	0
LRRC42	823	1p32	1p32.3	1	0
LDLRAD1	824	1p32	1p32.3	1	0
TMEM59	825	1p32	1p32.3	1	0
MIR4781	826	1p32	1p32.3	1	0
TCEANC2	827	1p32	1p32.3	1	0
CDCP2	828	1p32	1p32.3	1	0
CYB5RL	829	1p32	1p32.3	1	0
MRPL37	830	1p32	1p32.3	1	0
SSBP3	831	1p32	1p32.3	1	0
ACOT11	832	1p32	1p32.3	0.957	0.0190881
FAM151A	833	1p32	1p32.3	1	0
HEATR8-TTC4	834	1p32	1p32.3	1	0
HEATR8	835	1p32	1p32.3	1	0
TTC4	836	1p32	1p32.3	1	0
PARS2	837	1p32	1p32.3	1	0
TTC22	838	1p32	1p32.3	1	0
C1orf177	839	1p32	1p32.3	1	0
DHCR24	840	1p32	1p32.3	1	0
TMEM61	841	1p32	1p32.3	1	0
BSND	842	1p32	1p32.3	1	0
PCSK9	843	1p32	1p32.3	1	0
USP24	844	1p32	1p32.3	1	0
LOC100507634	845	1p32	1p32.3	1	0
MIR4422	846	1p32	1p32.3	1	0
PPAP2B	847	1p32	1p32.2	1	0
PRKAA2	848	1p32	1p32.2	1	0
C1orf168	849	1p32	1p32.2	1	0
C8A	850	1p32	1p32.2	1	0
C8B	851	1p32	1p32.2	1	0
DAB1	852	1p32	1p32.2	1	0
OMA1	853	1p32	1p32.2	1	0
TACSTD2	854	1p32	1p32.1	1	0
MYSM1	855	1p32	1p32.1	1	0
JUN	856	1p32	1p32.1	1	0
LOC100131060	857	1p32	1p32.1	1	0
HSD52	858	1p32	1p32.1	1	0
FGGY	859	1p32	1p32.1	1	0
MIR4711	860	1p32	1p32.1	1	0
HOOK1	861	1p32	1p32.1	1	0
CYP2J2	862	1p32	1p32.1	1	0
C1orf87	863	1p32	1p32.1	1	0
NFIA	864	1p31	1p31.3	1	0
TM2D1	865	1p31	1p31.3	1	0
INADL	866	1p31	1p31.3	1	0
hsa-mir-3116-1	867	1p31	1p31.3	1	0
hsa-mir-3116-2	868	1p31	1p31.3	1	0
L1TD1	869	1p31	1p31.3	1	0
KANK4	870	1p31	1p31.3	1	0
USP1	871	1p31	1p31.3	1	0
DOCK7	872	1p31	1p31.3	1	0
ANGPTL3	873	1p31	1p31.3	1	0
ATG4C	874	1p31	1p31.3	1	0
LINC00466	875	1p31	1p31.3	1	0
FOXD3	876	1p31	1p31.3	1	0
ALG6	877	1p31	1p31.3	1	0
ITGB3BP	878	1p31	1p31.3	1	0
EFCAB7	879	1p31	1p31.3	1	0
DLEU2L	880	1p31	1p31.3	1	0
PGM1	881	1p31	1p31.3	1	0
ROR1	882	1p31	1p31.3	1	0
UBE2U	883	1p31	1p31.3	1	0
CACHD1	884	1p31	1p31.3	1	0
MIR4794	885	1p31	1p31.3	1	0
RAVER2	886	1p31	1p31.3	1	0
JAK1	887	1p31	1p31.3	1	0
MIR101-1	888	1p31	1p31.3	1	0
MIR3671	889	1p31	1p31.3	1	0
hsa-mir-101-1	890	1p31	1p31.3	1	0
AK4	891	1p31	1p31.3	1	0
DNAJC6	892	1p31	1p31.3	1	0
LEPROT	893	1p31	1p31.3	1	0
LEPR	894	1p31	1p31.3	1	0
PDE4B	895	1p31	1p31.3	1	0
SGIP1	896	1p31	1p31.3	1	0
MIR3117	897	1p31	1p31.3	1	0
hsa-mir-3117	898	1p31	1p31.3	1	0
TCTEX1D1	899	1p31	1p31.3	1	0
INSL5	900	1p31	1p31.3	1	0
WDR78	901	1p31	1p31.3	1	0
MIER1	902	1p31	1p31.3	1	0
SLC35D1	903	1p31	1p31.3	1	0
C1orf141	904	1p31	1p31.3	0.957	0.0190881
IL23R	905	1p31	1p31.3	0.957	0.0190881
IL12RB2	906	1p31	1p31.3	0.957	0.0190881
SERBP1	907	1p31	1p31.3	0.957	0.0190881
GADD45A	908	1p31	1p31.3	0.957	0.0190881
GNG12	909	1p31	1p31.3	0.401	0.396856
LOC100289178	910	1p31	1p31.3	1	0
DIRAS3	911	1p31	1p31.3	0.309	0.510042
WLS	912	1p31	1p31.3	0.309	0.510042
MIR1262	913	1p31	1p31.3	1	0
hsa-mir-1262	914	1p31	1p31.3	1	0
RPE65	915	1p31	1p31.3	0.309	0.510042
DEPDC1	916	1p31	1p31.2	1	0
LRRC7	917	1p31	1p31.1	0.957	0.0190881
PIN1P1	918	1p31	1p31.1	0.957	0.0190881
LRRC40	919	1p31	1p31.1	0.957	0.0190881
SRSF11	920	1p31	1p31.1	0.957	0.0190881
ANKRD13C	921	1p31	1p31.1	0.957	0.0190881
HHLA3	922	1p31	1p31.1	0.957	0.0190881
CTH	923	1p31	1p31.1	0.957	0.0190881
PTGER3	924	1p31	1p31.1	0.957	0.0190881
ZRANB2-AS1	925	1p31	1p31.1	1	0
ZRANB2	926	1p31	1p31.1	0.957	0.0190881
MIR186	927	1p31	1p31.1	1	0
hsa-mir-186	928	1p31	1p31.1	1	0
ZRANB2-AS2	929	1p31	1p31.1	1	0
NEGR1	930	1p31	1p31.1	0.957	0.0190881
NEGR1-IT1	931	1p31	1p31.1	1	0
LRRIQ3	932	1p31	1p31.1	0.957	0.0190881
FPGT-TNNI3K	933	1p31	1p31.1	1	0
FPGT	934	1p31	1p31.1	0.957	0.0190881
TNNI3K	935	1p31	1p31.1	0.957	0.0190881
C1orf173	936	1p31	1p31.1	1	0
CRYZ	937	1p31	1p31.1	1	0
TYW3	938	1p31	1p31.1	0.957	0.0190881
LHX8	939	1p31	1p31.1	1	0
SLC44A5	940	1p31	1p31.1	1	0
ACADM	941	1p31	1p31.1	1	0
RABGGTB	942	1p31	1p31.1	1	0
SNORD45A	943	1p31	1p31.1	1	0
SNORD45B	944	1p31	1p31.1	1	0
SNORD45C	945	1p31	1p31.1	1	0
MSH4	946	1p31	1p31.1	1	0
ASB17	947	1p31	1p31.1	0.309	0.510042
ST6GALNAC3	948	1p31	1p31.1	0.309	0.510042
ST6GALNAC5	949	1p31	1p31.1	1	0
PIGK	950	1p31	1p31.1	0.401	0.396856
AK5	951	1p31	1p31.1	0.401	0.396856
ZZZ3	952	1p31	1p31.1	0.309	0.510042
USP33	953	1p31	1p31.1	0.309	0.510042
FAM73A	954	1p31	1p31.1	1	0
NEXN	955	1p31	1p31.1	1	0
FUBP1	956	1p31	1p31.1	1	0
DNAJB4	957	1p31	1p31.1	1	0
GIPC2	958	1p31	1p31.1	1	0
MGC27382	959	1p31	1p31.1	1	0
PTGFR	960	1p31	1p31.1	1	0
IFI44L	961	1p31	1p31.1	1	0
IFI44	962	1p31	1p31.1	1	0
ELTD1	963	1p31	1p31.1	1	0
LPHN2	964	1p31	1p31.1	1	0
TTLL7	965	1p31	1p31.1	1	0
PRKACB	966	1p31	1p31.1	1	0
SAMD13	967	1p31	1p31.1	1	0
UOX	968	1p31	1p31.1	1	0
DNASE2B	969	1p31	1p31.1	1	0
RPF1	970	1p22	1p22.3	1	0
GNG5	971	1p22	1p22.3	1	0
CTBS	972	1p22	1p22.3	1	0
C1orf180	973	1p22	1p22.3	1	0
SSX2IP	974	1p22	1p22.3	1	0
LPAR3	975	1p22	1p22.3	1	0
MCOLN2	976	1p22	1p22.3	1	0
MCOLN3	977	1p22	1p22.3	1	0
WDR63	978	1p22	1p22.3	1	0
MIR4423	979	1p22	1p22.3	1	0
SYDE2	980	1p22	1p22.3	1	0
C1orf52	981	1p22	1p22.3	1	0
BCL10	982	1p22	1p22.3	1	0
LOC646626	983	1p22	1p22.3	1	0
DDAH1	984	1p22	1p22.3	0.309	0.510042
CYR61	985	1p22	1p22.3	1	0
ZNHIT6	986	1p22	1p22.3	0.309	0.510042
COL24A1	987	1p22	1p22.3	0.309	0.510042
ODF2L	988	1p22	1p22.3	1	0
CLCA2	989	1p22	1p22.3	1	0
CLCA1	990	1p22	1p22.3	1	0
CLCA4	991	1p22	1p22.3	1	0
CLCA3P	992	1p22	1p22.3	1	0
SH3GLB1	993	1p22	1p22.3	1	0
42248	994	1p22	1p22.3	1	0
HS2ST1	995	1p22	1p22.3	1	0
LOC339524	996	1p22	1p22.3	1	0
LMO4	997	1p22	1p22.3	1	0
LOC100505768	998	1p22	1p22.3	1	0
PKN2	999	1p22	1p22.2	0.401	0.396856
GTF2B	1000	1p22	1p22.2	0.401	0.396856
CCBL2	1001	1p22	1p22.2	1	0
RBMXL1	1002	1p22	1p22.2	0.401	0.396856
GBP3	1003	1p22	1p22.2	0.401	0.396856
GBP1	1004	1p22	1p22.2	0.401	0.396856
GBP2	1005	1p22	1p22.2	0.401	0.396856
GBP7	1006	1p22	1p22.2	0.401	0.396856
GBP4	1007	1p22	1p22.2	0.401	0.396856
GBP5	1008	1p22	1p22.2	0.401	0.396856
GBP6	1009	1p22	1p22.2	0.401	0.396856
GBP1P1	1010	1p22	1p22.2	0.401	0.396856
LRRC8B	1011	1p22	1p22.2	0.401	0.396856
FLJ27354	1012	1p22	1p22.2	1	0
LRRC8C	1013	1p22	1p22.2	0.401	0.396856
LRRC8D	1014	1p22	1p22.2	0.401	0.396856
GEMIN8P4	1015	1p22	1p22.2	1	0
ZNF326	1016	1p22	1p22.2	0.401	0.396856
BARHL2	1017	1p22	1p22.2	0.401	0.396856
ZNF644	1018	1p22	1p22.2	0.401	0.396856
HFM1	1019	1p22	1p22.2	0.401	0.396856
CDC7	1020	1p22	1p22.2	0.957	0.0190881
HSP90B3P	1021	1p22	1p22.1	1	0
TGFBR3	1022	1p22	1p22.1	0.957	0.0190881
BRDT	1023	1p22	1p22.1	0.957	0.0190881
EPHX4	1024	1p22	1p22.1	0.957	0.0190881
BTBD8	1025	1p22	1p22.1	1	0
KIAA1107	1026	1p22	1p22.1	1	0
C1orf146	1027	1p22	1p22.1	1	0
GLMN	1028	1p22	1p22.1	1	0
RPAP2	1029	1p22	1p22.1	1	0
GFI1	1030	1p22	1p22.1	1	0
EVI5	1031	1p22	1p22.1	1	0
FAM69A	1032	1p22	1p22.1	1	0
RPL5	1033	1p22	1p22.1	1	0
SNORD21	1034	1p22	1p22.1	1	0
SNORA66	1035	1p22	1p22.1	1	0
MTF2	1036	1p22	1p22.1	1	0
TMED5	1037	1p22	1p22.1	1	0
CCDC18	1038	1p22	1p22.1	1	0
LOC100131564	1039	1p22	1p22.1	1	0
DR1	1040	1p22	1p22.1	1	0
FNBP1L	1041	1p22	1p22.1	1	0
BCAR3	1042	1p22	1p22.1	1	0
LOC100129046	1043	1p22	1p22.1	1	0
MIR760	1044	1p22	1p22.1	1	0
hsa-mir-760	1045	1p22	1p22.1	1	0
DNTTIP2	1046	1p22	1p22.1	1	0
GCLM	1047	1p22	1p22.1	1	0
ABCA4	1048	1p22	1p22.1	1	0
ARHGAP29	1049	1p22	1p22.1	1	0
ABCD3	1050	1p21	1p21.3	1	0
F3	1051	1p21	1p21.3	1	0
SLC44A3	1052	1p21	1p21.3	1	0
CNN3	1053	1p21	1p21.3	1	0
LOC729970	1054	1p21	1p21.3	1	0
ALG14	1055	1p21	1p21.3	1	0
TMEM56	1056	1p21	1p21.3	1	0
TMEM56-RWDD3	1057	1p21	1p21.3	1	0
RWDD3	1058	1p21	1p21.3	1	0
FLJ31662	1059	1p21	1p21.3	1	0
PTBP2	1060	1p21	1p21.3	1	0
DPYD	1061	1p21	1p21.3	1	0
MIR137HG	1062	1p21	1p21.3	1	0
MIR137	1063	1p21	1p21.3	1	0
MIR2682	1064	1p21	1p21.3	1	0
hsa-mir-137	1065	1p21	1p21.3	1	0
LOC729987	1066	1p21	1p21.3	1	0
SNX7	1067	1p21	1p21.3	1	0
LPPR5	1068	1p21	1p21.3	1	0
LOC100129620	1069	1p21	1p21.3	1	0
LPPR4	1070	1p21	1p21.2	1	0
PALMD	1071	1p21	1p21.2	0.957	0.0190881
MIR548AA1	1072	1p21	1p21.2	1	0
MIR548D1	1073	1p21	1p21.2	1	0
FRRS1	1074	1p21	1p21.2	0.471	0.326979
AGL	1075	1p21	1p21.2	0.401	0.396856
SLC35A3	1076	1p21	1p21.2	0.401	0.396856
HIAT1	1077	1p21	1p21.2	1	0
SASS6	1078	1p21	1p21.2	0.401	0.396856
CCDC76	1079	1p21	1p21.2	1	0
LRRC39	1080	1p21	1p21.2	0.957	0.0190881
DBT	1081	1p21	1p21.2	0.957	0.0190881
RTCD1	1082	1p21	1p21.2	1	0
MIR553	1083	1p21	1p21.2	1	0
hsa-mir-553	1084	1p21	1p21.2	1	0
CDC14A	1085	1p21	1p21.2	0.401	0.396856
GPR88	1086	1p21	1p21.2	0.401	0.396856
LOC100128787	1087	1p21	1p21.2	1	0
VCAM1	1088	1p21	1p21.2	0.401	0.396856
EXTL2	1089	1p21	1p21.2	0.957	0.0190881
SLC30A7	1090	1p21	1p21.2	0.957	0.0190881
DPH5	1091	1p21	1p21.2	0.957	0.0190881
S1PR1	1092	1p21	1p21.2	0.957	0.0190881
OLFM3	1093	1p21	1p21.1	0.957	0.0190881
DNAJA1P5	1094	1p21	1p21.1	1	0
COL11A1	1095	1p21	1p21.1	0.957	0.0190881
RNPC3	1096	1p21	1p21.1	0.957	0.0190881
AMY2B	1097	1p21	1p21.1	0.957	0.0190881
LOC648740	1098	1p21	1p21.1	1	0
AMY2A	1099	1p21	1p21.1	0.957	0.0190881
AMY1A	1100	1p21	1p21.1	0.957	0.0190881
AMY1B	1101	1p21	1p21.1	0.957	0.0190881
AMY1C	1102	1p21	1p21.1	0.957	0.0190881
LOC100129138	1103	1p21	1p21.1	1	0
PRMT6	1104	1p13	1p13.3	1	0
NTNG1	1105	1p13	1p13.3	1	0
VAV3	1106	1p13	1p13.3	1	0
SLC25A24	1107	1p13	1p13.3	1	0
NBPF4	1108	1p13	1p13.3	1	0
NBPF6	1109	1p13	1p13.3	1	0
FAM102B	1110	1p13	1p13.3	1	0
HENMT1	1111	1p13	1p13.3	1	0
PRPF38B	1112	1p13	1p13.3	1	0
FNDC7	1113	1p13	1p13.3	1	0
STXBP3	1114	1p13	1p13.3	1	0
AKNAD1	1115	1p13	1p13.3	1	0
SRG7	1116	1p13	1p13.3	1	0
GPSM2	1117	1p13	1p13.3	1	0
CLCC1	1118	1p13	1p13.3	1	0
WDR47	1119	1p13	1p13.3	1	0
TAF13	1120	1p13	1p13.3	1	0
TMEM167B	1121	1p13	1p13.3	1	0
SCARNA2	1122	1p13	1p13.3	1	0
C1orf194	1123	1p13	1p13.3	1	0
KIAA1324	1124	1p13	1p13.3	1	0
SARS	1125	1p13	1p13.3	1	0
CELSR2	1126	1p13	1p13.3	1	0
PSRC1	1127	1p13	1p13.3	1	0
MYBPHL	1128	1p13	1p13.3	1	0
SORT1	1129	1p13	1p13.3	1	0
PSMA5	1130	1p13	1p13.3	1	0
SYPL2	1131	1p13	1p13.3	1	0
ATXN7L2	1132	1p13	1p13.3	1	0
CYB561D1	1133	1p13	1p13.3	1	0
AMIGO1	1134	1p13	1p13.3	1	0
GPR61	1135	1p13	1p13.3	1	0
GNAI3	1136	1p13	1p13.3	1	0
GNAT2	1137	1p13	1p13.3	1	0
MIR197	1138	1p13	1p13.3	1	0
hsa-mir-197	1139	1p13	1p13.3	1	0
AMPD2	1140	1p13	1p13.3	1	0
GSTM4	1141	1p13	1p13.3	1	0
GSTM2	1142	1p13	1p13.3	1	0
GSTM1	1143	1p13	1p13.3	1	0
GSTM5	1144	1p13	1p13.3	1	0
GSTM3	1145	1p13	1p13.3	1	0
EPS8L3	1146	1p13	1p13.3	1	0
CSF1	1147	1p13	1p13.3	1	0
AHCYL1	1148	1p13	1p13.3	1	0
FAM40A	1149	1p13	1p13.3	1	0
ALX3	1150	1p13	1p13.3	1	0
UBL4B	1151	1p13	1p13.3	1	0
SLC6A17	1152	1p13	1p13.3	1	0
KCNC4	1153	1p13	1p13.3	1	0
LOC440600	1154	1p13	1p13.3	1	0
RBM15	1155	1p13	1p13.3	1	0
SLC16A4	1156	1p13	1p13.3	1	0
HBXIP	1157	1p13	1p13.3	1	0
PROK1	1158	1p13	1p13.3	1	0
CYMP	1159	1p13	1p13.3	1	0
KCNA10	1160	1p13	1p13.3	1	0
KCNA2	1161	1p13	1p13.3	0.957	0.0190881
KCNA3	1162	1p13	1p13.3	0.957	0.0190881
CD53	1163	1p13	1p13.3	0.957	0.0190881
LRIF1	1164	1p13	1p13.3	0.957	0.0190881
DRAM2	1165	1p13	1p13.3	0.957	0.0190881
CEPT1	1166	1p13	1p13.3	0.957	0.0190881
DENND2D	1167	1p13	1p13.3	0.957	0.0190881
CHI3L2	1168	1p13	1p13.3	0.957	0.0190881
RP11-165H20.1	1169	1p13	1p13.2	1	0
CHIA	1170	1p13	1p13.2	0.957	0.0190881
C1orf88	1171	1p13	1p13.2	1	0
PGCP1	1172	1p13	1p13.2	1	0
OVGP1	1173	1p13	1p13.2	1	0
WDR77	1174	1p13	1p13.2	1	0
ATP5F1	1175	1p13	1p13.2	1	0
C1orf162	1176	1p13	1p13.2	1	0
ADORA3	1177	1p13	1p13.2	1	0
LOC100129269	1178	1p13	1p13.2	1	0
RAP1A	1179	1p13	1p13.2	1	0
FAM212B	1180	1p13	1p13.2	1	0
LOC100506343	1181	1p13	1p13.2	1	0
DDX20	1182	1p13	1p13.2	1	0
KCND3	1183	1p13	1p13.2	1	0
CTTNBP2NL	1184	1p13	1p13.2	1	0
MIR4256	1185	1p13	1p13.2	1	0
hsa-mir-4256	1186	1p13	1p13.2	1	0
WNT2B	1187	1p13	1p13.2	1	0
ST7L	1188	1p13	1p13.2	1	0
CAPZA1	1189	1p13	1p13.2	1	0
MOV10	1190	1p13	1p13.2	0.957	0.0190881
RHOC	1191	1p13	1p13.2	0.957	0.0190881
PPM1J	1192	1p13	1p13.2	0.957	0.0190881
FAM19A3	1193	1p13	1p13.2	1	0
SLC16A1	1194	1p13	1p13.2	1	0
AKR7A2P1	1195	1p13	1p13.2	1	0
LRIG2	1196	1p13	1p13.2	1	0
LOC643441	1197	1p13	1p13.2	1	0
MAGI3	1198	1p13	1p13.2	1	0
PHTF1	1199	1p13	1p13.2	1	0
RSBN1	1200	1p13	1p13.2	1	0
PTPN22	1201	1p13	1p13.2	1	0
LOC100287722	1202	1p13	1p13.2	1	0
BCL2L15	1203	1p13	1p13.2	1	0
AP4B1	1204	1p13	1p13.2	1	0
DCLRE1B	1205	1p13	1p13.2	1	0
HIPK1	1206	1p13	1p13.2	1	0
OLFML3	1207	1p13	1p13.2	1	0
SYT6	1208	1p13	1p13.2	1	0
TRIM33	1209	1p13	1p13.2	1	0
BCAS2	1210	1p13	1p13.2	1	0
DENND2C	1211	1p13	1p13.2	1	0
AMPD1	1212	1p13	1p13.2	1	0
NRAS	1213	1p13	1p13.2	1	0
CSDE1	1214	1p13	1p13.2	1	0
SIKE1	1215	1p13	1p13.2	1	0
SYCP1	1216	1p13	1p13.2	1	0
TSHB	1217	1p13	1p13.2	1	0
TSPAN2	1218	1p13	1p13.2	1	0
NGF	1219	1p13	1p13.2	1	0
VANGL1	1220	1p13	1p13.1	1	0
CASQ2	1221	1p13	1p13.1	1	0
NHLH2	1222	1p13	1p13.1	1	0
SLC22A15	1223	1p13	1p13.1	1	0
MAB21L3	1224	1p13	1p13.1	1	0
ATP1A1	1225	1p13	1p13.1	0.957	0.0190881
ATP1A1OS	1226	1p13	1p13.1	1	0
CD58	1227	1p13	1p13.1	0.957	0.0190881
IGSF3	1228	1p13	1p13.1	0.957	0.0190881
MIR320B1	1229	1p13	1p13.1	1	0
hsa-mir-320b-1	1230	1p13	1p13.1	1	0
CD2	1231	1p13	1p13.1	0.957	0.0190881
PTGFRN	1232	1p13	1p13.1	0.957	0.0190881
CD101	1233	1p13	1p13.1	0.957	0.0190881
TTF2	1234	1p13	1p13.1	0.957	0.0190881
MIR942	1235	1p13	1p13.1	1	0
hsa-mir-942	1236	1p13	1p13.1	1	0
TRIM45	1237	1p13	1p13.1	0.957	0.0190881
VTCN1	1238	1p13	1p13.1	0.957	0.0190881
MAN1A2	1239	1p12	1p12	0.471	0.326979
FAM46C	1240	1p12	1p12	1	0
GDAP2	1241	1p12	1p12	0.401	0.396856
WDR3	1242	1p12	1p12	0.401	0.396856
SPAG17	1243	1p12	1p12	0.401	0.396856
TBX15	1244	1p12	1p12	0.471	0.326979
WARS2	1245	1p12	1p12	0.471	0.326979
HAO2	1246	1p12	1p12	0.471	0.326979
HSD3B2	1247	1p12	1p12	0.471	0.326979
HSD3B1	1248	1p12	1p12	0.471	0.326979
HSD3BP4	1249	1p12	1p12	1	0
LOC644242	1250	1p12	1p12	1	0
ZNF697	1251	1p12	1p12	0.471	0.326979
PHGDH	1252	1p12	1p12	0.471	0.326979
HMGCS2	1253	1p12	1p12	0.471	0.326979
REG4	1254	1p12	1p12	0.471	0.326979
NBPF7	1255	1p12	1p12	1	0
ADAM30	1256	1p12	1p12	0.471	0.326979
NOTCH2	1257	1p12	1p12	0.527	0.278189
FAM72B	1258	1p11	1p11.2	0.527	0.278189
HIST2H2BA	1259	1p11	1p11.2	0.527	0.278189
FCGR1B	1260	1p11	1p11.2	0.527	0.278189
EMBP1	1261	1p11	1p11.2	1	0
hsa-mir-3118-1	1262	1q21	1q21.1	1	0
LOC375010	1263	1q21	1q21.1	1	0
hsa-mir-3118-2	1264	1q21	1q21.1	1	0
hsa-mir-3118-3	1265	1q21	1q21.1	1	0
LOC100130000	1266	1q21	1q21.1	1	0
FLJ39739	1267	1q21	1q21.1	1	0
LOC100286793	1268	1q21	1q21.1	1	0
PPIAL4G	1269	1q21	1q21.1	0.527	0.278189
FAM72D	1270	1q21	1q21.1	0.527	0.278189
SRGAP2P2	1271	1q21	1q21.1	1	0
LOC728855	1272	1q21	1q21.1	1	0
LOC728875	1273	1q21	1q21.1	1	0
PPIAL4A	1274	1q21	1q21.1	0.527	0.278189
PPIAL4B	1275	1q21	1q21.1	1	0
PPIAL4C	1276	1q21	1q21.1	0.527	0.278189
NBPF9	1277	1q21	1q21.1	0.527	0.278189
PFN1P2	1278	1q21	1q21.1	1	0
LOC653513	1279	1q21	1q21.1	1	0
PDE4DIP	1280	1q21	1q21.1	0.527	0.278189
SEC22B	1281	1q21	1q21.1	0.527	0.278189
NOTCH2NL	1282	1q21	1q21.1	1	0
NBPF10	1283	1q21	1q21.1	0.527	0.278189
HFE2	1284	1q21	1q21.1	1	0
TXNIP	1285	1q21	1q21.1	0.527	0.278189
POLR3GL	1286	1q21	1q21.1	0.527	0.278189
ANKRD34A	1287	1q21	1q21.1	0.527	0.278189
LIX1L	1288	1q21	1q21.1	0.527	0.278189
RBM8A	1289	1q21	1q21.1	0.527	0.278189
GNRHR2	1290	1q21	1q21.1	0.527	0.278189
PEX11B	1291	1q21	1q21.1	0.527	0.278189
ITGA10	1292	1q21	1q21.1	0.527	0.278189
ANKRD35	1293	1q21	1q21.1	0.527	0.278189
PIAS3	1294	1q21	1q21.1	0.527	0.278189
NUDT17	1295	1q21	1q21.1	0.527	0.278189
POLR3C	1296	1q21	1q21.1	0.527	0.278189
RNF115	1297	1q21	1q21.1	0.527	0.278189
CD160	1298	1q21	1q21.1	0.527	0.278189
PDZK1	1299	1q21	1q21.1	0.527	0.278189
GPR89A	1300	1q21	1q21.1	0.527	0.278189
GPR89C	1301	1q21	1q21.1	1	0
PDZK1P1	1302	1q21	1q21.1	0.527	0.278189
NBPF11	1303	1q21	1q21.1	0.527	0.278189
NBPF24	1304	1q21	1q21.1	1	0
LOC728989	1305	1q21	1q21.1	1	0
PRKAB2	1306	1q21	1q21.1	0.527	0.278189
PDIA3P	1307	1q21	1q21.1	1	0
FMO5	1308	1q21	1q21.1	0.527	0.278189
CHD1L	1309	1q21	1q21.1	0.527	0.278189
LOC100289211	1310	1q21	1q21.1	1	0
BCL9	1311	1q21	1q21.2	0.527	0.278189
ACP6	1312	1q21	1q21.2	0.527	0.278189
GJA5	1313	1q21	1q21.2	0.527	0.278189
GJA8	1314	1q21	1q21.2	0.527	0.278189
GPR89B	1315	1q21	1q21.2	0.527	0.278189
NBPF14	1316	1q21	1q21.2	0.527	0.278189
PPIAL4D	1317	1q21	1q21.2	0.527	0.278189
PPIAL4F	1318	1q21	1q21.2	1	0
NBPF15	1319	1q21	1q21.2	0.527	0.278189
NBPF16	1320	1q21	1q21.2	1	0
PPIAL4E	1321	1q21	1q21.2	1	0
LOC645166	1322	1q21	1q21.2	1	0
LOC388692	1323	1q21	1q21.2	1	0
FCGR1C	1324	1q21	1q21.2	1	0
HIST2H2BF	1325	1q21	1q21.2	0.527	0.278189
FAM91A2	1326	1q21	1q21.2	1	0
FCGR1A	1327	1q21	1q21.2	0.527	0.278189
HIST2H3D	1328	1q21	1q21.2	0.527	0.278189
HIST2H4A	1329	1q21	1q21.2	0.527	0.278189
HIST2H4B	1330	1q21	1q21.2	0.527	0.278189
HIST2H2AA3	1331	1q21	1q21.2	0.527	0.278189
HIST2H2AA4	1332	1q21	1q21.2	0.527	0.278189
HIST2H3A	1333	1q21	1q21.2	0.527	0.278189
HIST2H3C	1334	1q21	1q21.2	0.527	0.278189
HIST2H2BC	1335	1q21	1q21.2	1	0
HIST2H2AB	1336	1q21	1q21.2	0.527	0.278189
HIST2H2AC	1337	1q21	1q21.2	0.527	0.278189
HIST2H2BE	1338	1q21	1q21.2	0.527	0.278189
BOLA1	1339	1q21	1q21.2	0.527	0.278189
SV2A	1340	1q21	1q21.2	0.756	0.121478
SF3B4	1341	1q21	1q21.2	0.957	0.0190881
MTMR11	1342	1q21	1q21.2	0.957	0.0190881
OTUD7B	1343	1q21	1q21.2	0.957	0.0190881
VPS45	1344	1q21	1q21.2	0.957	0.0190881
PLEKHO1	1345	1q21	1q21.2	0.957	0.0190881
ANP32E	1346	1q21	1q21.2	0.957	0.0190881
CA14	1347	1q21	1q21.2	0.957	0.0190881
APH1A	1348	1q21	1q21.2	0.957	0.0190881
C1orf54	1349	1q21	1q21.2	0.957	0.0190881
C1orf51	1350	1q21	1q21.2	1	0
MRPS21	1351	1q21	1q21.2	0.957	0.0190881
PRPF3	1352	1q21	1q21.2	0.957	0.0190881
RPRD2	1353	1q21	1q21.3	0.957	0.0190881
TARS2	1354	1q21	1q21.3	0.957	0.0190881
ECM1	1355	1q21	1q21.3	0.957	0.0190881
ADAMTSL4	1356	1q21	1q21.3	0.957	0.0190881
MIR4257	1357	1q21	1q21.3	1	0
hsa-mir-4257	1358	1q21	1q21.3	1	0
MCL1	1359	1q21	1q21.3	0.957	0.0190881
ENSA	1360	1q21	1q21.3	0.957	0.0190881
GOLPH3L	1361	1q21	1q21.3	0.957	0.0190881
HORMAD1	1362	1q21	1q21.3	0.957	0.0190881
CTSS	1363	1q21	1q21.3	0.957	0.0190881
CTSK	1364	1q21	1q21.3	0.957	0.0190881
ARNT	1365	1q21	1q21.3	0.957	0.0190881
SETDB1	1366	1q21	1q21.3	0.957	0.0190881
CERS2	1367	1q21	1q21.3	0.957	0.0190881
ANXA9	1368	1q21	1q21.3	0.957	0.0190881
FAM63A	1369	1q21	1q21.3	1	0
PRUNE	1370	1q21	1q21.3	1	0
BNIPL	1371	1q21	1q21.3	0.957	0.0190881
C1orf56	1372	1q21	1q21.3	0.957	0.0190881
CDC42SE1	1373	1q21	1q21.3	0.957	0.0190881
MLLT11	1374	1q21	1q21.3	0.957	0.0190881
GABPB2	1375	1q21	1q21.3	0.957	0.0190881
SEMA6C	1376	1q21	1q21.3	0.957	0.0190881
LYSMD1	1377	1q21	1q21.3	0.957	0.0190881
TNFAIP8L2-SCNM1	1378	1q21	1q21.3	1	0
TNFAIP8L2	1379	1q21	1q21.3	0.957	0.0190881
SCNM1	1380	1q21	1q21.3	0.957	0.0190881
TMOD4	1381	1q21	1q21.3	0.957	0.0190881
VPS72	1382	1q21	1q21.3	0.957	0.0190881
PIP5K1A	1383	1q21	1q21.3	0.957	0.0190881
PSMD4	1384	1q21	1q21.3	0.957	0.0190881
ZNF687	1385	1q21	1q21.3	0.957	0.0190881
PI4KB	1386	1q21	1q21.3	0.957	0.0190881
RFX5	1387	1q21	1q21.3	0.957	0.0190881
SELENBP1	1388	1q21	1q21.3	0.957	0.0190881
POGZ	1389	1q21	1q21.3	0.957	0.0190881
PSMB4	1390	1q21	1q21.3	0.957	0.0190881
CGN	1391	1q21	1q21.3	0.957	0.0190881
MIR554	1392	1q21	1q21.3	1	0
TUFT1	1393	1q21	1q21.3	0.957	0.0190881
hsa-mir-554	1394	1q21	1q21.3	1	0
SNX27	1395	1q21	1q21.3	0.957	0.0190881
CELF3	1396	1q21	1q21.3	0.957	0.0190881
RIIAD1	1397	1q21	1q21.3	0.957	0.0190881
MRPL9	1398	1q21	1q21.3	0.957	0.0190881
OAZ3	1399	1q21	1q21.3	0.957	0.0190881
TDRKH	1400	1q21	1q21.3	0.957	0.0190881
LINGO4	1401	1q21	1q21.3	0.957	0.0190881
RORC	1402	1q21	1q21.3	0.957	0.0190881
C2CD4D	1403	1q21	1q21.3	0.957	0.0190881
LOC100132111	1404	1q21	1q21.3	1	0
THEM5	1405	1q21	1q21.3	0.957	0.0190881
THEM4	1406	1q21	1q21.3	0.957	0.0190881
S100A10	1407	1q21	1q21.3	0.957	0.0190881
S100A11	1408	1q21	1q21.3	0.957	0.0190881
TCHHL1	1409	1q21	1q21.3	0.957	0.0190881
TCHH	1410	1q21	1q21.3	0.957	0.0190881
RPTN	1411	1q21	1q21.3	0.957	0.0190881
HRNR	1412	1q21	1q21.3	0.957	0.0190881
FLG	1413	1q21	1q21.3	0.957	0.0190881
FLG2	1414	1q21	1q21.3	0.957	0.0190881
CRNN	1415	1q21	1q21.3	0.957	0.0190881
CRCT1	1416	1q21	1q21.3	0.957	0.0190881
LCE5A	1417	1q21	1q21.3	0.957	0.0190881
LCE3E	1418	1q21	1q21.3	0.957	0.0190881
LCE3D	1419	1q21	1q21.3	0.957	0.0190881
LCE3C	1420	1q21	1q21.3	0.957	0.0190881
LCE3B	1421	1q21	1q21.3	0.957	0.0190881
LCE3A	1422	1q21	1q21.3	0.957	0.0190881
LCE2D	1423	1q21	1q21.3	0.957	0.0190881
LCE2C	1424	1q21	1q21.3	0.957	0.0190881
LCE2B	1425	1q21	1q21.3	0.957	0.0190881
LCE2A	1426	1q21	1q21.3	0.957	0.0190881
LCE4A	1427	1q21	1q21.3	0.957	0.0190881
C1orf68	1428	1q21	1q21.3	0.957	0.0190881
KPRP	1429	1q21	1q21.3	0.957	0.0190881
LCE1F	1430	1q21	1q21.3	0.957	0.0190881
LCE1E	1431	1q21	1q21.3	0.957	0.0190881
LCE1D	1432	1q21	1q21.3	0.957	0.0190881
LCE1C	1433	1q21	1q21.3	0.957	0.0190881
LCE1B	1434	1q21	1q21.3	0.957	0.0190881
LCE1A	1435	1q21	1q21.3	0.957	0.0190881
LCE6A	1436	1q21	1q21.3	0.957	0.0190881
SMCP	1437	1q21	1q21.3	0.957	0.0190881
IVL	1438	1q21	1q21.3	0.957	0.0190881
SPRR4	1439	1q21	1q21.3	0.957	0.0190881
SPRR1A	1440	1q21	1q21.3	0.957	0.0190881
SPRR3	1441	1q21	1q21.3	0.957	0.0190881
SPRR1B	1442	1q21	1q21.3	0.629	0.201349
SPRR2D	1443	1q21	1q21.3	0.629	0.201349
SPRR2A	1444	1q21	1q21.3	0.629	0.201349
SPRR2B	1445	1q21	1q21.3	0.629	0.201349
SPRR2E	1446	1q21	1q21.3	0.629	0.201349
SPRR2F	1447	1q21	1q21.3	0.629	0.201349
SPRR2C	1448	1q21	1q21.3	1	0
SPRR2G	1449	1q21	1q21.3	0.629	0.201349
LELP1	1450	1q21	1q21.3	0.69	0.161151
PRR9	1451	1q21	1q21.3	0.69	0.161151
LOR	1452	1q21	1q21.3	0.69	0.161151
PGLYRP3	1453	1q21	1q21.3	0.69	0.161151
PGLYRP4	1454	1q21	1q21.3	0.629	0.201349
S100A9	1455	1q21	1q21.3	0.629	0.201349
S100A12	1456	1q21	1q21.3	0.629	0.201349
S100A8	1457	1q21	1q21.3	0.629	0.201349
S100A7A	1458	1q21	1q21.3	0.629	0.201349
S100A7L2	1459	1q21	1q21.3	0.629	0.201349
S100A7	1460	1q21	1q21.3	0.629	0.201349
S100A6	1461	1q21	1q21.3	0.69	0.161151
S100A4	1462	1q21	1q21.3	0.69	0.161151
S100A5	1463	1q21	1q21.3	0.69	0.161151
S100A3	1464	1q21	1q21.3	0.69	0.161151
S100A2	1465	1q21	1q21.3	0.69	0.161151
S100A16	1466	1q21	1q21.3	0.69	0.161151
S100A13	1467	1q21	1q21.3	0.69	0.161151
S100A14	1468	1q21	1q21.3	0.69	0.161151
S100A1	1469	1q21	1q21.3	0.69	0.161151
CHTOP	1470	1q21	1q21.3	0.69	0.161151
ILF2	1471	1q21	1q21.3	0.69	0.161151
SNAPIN	1472	1q21	1q21.3	0.69	0.161151
NPR1	1473	1q21	1q21.3	0.69	0.161151
INTS3	1474	1q21	1q21.3	0.69	0.161151
SLC27A3	1475	1q21	1q21.3	0.69	0.161151
GATAD2B	1476	1q21	1q21.3	0.756	0.121478
DENND4B	1477	1q21	1q21.3	0.756	0.121478
CRTC2	1478	1q21	1q21.3	0.756	0.121478
SLC39A1	1479	1q21	1q21.3	0.756	0.121478
CREB3L4	1480	1q21	1q21.3	0.824	0.0840728
JTB	1481	1q21	1q21.3	0.824	0.0840728
RAB13	1482	1q21	1q21.3	0.824	0.0840728
NUP210L	1483	1q21	1q21.3	0.824	0.0840728
RPS27	1484	1q21	1q21.3	0.824	0.0840728
TPM3	1485	1q21	1q21.3	0.824	0.0840728
C1orf189	1486	1q21	1q21.3	0.824	0.0840728
MIR190B	1487	1q21	1q21.3	1	0
hsa-mir-190b	1488	1q21	1q21.3	1	0
C1orf43	1489	1q21	1q21.3	0.824	0.0840728
UBAP2L	1490	1q21	1q21.3	0.886	0.0525663
HAX1	1491	1q21	1q21.3	0.886	0.0525663
AQP10	1492	1q21	1q21.3	0.886	0.0525663
ATP8B2	1493	1q21	1q21.3	0.886	0.0525663
IL6R	1494	1q21	1q21.3	0.886	0.0525663
SHE	1495	1q21	1q21.3	0.824	0.0840728
TDRD10	1496	1q21	1q21.3	0.824	0.0840728
UBE2Q1	1497	1q21	1q21.3	0.824	0.0840728
CHRNB2	1498	1q21	1q21.3	0.824	0.0840728
ADAR	1499	1q21	1q21.3	0.824	0.0840728
KCNN3	1500	1q21	1q21.3	0.824	0.0840728
PMVK	1501	1q21	1q21.3	0.824	0.0840728
PBXIP1	1502	1q21	1q21.3	0.824	0.0840728
PYGO2	1503	1q21	1q21.3	0.824	0.0840728
SHC1	1504	1q21	1q21.3	0.886	0.0525663
CKS1B	1505	1q21	1q21.3	0.886	0.0525663
MIR4258	1506	1q21	1q21.3	1	0
hsa-mir-4258	1507	1q21	1q21.3	1	0
FLAD1	1508	1q21	1q21.3	0.886	0.0525663
LENEP	1509	1q21	1q21.3	0.886	0.0525663
ZBTB7B	1510	1q21	1q21.3	0.886	0.0525663
DCST2	1511	1q21	1q21.3	0.886	0.0525663
DCST1	1512	1q22	1q22	0.886	0.0525663
LOC100505666	1513	1q22	1q22	1	0
ADAM15	1514	1q22	1q22	0.886	0.0525663
EFNA4	1515	1q22	1q22	0.886	0.0525663
EFNA3	1516	1q22	1q22	0.886	0.0525663
EFNA1	1517	1q22	1q22	0.886	0.0525663
DPM3	1518	1q22	1q22	0.824	0.0840728
SLC50A1	1519	1q22	1q22	0.824	0.0840728
KRTCAP2	1520	1q22	1q22	0.824	0.0840728
TRIM46	1521	1q22	1q22	0.824	0.0840728
MUC1	1522	1q22	1q22	0.824	0.0840728
MIR92B	1523	1q22	1q22	1	0
hsa-mir-92b	1524	1q22	1q22	1	0
THBS3	1525	1q22	1q22	0.824	0.0840728
MTX1	1526	1q22	1q22	0.824	0.0840728
GBAP1	1527	1q22	1q22	0.824	0.0840728
GBA	1528	1q22	1q22	0.824	0.0840728
FAM189B	1529	1q22	1q22	0.824	0.0840728
SCAMP3	1530	1q22	1q22	0.824	0.0840728
CLK2	1531	1q22	1q22	0.824	0.0840728
HCN3	1532	1q22	1q22	0.824	0.0840728
PKLR	1533	1q22	1q22	0.824	0.0840728
FDPS	1534	1q22	1q22	0.756	0.121478
RUSC1-AS1	1535	1q22	1q22	1	0
RUSC1	1536	1q22	1q22	0.69	0.161151
ASH1L	1537	1q22	1q22	0.69	0.161151
MIR555	1538	1q22	1q22	1	0
hsa-mir-555	1539	1q22	1q22	1	0
POU5F1P4	1540	1q22	1q22	1	0
LOC645676	1541	1q22	1q22	1	0
MSTO1	1542	1q22	1q22	0.583	0.234331
YY1AP1	1543	1q22	1q22	0.583	0.234331
DAP3	1544	1q22	1q22	0.583	0.234331
MSTO2P	1545	1q22	1q22	1	0
GON4L	1546	1q22	1q22	0.527	0.278189
SYT11	1547	1q22	1q22	0.527	0.278189
RIT1	1548	1q22	1q22	0.527	0.278189
KIAA0907	1549	1q22	1q22	1	0
SNORA42	1550	1q22	1q22	1	0
SCARNA4	1551	1q22	1q22	0.527	0.278189
ARHGEF2	1552	1q22	1q22	0.527	0.278189
RXFP4	1553	1q22	1q22	0.527	0.278189
SSR2	1554	1q22	1q22	0.527	0.278189
UBQLN4	1555	1q22	1q22	0.527	0.278189
LAMTOR2	1556	1q22	1q22	0.527	0.278189
RAB25	1557	1q22	1q22	0.527	0.278189
MEX3A	1558	1q22	1q22	0.527	0.278189
LMNA	1559	1q22	1q22	0.957	0.0190881
SEMA4A	1560	1q22	1q22	0.957	0.0190881
SLC25A44	1561	1q22	1q22	0.957	0.0190881
PMF1-BGLAP	1562	1q22	1q22	1	0
PMF1	1563	1q22	1q22	0.957	0.0190881
BGLAP	1564	1q22	1q22	0.957	0.0190881
PAQR6	1565	1q22	1q22	0.957	0.0190881
SMG5	1566	1q22	1q22	0.957	0.0190881
TMEM79	1567	1q22	1q22	0.957	0.0190881
C1orf85	1568	1q22	1q22	1	0
VHLL	1569	1q22	1q22	0.957	0.0190881
CCT3	1570	1q22	1q22	0.957	0.0190881
C1orf182	1571	1q22	1q22	1	0
RHBG	1572	1q22	1q22	0.957	0.0190881
C1orf61	1573	1q22	1q22	0.957	0.0190881
MIR9-1	1574	1q22	1q22	1	0
hsa-mir-9-1	1575	1q22	1q22	1	0
MEF2D	1576	1q22	1q22	0.957	0.0190881
IQGAP3	1577	1q22	1q22	0.957	0.0190881
TTC24	1578	1q23	1q23.1	0.957	0.0190881
APOA1BP	1579	1q23	1q23.1	1	0
GPATCH4	1580	1q23	1q23.1	0.957	0.0190881
HAPLN2	1581	1q23	1q23.1	0.957	0.0190881
BCAN	1582	1q23	1q23.1	0.957	0.0190881
NES	1583	1q23	1q23.1	0.957	0.0190881
CRABP2	1584	1q23	1q23.1	0.957	0.0190881
ISG20L2	1585	1q23	1q23.1	0.957	0.0190881
RRNAD1	1586	1q23	1q23.1	0.957	0.0190881
MRPL24	1587	1q23	1q23.1	0.957	0.0190881
HDGF	1588	1q23	1q23.1	0.957	0.0190881
PRCC	1589	1q23	1q23.1	0.957	0.0190881
SH2D2A	1590	1q23	1q23.1	0.957	0.0190881
NTRK1	1591	1q23	1q23.1	0.957	0.0190881
INSRR	1592	1q23	1q23.1	0.957	0.0190881
PEAR1	1593	1q23	1q23.1	0.957	0.0190881
LRRC71	1594	1q23	1q23.1	0.957	0.0190881
ARHGEF11	1595	1q23	1q23.1	0.957	0.0190881
MIR765	1596	1q23	1q23.1	1	0
hsa-mir-765	1597	1q23	1q23.1	1	0
ETV3L	1598	1q23	1q23.1	0.957	0.0190881
ETV3	1599	1q23	1q23.1	0.957	0.0190881
CYCSP52	1600	1q23	1q23.1	1	0
FCRL5	1601	1q23	1q23.1	0.957	0.0190881
FCRL4	1602	1q23	1q23.1	0.957	0.0190881
FCRL3	1603	1q23	1q23.1	0.957	0.0190881
FCRL2	1604	1q23	1q23.1	0.957	0.0190881
FCRL1	1605	1q23	1q23.1	0.957	0.0190881
CD5L	1606	1q23	1q23.1	0.957	0.0190881
KIRREL	1607	1q23	1q23.1	1	0
LOC646268	1608	1q23	1q23.1	1	0
CD1D	1609	1q23	1q23.1	0.957	0.0190881
CD1A	1610	1q23	1q23.1	0.957	0.0190881
CD1C	1611	1q23	1q23.1	0.957	0.0190881
CD1B	1612	1q23	1q23.1	0.957	0.0190881
CD1E	1613	1q23	1q23.1	0.957	0.0190881
OR10T2	1614	1q23	1q23.1	0.957	0.0190881
OR10K2	1615	1q23	1q23.1	0.957	0.0190881
OR10K1	1616	1q23	1q23.1	0.957	0.0190881
OR10R2	1617	1q23	1q23.1	0.957	0.0190881
OR6Y1	1618	1q23	1q23.1	0.957	0.0190881
OR6P1	1619	1q23	1q23.1	0.957	0.0190881
OR10X1	1620	1q23	1q23.1	0.957	0.0190881
OR10Z1	1621	1q23	1q23.1	0.957	0.0190881
SPTA1	1622	1q23	1q23.1	0.957	0.0190881
OR6K2	1623	1q23	1q23.1	0.957	0.0190881
OR6K3	1624	1q23	1q23.1	0.957	0.0190881
OR6K6	1625	1q23	1q23.1	0.957	0.0190881
OR6N1	1626	1q23	1q23.1	0.957	0.0190881
OR6N2	1627	1q23	1q23.1	0.957	0.0190881
MNDA	1628	1q23	1q23.1	0.957	0.0190881
PYHIN1	1629	1q23	1q23.1	0.957	0.0190881
IFI16	1630	1q23	1q23.1	0.957	0.0190881
AIM2	1631	1q23	1q23.1	0.957	0.0190881
CADM3	1632	1q23	1q23.2	0.957	0.0190881
LOC100131825	1633	1q23	1q23.2	1	0
DARC	1634	1q23	1q23.2	1	0
FCER1A	1635	1q23	1q23.2	0.957	0.0190881
OR10J3	1636	1q23	1q23.2	0.957	0.0190881
OR10J1	1637	1q23	1q23.2	0.957	0.0190881
OR10J5	1638	1q23	1q23.2	0.957	0.0190881
APCS	1639	1q23	1q23.2	0.957	0.0190881
CRP	1640	1q23	1q23.2	0.957	0.0190881
DUSP23	1641	1q23	1q23.2	0.957	0.0190881
FCRL6	1642	1q23	1q23.2	0.957	0.0190881
SLAMF8	1643	1q23	1q23.2	0.957	0.0190881
C1orf204	1644	1q23	1q23.2	1	0
VSIG8	1645	1q23	1q23.2	0.957	0.0190881
CCDC19	1646	1q23	1q23.2	1	0
hsa-mir-4259	1647	1q23	1q23.2	1	0
TAGLN2	1648	1q23	1q23.2	0.957	0.0190881
IGSF9	1649	1q23	1q23.2	0.957	0.0190881
SLAMF9	1650	1q23	1q23.2	0.957	0.0190881
LOC100505633	1651	1q23	1q23.2	1	0
PIGM	1652	1q23	1q23.2	0.957	0.0190881
KCNJ10	1653	1q23	1q23.2	0.957	0.0190881
KCNJ9	1654	1q23	1q23.2	0.957	0.0190881
IGSF8	1655	1q23	1q23.2	0.957	0.0190881
ATP1A2	1656	1q23	1q23.2	0.957	0.0190881
ATP1A4	1657	1q23	1q23.2	0.957	0.0190881
CASQ1	1658	1q23	1q23.2	0.957	0.0190881
PEA15	1659	1q23	1q23.2	0.957	0.0190881
DCAF8	1660	1q23	1q23.2	0.957	0.0190881
PEX19	1661	1q23	1q23.2	0.957	0.0190881
COPA	1662	1q23	1q23.2	0.957	0.0190881
SUMO1P3	1663	1q23	1q23.2	1	0
NCSTN	1664	1q23	1q23.2	0.957	0.0190881
NHLH1	1665	1q23	1q23.2	0.957	0.0190881
VANGL2	1666	1q23	1q23.2	0.957	0.0190881
SLAMF6	1667	1q23	1q23.2	0.957	0.0190881
CD84	1668	1q23	1q23.3	0.957	0.0190881
SLAMF1	1669	1q23	1q23.3	0.957	0.0190881
CD48	1670	1q23	1q23.3	0.957	0.0190881
SLAMF7	1671	1q23	1q23.3	0.957	0.0190881
LY9	1672	1q23	1q23.3	0.957	0.0190881
CD244	1673	1q23	1q23.3	0.957	0.0190881
ITLN1	1674	1q23	1q23.3	0.957	0.0190881
ITLN2	1675	1q23	1q23.3	0.957	0.0190881
F11R	1676	1q23	1q23.3	0.957	0.0190881
TSTD1	1677	1q23	1q23.3	0.957	0.0190881
USF1	1678	1q23	1q23.3	0.957	0.0190881
ARHGAP30	1679	1q23	1q23.3	0.957	0.0190881
PVRL4	1680	1q23	1q23.3	1	0
KLHDC9	1681	1q23	1q23.3	0.957	0.0190881
PFDN2	1682	1q23	1q23.3	0.957	0.0190881
DEDD	1683	1q23	1q23.3	0.957	0.0190881
NIT1	1684	1q23	1q23.3	0.957	0.0190881
UFC1	1685	1q23	1q23.3	0.957	0.0190881
PPOX	1686	1q23	1q23.3	0.957	0.0190881
USP21	1687	1q23	1q23.3	0.957	0.0190881
B4GALT3	1688	1q23	1q23.3	0.957	0.0190881
ADAMTS4	1689	1q23	1q23.3	0.957	0.0190881
NDUFS2	1690	1q23	1q23.3	0.957	0.0190881
APOA2	1691	1q23	1q23.3	0.957	0.0190881
FCER1G	1692	1q23	1q23.3	0.957	0.0190881
NR1I3	1693	1q23	1q23.3	0.957	0.0190881
TOMM40L	1694	1q23	1q23.3	0.957	0.0190881
PCP4L1	1695	1q23	1q23.3	0.957	0.0190881
MPZ	1696	1q23	1q23.3	0.957	0.0190881
SDHC	1697	1q23	1q23.3	0.957	0.0190881
C1orf192	1698	1q23	1q23.3	1	0
FCGR2A	1699	1q23	1q23.3	0.957	0.0190881
HSPA6	1700	1q23	1q23.3	0.957	0.0190881
FCGR3A	1701	1q23	1q23.3	0.957	0.0190881
FCGR2C	1702	1q23	1q23.3	0.957	0.0190881
HSPA7	1703	1q23	1q23.3	1	0
FCGR3B	1704	1q23	1q23.3	0.957	0.0190881
FCGR2B	1705	1q23	1q23.3	0.957	0.0190881
RPL31P11	1706	1q23	1q23.3	0.957	0.0190881
FCRLA	1707	1q23	1q23.3	0.957	0.0190881
FCRLB	1708	1q23	1q23.3	0.957	0.0190881
DUSP12	1709	1q23	1q23.3	0.957	0.0190881
ATF6	1710	1q23	1q23.3	0.957	0.0190881
OLFML2B	1711	1q23	1q23.3	0.957	0.0190881
NOS1AP	1712	1q23	1q23.3	0.957	0.0190881
MIR4654	1713	1q23	1q23.3	1	0
MIR556	1714	1q23	1q23.3	1	0
hsa-mir-556	1715	1q23	1q23.3	1	0
C1orf111	1716	1q23	1q23.3	1	0
C1orf226	1717	1q23	1q23.3	0.957	0.0190881
SH2D1B	1718	1q23	1q23.3	0.957	0.0190881
UHMK1	1719	1q23	1q23.3	0.957	0.0190881
UAP1	1720	1q23	1q23.3	0.957	0.0190881
DDR2	1721	1q23	1q23.3	0.957	0.0190881
HSD17B7	1722	1q23	1q23.3	0.957	0.0190881
C1orf110	1723	1q23	1q23.3	1	0
RGS4	1724	1q23	1q23.3	0.957	0.0190881
RGS5	1725	1q23	1q23.3	0.957	0.0190881
NUF2	1726	1q23	1q23.3	0.957	0.0190881
PBX1	1727	1q23	1q23.3	0.957	0.0190881
LOC100505795	1728	1q23	1q23.3	1	0
LMX1A	1729	1q23	1q23.3	0.957	0.0190881
RXRG	1730	1q23	1q23.3	0.957	0.0190881
LOC400794	1731	1q23	1q23.3	1	0
LRRC52	1732	1q24	1q24.1	0.957	0.0190881
MGST3	1733	1q24	1q24.1	0.957	0.0190881
ALDH9A1	1734	1q24	1q24.1	0.957	0.0190881
LOC440700	1735	1q24	1q24.1	1	0
TMCO1	1736	1q24	1q24.1	0.957	0.0190881
UCK2	1737	1q24	1q24.1	0.957	0.0190881
MIR3658	1738	1q24	1q24.1	1	0
FAM78B	1739	1q24	1q24.1	0.957	0.0190881
MIR921	1740	1q24	1q24.1	1	0
hsa-mir-921	1741	1q24	1q24.1	1	0
FMO9P	1742	1q24	1q24.1	0.957	0.0190881
POGK	1743	1q24	1q24.1	0.957	0.0190881
TADA1	1744	1q24	1q24.1	0.957	0.0190881
ILDR2	1745	1q24	1q24.1	0.957	0.0190881
MAEL	1746	1q24	1q24.1	0.957	0.0190881
GPA33	1747	1q24	1q24.1	0.957	0.0190881
DUSP27	1748	1q24	1q24.1	0.957	0.0190881
POU2F1	1749	1q24	1q24.1	0.957	0.0190881
CD247	1750	1q24	1q24.2	0.957	0.0190881
CREG1	1751	1q24	1q24.2	0.957	0.0190881
RCSD1	1752	1q24	1q24.2	0.957	0.0190881
MPZL1	1753	1q24	1q24.2	0.957	0.0190881
ADCY10	1754	1q24	1q24.2	0.957	0.0190881
BRP44	1755	1q24	1q24.2	1	0
DCAF6	1756	1q24	1q24.2	0.957	0.0190881
hsa-mir-1255b-2	1757	1q24	1q24.2	1	0
GPR161	1758	1q24	1q24.2	0.957	0.0190881
TIPRL	1759	1q24	1q24.2	0.957	0.0190881
SFT2D2	1760	1q24	1q24.2	0.957	0.0190881
ANKRD36BP1	1761	1q24	1q24.2	0.957	0.0190881
TBX19	1762	1q24	1q24.2	0.957	0.0190881
MIR557	1763	1q24	1q24.2	1	0
hsa-mir-557	1764	1q24	1q24.2	1	0
LOC100505918	1765	1q24	1q24.2	1	0
XCL2	1766	1q24	1q24.2	0.957	0.0190881
XCL1	1767	1q24	1q24.2	0.957	0.0190881
DPT	1768	1q24	1q24.2	0.957	0.0190881
MGC4473	1769	1q24	1q24.2	1	0
ATP1B1	1770	1q24	1q24.2	0.957	0.0190881
NME7	1771	1q24	1q24.2	0.957	0.0190881
BLZF1	1772	1q24	1q24.2	0.957	0.0190881
C1orf114	1773	1q24	1q24.2	1	0
SLC19A2	1774	1q24	1q24.2	0.957	0.0190881
F5	1775	1q24	1q24.2	1	0
SELP	1776	1q24	1q24.2	0.957	0.0190881
SELL	1777	1q24	1q24.2	0.957	0.0190881
SELE	1778	1q24	1q24.2	0.957	0.0190881
METTL18	1779	1q24	1q24.2	0.957	0.0190881
C1orf112	1780	1q24	1q24.2	0.957	0.0190881
SCYL3	1781	1q24	1q24.2	1	0
KIFAP3	1782	1q24	1q24.2	1	0
METTL11B	1783	1q24	1q24.2	1	0
MIR3119-1	1784	1q24	1q24.2	1	0
MIR3119-2	1785	1q24	1q24.2	1	0
hsa-mir-3119-1	1786	1q24	1q24.2	1	0
hsa-mir-3119-2	1787	1q24	1q24.2	1	0
LOC284688	1788	1q24	1q24.2	1	0
GORAB	1789	1q24	1q24.2	1	0
PRRX1	1790	1q24	1q24.2	1	0
C1orf129	1791	1q24	1q24.3	1	0
FMO3	1792	1q24	1q24.3	1	0
MIR1295A	1793	1q24	1q24.3	1	0
hsa-mir-1295	1794	1q24	1q24.3	1	0
FMO6P	1795	1q24	1q24.3	1	0
FMO2	1796	1q24	1q24.3	1	0
FMO1	1797	1q24	1q24.3	0.957	0.0190881
FMO4	1798	1q24	1q24.3	1	0
TOP1P1	1799	1q24	1q24.3	1	0
PRRC2C	1800	1q24	1q24.3	1	0
MYOC	1801	1q24	1q24.3	1	0
VAMP4	1802	1q24	1q24.3	1	0
METTL13	1803	1q24	1q24.3	1	0
DNM3	1804	1q24	1q24.3	1	0
DNM3OS	1805	1q24	1q24.3	1	0
MIR214	1806	1q24	1q24.3	1	0
MIR3120	1807	1q24	1q24.3	1	0
hsa-mir-214	1808	1q24	1q24.3	1	0
hsa-mir-3120	1809	1q24	1q24.3	1	0
MIR199A2	1810	1q24	1q24.3	1	0
hsa-mir-199a-2	1811	1q24	1q24.3	1	0
C1orf105	1812	1q24	1q24.3	1	0
PIGC	1813	1q24	1q24.3	1	0
C1orf9	1814	1q24	1q24.3	1	0
FASLG	1815	1q24	1q24.3	1	0
TNFSF18	1816	1q25	1q25.1	1	0
TNFSF4	1817	1q25	1q25.1	1	0
LOC100506023	1818	1q25	1q25.1	1	0
PRDX6	1819	1q25	1q25.1	1	0
SLC9A11	1820	1q25	1q25.1	1	0
ANKRD45	1821	1q25	1q25.1	1	0
LOC730159	1822	1q25	1q25.1	1	0
KLHL20	1823	1q25	1q25.1	1	0
CENPL	1824	1q25	1q25.1	1	0
DARS2	1825	1q25	1q25.1	1	0
GAS5	1826	1q25	1q25.1	1	0
LOC100506046	1827	1q25	1q25.1	1	0
SNORD47	1828	1q25	1q25.1	1	0
SNORD81	1829	1q25	1q25.1	0.309	0.510042
SNORD44	1830	1q25	1q25.1	0.957	0.0190881
SNORD74	1831	1q25	1q25.1	1	0
SNORD75	1832	1q25	1q25.1	0.957	0.0190881
SNORD76	1833	1q25	1q25.1	1	0
SNORD77	1834	1q25	1q25.1	0.309	0.510042
SNORD78	1835	1q25	1q25.1	1	0
SNORD79	1836	1q25	1q25.1	0.957	0.0190881
SNORD80	1837	1q25	1q25.1	1	0
ZBTB37	1838	1q25	1q25.1	1	0
SERPINC1	1839	1q25	1q25.1	1	0
RC3H1	1840	1q25	1q25.1	1	0
RABGAP1L	1841	1q25	1q25.1	0.957	0.0190881
GPR52	1842	1q25	1q25.1	0.957	0.0190881
CACYBP	1843	1q25	1q25.1	0.957	0.0190881
MRPS14	1844	1q25	1q25.1	0.957	0.0190881
TNN	1845	1q25	1q25.1	0.957	0.0190881
KIAA0040	1846	1q25	1q25.1	0.957	0.0190881
TNR	1847	1q25	1q25.1	0.957	0.0190881
RFWD2	1848	1q25	1q25.1	1	0
SCARNA3	1849	1q25	1q25.1	0.957	0.0190881
PAPPA2	1850	1q25	1q25.2	0.957	0.0190881
ASTN1	1851	1q25	1q25.2	0.957	0.0190881
MIR488	1852	1q25	1q25.2	1	0
hsa-mir-488	1853	1q25	1q25.2	1	0
FAM5B	1854	1q25	1q25.2	1	0
SEC16B	1855	1q25	1q25.2	1	0
LOC730102	1856	1q25	1q25.2	1	0
LOC100302401	1857	1q25	1q25.2	1	0
RASAL2	1858	1q25	1q25.2	1	0
C1orf49	1859	1q25	1q25.2	1	0
C1orf220	1860	1q25	1q25.2	1	0
MIR4424	1861	1q25	1q25.2	1	0
RALGPS2	1862	1q25	1q25.2	1	0
ANGPTL1	1863	1q25	1q25.2	1	0
FAM20B	1864	1q25	1q25.2	1	0
TOR3A	1865	1q25	1q25.2	1	0
ABL2	1866	1q25	1q25.2	1	0
SOAT1	1867	1q25	1q25.2	1	0
AXDND1	1868	1q25	1q25.2	0.957	0.0190881
NPHS2	1869	1q25	1q25.2	0.957	0.0190881
TDRD5	1870	1q25	1q25.2	0.957	0.0190881
FAM163A	1871	1q25	1q25.2	0.957	0.0190881
TOR1AIP2	1872	1q25	1q25.2	0.957	0.0190881
TOR1AIP1	1873	1q25	1q25.2	0.957	0.0190881
CEP350	1874	1q25	1q25.2	0.957	0.0190881
QSOX1	1875	1q25	1q25.2	0.957	0.0190881
FLJ23867	1876	1q25	1q25.2	1	0
LHX4	1877	1q25	1q25.2	1	0
LOC100527964	1878	1q25	1q25.2	1	0
ACBD6	1879	1q25	1q25.2	0.309	0.510042
MIR3121	1880	1q25	1q25.3	1	0
hsa-mir-3121	1881	1q25	1q25.3	1	0
XPR1	1882	1q25	1q25.3	0.401	0.396856
KIAA1614	1883	1q25	1q25.3	0.401	0.396856
STX6	1884	1q25	1q25.3	0.309	0.510042
MR1	1885	1q25	1q25.3	0.309	0.510042
IER5	1886	1q25	1q25.3	0.309	0.510042
GM140	1887	1q25	1q25.3	1	0
CACNA1E	1888	1q25	1q25.3	0.309	0.510042
ZNF648	1889	1q25	1q25.3	0.309	0.510042
GLUL	1890	1q25	1q25.3	0.309	0.510042
TEDDM1	1891	1q25	1q25.3	0.309	0.510042
LINC00272	1892	1q25	1q25.3	0.309	0.510042
RGSL1	1893	1q25	1q25.3	0.309	0.510042
RNASEL	1894	1q25	1q25.3	0.309	0.510042
RGS16	1895	1q25	1q25.3	0.309	0.510042
LOC284648	1896	1q25	1q25.3	1	0
RGS8	1897	1q25	1q25.3	0.309	0.510042
NPL	1898	1q25	1q25.3	0.309	0.510042
DHX9	1899	1q25	1q25.3	0.309	0.510042
SHCBP1L	1900	1q25	1q25.3	0.309	0.510042
LAMC1	1901	1q25	1q25.3	0.309	0.510042
LAMC2	1902	1q25	1q25.3	0.309	0.510042
NMNAT2	1903	1q25	1q25.3	0.309	0.510042
DKFZP564C196	1904	1q25	1q25.3	1	0
SMG7	1905	1q25	1q25.3	0.309	0.510042
NCF2	1906	1q25	1q25.3	0.309	0.510042
ARPC5	1907	1q25	1q25.3	0.309	0.510042
RGL1	1908	1q25	1q25.3	0.309	0.510042
APOBEC4	1909	1q25	1q25.3	0.309	0.510042
GLT25D2	1910	1q25	1q25.3	1	0
TSEN15	1911	1q25	1q25.3	0.309	0.510042
C1orf21	1912	1q25	1q25.3	0.401	0.396856
EDEM3	1913	1q25	1q25.3	1	0
FAM129A	1914	1q25	1q25.3	1	0
RNF2	1915	1q25	1q25.3	1	0
TRMT1L	1916	1q25	1q25.3	1	0
SWT1	1917	1q25	1q25.3	1	0
IVNS1ABP	1918	1q25	1q25.3	0.957	0.0190881
LOC100288079	1919	1q25	1q25.3	1	0
HMCN1	1920	1q25	1q25.3	0.957	0.0190881
MIR548F1	1921	1q31	1q31.1	1	0
PRG4	1922	1q31	1q31.1	0.957	0.0190881
TPR	1923	1q31	1q31.1	0.957	0.0190881
C1orf27	1924	1q31	1q31.1	1	0
OCLM	1925	1q31	1q31.1	0.957	0.0190881
PDC	1926	1q31	1q31.1	0.957	0.0190881
PTGS2	1927	1q31	1q31.1	0.957	0.0190881
PLA2G4A	1928	1q31	1q31.1	0.957	0.0190881
FAM5C	1929	1q31	1q31.1	1	0
LOC440704	1930	1q31	1q31.1	1	0
RGS18	1931	1q31	1q31.2	1	0
RGS21	1932	1q31	1q31.2	0.957	0.0190881
RGS1	1933	1q31	1q31.2	0.957	0.0190881
RGS13	1934	1q31	1q31.2	0.957	0.0190881
RGS2	1935	1q31	1q31.2	0.957	0.0190881
UCHL5	1936	1q31	1q31.2	0.957	0.0190881
TROVE2	1937	1q31	1q31.2	1	0
GLRX2	1938	1q31	1q31.2	0.957	0.0190881
CDC73	1939	1q31	1q31.2	0.957	0.0190881
MIR1278	1940	1q31	1q31.2	1	0
hsa-mir-1278	1941	1q31	1q31.2	1	0
B3GALT2	1942	1q31	1q31.2	0.957	0.0190881
KCNT2	1943	1q31	1q31.3	1	0
MIR4735	1944	1q31	1q31.3	1	0
CFH	1945	1q31	1q31.3	0.401	0.396856
CFHR3	1946	1q31	1q31.3	0.309	0.510042
CFHR1	1947	1q31	1q31.3	0.309	0.510042
CFHR4	1948	1q31	1q31.3	0.309	0.510042
CFHR2	1949	1q31	1q31.3	0.309	0.510042
CFHR5	1950	1q31	1q31.3	0.309	0.510042
F13B	1951	1q31	1q31.3	0.309	0.510042
ASPM	1952	1q31	1q31.3	0.309	0.510042
ZBTB41	1953	1q31	1q31.3	0.309	0.510042
CRB1	1954	1q31	1q31.3	0.309	0.510042
DENND1B	1955	1q31	1q31.3	0.309	0.510042
C1orf53	1956	1q31	1q31.3	0.309	0.510042
LHX9	1957	1q31	1q31.3	0.309	0.510042
NEK7	1958	1q31	1q31.3	0.309	0.510042
ATP6V1G3	1959	1q31	1q31.3	0.309	0.510042
PTPRC	1960	1q31	1q31.3	1	0
LOC100131234	1961	1q32	1q32.1	1	0
MIR181A1	1962	1q32	1q32.1	1	0
MIR181B1	1963	1q32	1q32.1	1	0
hsa-mir-181a-1	1964	1q32	1q32.1	1	0
hsa-mir-181b-1	1965	1q32	1q32.1	1	0
NR5A2	1966	1q32	1q32.1	1	0
FAM58BP	1967	1q32	1q32.1	1	0
C1orf98	1968	1q32	1q32.1	1	0
ZNF281	1969	1q32	1q32.1	1	0
KIF14	1970	1q32	1q32.1	1	0
DDX59	1971	1q32	1q32.1	1	0
CAMSAP2	1972	1q32	1q32.1	0.957	0.0190881
GPR25	1973	1q32	1q32.1	0.957	0.0190881
C1orf106	1974	1q32	1q32.1	1	0
KIF21B	1975	1q32	1q32.1	1	0
CACNA1S	1976	1q32	1q32.1	1	0
TMEM9	1977	1q32	1q32.1	1	0
IGFN1	1978	1q32	1q32.1	1	0
PKP1	1979	1q32	1q32.1	1	0
TNNT2	1980	1q32	1q32.1	1	0
LAD1	1981	1q32	1q32.1	1	0
TNNI1	1982	1q32	1q32.1	1	0
PHLDA3	1983	1q32	1q32.1	1	0
CSRP1	1984	1q32	1q32.1	1	0
RPS10P7	1985	1q32	1q32.1	1	0
NAV1	1986	1q32	1q32.1	1	0
MIR1231	1987	1q32	1q32.1	1	0
hsa-mir-1231	1988	1q32	1q32.1	1	0
IPO9	1989	1q32	1q32.1	1	0
LMOD1	1990	1q32	1q32.1	1	0
SHISA4	1991	1q32	1q32.1	1	0
TIMM17A	1992	1q32	1q32.1	1	0
RNPEP	1993	1q32	1q32.1	1	0
ELF3	1994	1q32	1q32.1	1	0
GPR37L1	1995	1q32	1q32.1	1	0
ARL8A	1996	1q32	1q32.1	1	0
PTPN7	1997	1q32	1q32.1	1	0
PTPRVP	1998	1q32	1q32.1	1	0
LGR6	1999	1q32	1q32.1	1	0
[truncated: 22,327 more rows]
