# Supplementary material for: Genetic alterations in the 3q26.31-32 locus confer an aggressive prostate cancer phenotype
Source: Commun Biol. 2020 Aug 14;3:440. doi: 10.1038/s42003-020-01175-x (PMC7429505; doi:10.1038/s42003-020-01175-x)
Supplement: Supplementary file 5 — Supplementary Data 3 [file 42003_2020_1175_MOESM5_ESM.csv]

Co-amplified genes in 3 cohorts	Co-amplified oncogenes
MAGI1	LRIG1
SLC25A26	MST1R
LRIG1	CBLB
KBTBD8	BTLA
SUCLG2	DRD3
PTPRG	ZBTB20
IP6K1	POLQ
CDHR4	SLC15A2
UBA7	SEMA5B
TRAIP	KALRN
CAMKV	GATA2
MST1R	RPN1
MON1A	CNBP
LRRN1	H1FOO
ZPLD1	PLXND1
ALCAM	COL6A6
CBLB	PIK3R4
CCDC54	EPHB1
BBX	STAG1
CD47	DBR1
IFT57	MRAS
HHLA2	PIK3CB
MYH15	FOXL2
DZIP3	CLSTN2
RETNLB	XRN1
TRAT1	ATR
GUCA1C	PLSCR4
MORC1	ZIC4
LINC00488	ZIC1
DPPA2	TM4SF18
DPPA4	WWTR1
BTLA	MED12L
ATG3	IGSF10
SLC35A5	GMPS
CCDC80	KCNAB1
CD200R1L	CCNL1
CD200R1	MLF1
GTPBP8	SMC4
DRD3	PPM1L
ZNF80	SI
TIGIT	SLITRK3
ZBTB20	MECOM
GSK3B	PRKCI
GPR156	TNFSF10
LRRC58	ECT2
FSTL1	PIK3CA
NDUFB4	TBL1XR1
HGD	USP13
RABL3	FXR1
GTF2E1	SOX2
STXBP5L	KLHL6
POLQ	ABCC5
ARGFX	HTR3C
FBXO40	C3ORF70
HCLS1	MAP3K13
GOLGB1	IGF2BP2
IQCB1	ETV5
EAF2	EIF4A2
SLC15A2	LPP
ILDR1	BCL6
CD86	TP63
PARP9	MB21D2
DTX3L	HES1
PARP15	MUC4
PARP14	TFRC
HSPBAP1	RNF168
SEMA5B	IQCG
PDIA5
SEC22A
ADCY5
CASR
CSTA
CCDC58
FAM162A
WDR5B
KPNA1
MYLK
CCDC14
ROPN1
KALRN
UMPS
ITGB5
MUC13
HEG1
SLC12A8
ZNF148
SNX4
OSBPL11
ALG1L
ROPN1B
SLC41A3
ALDH1L1
KLF15
ZXDC
UROC1
CHST13
C3orf22
TXNRD3NB
TXNRD3
NUP210P1
CHCHD6
PLXNA1
TPRA1
MCM2
PODXL2
ABTB1
MGLL
KBTBD12
SEC61A1
RUVBL1
EEFSEC
DNAJB8
GATA2
RPN1
RAB7A
ACAD9
KIAA1257
GP9
RAB43
ISY1
CNBP
H1FX
RPL32P3
SNORA7B
MBD4
IFT122
TMEM108
BFSP2
CDV3
TOPBP1
TF
SRPRB
RAB6B
C3orf36
SLCO2A1
ACAD11
UBA5
NPHP3
ACPP
DNAJC13
TRH
RHO
H1FOO
PLXND1
TMCC1
COL6A4P2
COL6A5
COL6A6
PIK3R4
ATP2C1
ASTE1
NEK11
NUDT16P1
NUDT16
MRPL3
ALG1L2
FAM86HP
CPNE4
RYK
AMOTL2
ANAPC13
CEP63
KY
EPHB1
PPP2R3A
MSL2
PCCB
STAG1
NCK1
IL20RB
SOX14
CLDN18
DZIP1L
A4GNT
DBR1
ARMC8
NME9
MRAS
ESYT3
CEP70
FAIM
PIK3CB
FOXL2
PRR23A
PRR23B
PRR23C
BPESC1
CLSTN2
TRIM42
SLC25A36
SPSB4
ZBTB38
RASA2
RNF7
GRK7
ATP1B3
TFDP2
GK5
XRN1
ATR
PLS1
TRPC1
PCOLCE2
PAQR9
U2SURP
MRPS22
COPB2
RBP2
RBP1
NMNAT3
CHST2
SLC9A9
HPS3
CP
PLOD2
PLSCR4
PLSCR2
PLSCR1
PLSCR5
ZIC4
ZIC1
AGTR1
CPB1
CPA3
GYG1
HLTF
RNF13
PFN2
TM4SF18
TM4SF1
TM4SF4
WWTR1
COMMD2
ANKUB1
TSC22D2
SERP1
EIF2A
SIAH2
CLRN1
MED12L
GPR171
P2RY14
GPR87
P2RY13
P2RY12
IGSF10
AADACL2
AADAC
SUCNR1
MBNL1
MME
C3orf79
GPR149
RAP2B
ARHGEF26
DHX36
P2RY1
PLCH1
C3orf33
SLC33A1
GMPS
KCNAB1
SSR3
TIPARP
LEKR1
CCNL1
VEPH1
PTX3
SHOX2
RSRC1
MLF1
GFM1
LXN
RARRES1
MFSD1
IQCJ
SCHIP1
IL12A
C3orf80
IFT80
SMC4
TRIM59
KPNA4
SCARNA7
ARL14
PPM1L
ZBBX
B3GALNT1
NMD3
SPTSSB
OTOL1
SI
SLITRK3
BCHE
SERPINI2
WDR49
PDCD10
SERPINI1
GOLIM4
EGFEM1P
MECOM
TERC
MYNN
LRRC34
LRRIQ4
LRRC31
PRKCI
SKIL
CLDN11
SLC7A14
RPL22L1
EIF5A2
SLC2A2
TNIK
SAMD7
SEC62
GPR160
PHC3
SPATA16
NLGN1
TNFSF10
NCEH1
ECT2
GHSR
PLD1
TMEM212
FNDC3B
ZMAT3
PIK3CA
KCNMB3
TBL1XR1
KCNMB2
USP13
PEX5L
TTC14
CCDC39
FXR1
DNAJC19
ZNF639
MFN1
GNB4
ACTL6A
MRPL47
NDUFB5
SOX2
ATP11B
DCUN1D1
MCCC1
LAMP3
MCF2L2
B3GNT5
KLHL6
KLHL24
YEATS2
MAP6D1
PARL
ABCC5
HTR3D
HTR3C
HTR3E
EIF2B5
DVL3
AP2M1
ABCF3
VWA5B2
ALG3
ECE2
CAMK2N2
PSMD2
EIF4G1
SNORD66
FAM131A
CLCN2
POLR2H
THPO
CHRD
EPHB3
MAGEF1
VPS8
C3orf70
EHHADH
MAP3K13
TMEM41A
LIPH
SENP2
IGF2BP2
TRA2B
ETV5
DGKG
CRYGS
TBCCD1
DNAJB11
AHSG
FETUB
HRG
KNG1
EIF4A2
SNORD2
RFC4
SNORA81
ADIPOQ
ST6GAL1
RPL39L
RTP1
MASP1
RTP4
LPP
SST
RTP2
BCL6
CLDN1
CLDN16
TMEM207
IL1RAP
GMNC
OSTN
CCDC50
PYDC2
FGF12
TPRG1
TP63
MB21D2
ATP13A5
ATP13A4
OPA1
HES1
CPN2
LRRC15
GP5
ATP13A3
TMEM44
LSG1
FAM43A
XXYLT1
ACAP2
PPP1R2
APOD
MUC20
MUC4
TNK2
SDHAP1
TFRC
ZDHHC19
PCYT1A
TCTEX1D2
TM4SF19
UBXN7
RNF168
WDR53
FBXO45
CEP19
PIGX
PAK2
SENP5
NCBP2
PIGZ
DLG1
BDH1
FYTTD1
LRCH3
IQCG
RPL35A
LMLN
ANKRD18DP
FAM157A
