# Supplementary material for: Genetic alterations in the 3q26.31-32 locus confer an aggressive prostate cancer phenotype
Source: Commun Biol. 2020 Aug 14;3:440. doi: 10.1038/s42003-020-01175-x (PMC7429505; doi:10.1038/s42003-020-01175-x)
Supplement: Supplementary file 6 — Supplementary Data 4 [file 42003_2020_1175_MOESM6_ESM.csv]

TCGA_Sample_ID	CNA_Status_PTEN_loss	CNA_Status_MYC_gain	CNA_Status_NAALADL2_gain	CNA_Status_TBL1XR1	DFS_Status	DFS_Time_months	Bone_scan	Bone_pos_num	Lymph_node_positivity	Gleason_sum	zone_origin	surgical_margins	T_stage	Primary_Gleason	Secondary_Gleason	Grade_group	NAAL_and_TBL_CNA
TCGA-KK-A6E8	0	1	0	0	0	58.15	Normal	0	Negative	9	Transition Zone	Indeterminate	T2c	4	5	5	0
TCGA-KK-A59Y	1	1	0	1	0	64.65	Normal	0	Positive	9	Peripheral Zone	Indeterminate	T3a	4	5	5	0
TCGA-KK-A8I9	0	1	0	0	1	30.88	Normal	0	NA	8	Peripheral Zone	Indeterminate	T3a	4	4	4	0
TCGA-KK-A6E1	1	0	1	1	0	72.21	Normal	0	Positive	9	Overlapping / Multiple Zones	Indeterminate	T3b	4	5	5	1
TCGA-ZG-A8QY	0	0	0	0	0	13.27	Normal	0	Positive	9	Overlapping / Multiple Zones	Indeterminate	T3b	5	4	5	0
TCGA-KK-A8IA	1	1	1	1	0	63.44	Normal	0	Positive	9	Peripheral Zone	Indeterminate	T3b	4	5	5	1
TCGA-HC-A6AP	0	0	1	1	0	2.33	NA	NA	NA	7	Overlapping / Multiple Zones	Indeterminate	T2c	3	4	2	1
TCGA-KK-A7AV	0	1	0	0	0	27	NA	NA	Negative	7	Peripheral Zone	Indeterminate	T2c	3	4	2	0
TCGA-X4-A8KS	0	0	0	0	0	32.16	NA	NA	NA	7	Peripheral Zone	Indeterminate	T2c	3	4	2	0
TCGA-FC-7708	1	0	0	0	0	28.38	NA	NA	Negative	7	Overlapping / Multiple Zones	Indeterminate	T3a	4	3	3	0
TCGA-H9-A6BY	0	0	0	0	0	3.68	NA	NA	Negative	7	Overlapping / Multiple Zones	Indeterminate	T3a	3	4	2	0
TCGA-XJ-A83F	1	0	0	0	0	37.02	NA	NA	Negative	7	Peripheral Zone	Indeterminate	T3a	3	4	2	0
TCGA-EJ-8469	1	1	0	0	1	63.24	NA	NA	Negative	9	NA	Indeterminate	T3a	4	5	5	0
TCGA-X4-A8KQ	0	1	0	0	0	45.43	NA	NA	Negative	9	Peripheral Zone	Indeterminate	T3b	4	5	5	0
TCGA-EJ-5506	0	0	0	0	0	45.37	NA	NA	Positive	8	NA	Indeterminate	T3b	5	3	4	0
TCGA-HC-A8D0	1	0	0	0	0	25.46	Normal	0	Negative	7	Overlapping / Multiple Zones	Negative	T2a	3	4	2	0
TCGA-HC-7080	0	0	0	0	1	29.37	Normal	0	Negative	7	NA	Negative	T2a	3	4	2	0
TCGA-HC-A6AS	0	0	1	1	0	1.45	Normal	0	Negative	7	NA	Negative	T2a	3	4	2	1
TCGA-VP-A87B	0	0	0	0	1	81.24	Normal	0	Negative	8	Overlapping / Multiple Zones	Negative	T2b	4	4	4	0
TCGA-VP-A879	0	0	0	0	NA	NA	Normal	0	Negative	9	Overlapping / Multiple Zones	Negative	T2b	4	5	5	0
TCGA-2A-A8VL	0	0	0	0	0	20.4	Normal	0	Negative	6	Peripheral Zone	Negative	T2b	3	3	1	0
TCGA-SU-A7E7	1	0	0	0	0	18.1	Normal	0	Negative	8	Peripheral Zone	Negative	T2b	5	3	4	0
TCGA-CH-5794	1	0	0	0	0	28.98	Normal	0	Negative	7	Peripheral Zone	Negative	T2b	3	4	2	0
TCGA-VP-A87E	0	0	0	0	0	66.92	Normal	0	Negative	6	Overlapping / Multiple Zones	Negative	T2c	3	3	1	0
TCGA-VP-A87C	0	0	0	0	0	55.52	Normal	0	Negative	7	Overlapping / Multiple Zones	Negative	T2c	4	3	3	0
TCGA-EJ-5502	0	0	0	0	0	38.47	Normal	0	Negative	7	Overlapping / Multiple Zones	Negative	T2c	4	3	3	0
TCGA-EJ-5498	0	0	0	0	0	56.5	Normal	0	Negative	7	Overlapping / Multiple Zones	Negative	T2c	4	3	3	0
TCGA-J4-8200	0	0	1	1	0	40.01	Normal	0	Negative	7	Overlapping / Multiple Zones	Negative	T2c	3	4	2	1
TCGA-EJ-5496	0	0	0	0	0	19.55	Normal	0	Negative	7	Overlapping / Multiple Zones	Negative	T2c	3	4	2	0
TCGA-VP-A876	0	0	0	0	0	109.49	Normal	0	Negative	8	Overlapping / Multiple Zones	Negative	T2c	3	5	4	0
TCGA-KK-A59Z	1	1	0	0	0	86.33	Normal	0	Negative	7	Peripheral Zone	Negative	T2c	4	3	3	0
TCGA-CH-5737	1	0	0	0	0	2.99	Normal	0	Negative	7	Peripheral Zone	Negative	T2c	4	3	3	0
TCGA-CH-5744	1	0	0	0	0	1.97	Normal	0	Negative	7	Peripheral Zone	Negative	T2c	4	3	3	0
TCGA-CH-5743	0	0	0	0	1	13.96	Normal	0	Negative	7	Peripheral Zone	Negative	T2c	3	4	2	0
TCGA-CH-5750	0	0	0	0	0	13.01	Normal	0	Negative	7	Peripheral Zone	Negative	T2c	3	4	2	0
TCGA-KC-A7F3	0	0	0	0	0	21.85	Normal	0	Negative	7	Peripheral Zone	Negative	T2c	3	4	2	0
TCGA-KK-A6E3	0	0	0	0	0	67.54	Normal	0	Negative	7	Transition Zone	Negative	T2c	3	4	2	0
TCGA-HC-7737	1	0	0	0	0	35.81	Normal	0	Positive	7	NA	Negative	T2c	3	4	2	0
TCGA-HI-7170	0	0	0	0	0	82.85	Normal	0	Negative	6	NA	Negative	T2c	3	3	1	0
TCGA-G9-6333	0	0	0	0	0	80.98	Normal	0	Negative	7	NA	Negative	T2c	4	3	3	0
TCGA-XK-AAJU	0	0	0	0	0	51.77	Normal	0	Negative	7	NA	Negative	T2c	4	3	3	0
TCGA-EJ-5505	0	0	0	0	0	30.29	Normal	0	Negative	7	NA	Negative	T2c	4	3	3	0
TCGA-EJ-5510	1	0	1	1	0	61.99	Normal	0	Negative	7	NA	Negative	T2c	4	3	3	1
TCGA-G9-6496	0	0	0	0	0	56.7	Normal	0	Negative	7	NA	Negative	T2c	4	3	3	0
TCGA-G9-6369	0	0	0	0	0	39.91	Normal	0	Negative	7	NA	Negative	T2c	4	3	3	0
TCGA-G9-7525	1	0	0	0	0	32.65	Normal	0	Negative	7	NA	Negative	T2c	4	3	3	0
TCGA-XK-AAK1	0	0	0	0	0	32.16	Normal	0	Negative	7	NA	Negative	T2c	4	3	3	0
TCGA-EJ-7784	0	1	0	0	0	25.66	Normal	0	Negative	7	NA	Negative	T2c	4	3	3	0
TCGA-CH-5771	0	1	1	1	0	13.01	Normal	0	Negative	7	NA	Negative	T2c	4	3	3	1
TCGA-QU-A6IN	0	0	0	0	0	140.08	Normal	0	Negative	7	NA	Negative	T2c	3	4	2	0
TCGA-EJ-7125	0	1	0	0	0	93.63	Normal	0	Negative	7	NA	Negative	T2c	3	4	2	0
TCGA-HC-7211	0	0	0	0	0	40.11	Normal	0	Negative	7	NA	Negative	T2c	3	4	2	0
TCGA-HC-A8D1	0	0	0	0	0	18.82	Normal	0	Negative	7	NA	Negative	T2c	3	4	2	0
TCGA-EJ-7794	0	0	0	0	0	42.9	Normal	0	Negative	7	NA	Negative	T2c	3	4	2	0
TCGA-HC-A76X	0	0	0	0	0	4.93	Normal	0	Negative	7	NA	Negative	T2c	3	4	2	0
TCGA-CH-5740	1	0	0	0	0	1.02	Normal	0	Negative	7	NA	Negative	T2c	3	4	2	0
TCGA-WW-A8ZI	0	0	0	0	0	14.75	Normal	0	Negative	8	NA	Negative	T2c	4	4	4	0
TCGA-EJ-7782	0	0	1	1	0	38.34	Normal	0	Negative	8	NA	Negative	T2c	4	4	4	1
TCGA-EJ-5514	1	1	1	1	0	60.09	Normal	0	Negative	9	NA	Negative	T2c	4	5	5	1
TCGA-EJ-5525	0	1	0	0	1	17.94	Normal	0	Negative	9	NA	Negative	T2c	4	5	5	0
TCGA-G9-6385	0	0	0	0	0	27.27	Normal	0	NA	7	NA	Negative	T2c	3	4	2	0
TCGA-EJ-A46H	0	0	0	0	0	23.78	Normal	0	NA	7	NA	Negative	T2c	3	4	2	0
TCGA-HC-A6AQ	0	0	0	0	0	3.48	Normal	0	NA	7	NA	Negative	T2c	3	4	2	0
TCGA-G9-6329	0	0	0	0	0	41.59	Normal	0	NA	7	NA	Negative	T2c	3	4	2	0
TCGA-FC-A4JI	0	1	1	1	0	28.81	Normal	0	NA	8	Central Zone	Negative	T3a	5	3	4	1
TCGA-VP-A87D	0	1	0	0	1	39.22	Normal	0	Positive	9	Overlapping / Multiple Zones	Negative	T3a	4	5	5	0
TCGA-KK-A7B2	0	0	0	0	1	22.73	Normal	0	Positive	9	Overlapping / Multiple Zones	Negative	T3a	4	5	5	0
TCGA-YL-A9WI	0	1	1	1	0	53.32	Normal	0	Positive	9	Overlapping / Multiple Zones	Negative	T3a	4	5	5	1
TCGA-FC-A6HD	0	0	0	0	0	25.92	Normal	0	Negative	7	Overlapping / Multiple Zones	Negative	T3a	4	3	3	0
TCGA-VP-A872	1	0	1	0	0	119.28	Normal	0	Negative	8	Overlapping / Multiple Zones	Negative	T3a	5	3	4	0
TCGA-EJ-5503	0	0	0	0	0	45.7	Normal	0	Negative	8	Overlapping / Multiple Zones	Negative	T3a	5	3	4	0
TCGA-CH-5768	0	0	0	0	0	24.01	Normal	0	Negative	6	Overlapping / Multiple Zones	Negative	T3a	2	4	1	0
TCGA-CH-5752	0	0	0	0	0	30.98	Normal	0	Negative	8	Overlapping / Multiple Zones	Negative	T3a	4	4	4	0
TCGA-ZG-A9ND	0	1	0	0	0	13.47	Normal	0	Negative	9	Overlapping / Multiple Zones	Negative	T3a	5	4	5	0
TCGA-YL-A8SI	0	0	0	0	1	46.75	Normal	0	Negative	9	Overlapping / Multiple Zones	Negative	T3a	4	5	5	0
TCGA-KC-A4BV	1	1	0	0	1	43.63	Normal	0	Negative	9	Overlapping / Multiple Zones	Negative	T3a	4	5	5	0
TCGA-YL-A9WL	1	0	0	0	1	24.31	Normal	0	Negative	9	Overlapping / Multiple Zones	Negative	T3a	4	5	5	0
TCGA-CH-5766	1	0	0	0	0	1.02	Normal	0	Positive	7	Peripheral Zone	Negative	T3a	4	3	3	0
TCGA-XK-AAJP	0	0	0	0	0	41.36	Normal	0	Negative	7	Peripheral Zone	Negative	T3a	4	3	3	0
TCGA-KK-A8I6	1	0	0	0	0	21.94	Normal	0	Negative	7	Peripheral Zone	Negative	T3a	4	3	3	0
TCGA-TP-A8TT	1	0	0	0	0	17.28	Normal	0	Negative	7	Peripheral Zone	Negative	T3a	4	3	3	0
TCGA-CH-5763	0	0	0	0	0	11.99	Normal	0	Negative	7	Peripheral Zone	Negative	T3a	3	4	2	0
TCGA-2A-A8W3	0	0	0	0	1	6.5	Normal	0	Negative	9	Peripheral Zone	Negative	T3a	4	5	5	0
TCGA-KK-A6E0	1	0	0	0	1	30.91	Normal	0	Negative	9	Peripheral Zone	Negative	T3a	4	5	5	0
TCGA-KK-A8II	1	0	1	1	1	60.91	Normal	0	NA	9	Peripheral Zone	Negative	T3a	4	5	5	1
TCGA-EJ-5526	0	1	0	0	1	62.71	Normal	0	Positive	8	NA	Negative	T3a	4	4	4	0
TCGA-G9-7521	1	1	1	1	0	30.95	Normal	0	Positive	8	NA	Negative	T3a	4	4	4	1
TCGA-EJ-7321	0	0	0	0	0	27.07	Normal	0	Negative	6	NA	Negative	T3a	3	3	1	0
TCGA-EJ-7115	0	0	0	0	0	88.27	Normal	0	Negative	7	NA	Negative	T3a	4	3	3	0
TCGA-G9-6332	1	0	0	0	1	42.21	Normal	0	Negative	7	NA	Negative	T3a	4	3	3	0
TCGA-XK-AAJA	0	0	0	0	0	30.55	Normal	0	Negative	7	NA	Negative	T3a	4	3	3	0
TCGA-HC-8216	0	1	1	1	0	22.4	Normal	0	Negative	7	NA	Negative	T3a	4	3	3	1
TCGA-XK-AAJR	0	0	0	0	1	4.3	Normal	0	Negative	7	NA	Negative	T3a	4	3	3	0
TCGA-EJ-5515	0	0	0	0	0	60.18	Normal	0	Negative	7	NA	Negative	T3a	3	4	2	0
TCGA-HC-7078	0	1	0	0	0	65.21	Normal	0	Negative	7	NA	Negative	T3a	3	4	2	0
TCGA-EJ-5516	1	0	0	0	0	62.06	Normal	0	Negative	7	NA	Negative	T3a	3	4	2	0
TCGA-EJ-5542	1	0	0	0	0	49.7	Normal	0	Negative	7	NA	Negative	T3a	3	4	2	0
TCGA-EJ-5511	0	1	0	0	0	48.49	Normal	0	Negative	7	NA	Negative	T3a	3	4	2	0
TCGA-CH-5765	0	0	0	0	0	23	Normal	0	Negative	7	NA	Negative	T3a	3	4	2	0
TCGA-EJ-8468	0	0	1	1	0	77.1	Normal	0	Negative	8	NA	Negative	T3a	4	4	4	1
TCGA-EJ-A46B	0	0	0	0	0	21.58	Normal	0	Negative	8	NA	Negative	T3a	4	4	4	0
TCGA-XK-AAJ3	0	0	0	0	0	41.46	Normal	0	Negative	8	NA	Negative	T3a	4	4	4	0
TCGA-EJ-8474	0	0	0	0	0	25.16	Normal	0	Negative	8	NA	Negative	T3a	4	4	4	0
TCGA-EJ-A46G	0	1	0	0	0	21.94	Normal	0	Negative	8	NA	Negative	T3a	4	4	4	0
TCGA-HC-7077	1	0	0	0	0	69.48	Normal	0	NA	6	NA	Negative	T3a	3	3	1	0
TCGA-G9-6342	1	0	0	0	0	55.72	Normal	0	NA	6	NA	Negative	T3a	3	3	1	0
TCGA-G9-6373	1	1	0	0	0	26.64	Normal	0	NA	7	NA	Negative	T3a	4	3	3	0
TCGA-EJ-5519	1	0	0	0	0	64.45	Normal	0	Positive	8	Overlapping / Multiple Zones	Negative	T3b	4	4	4	0
TCGA-YL-A8SL	1	0	0	0	0	32.42	Normal	0	Positive	8	Overlapping / Multiple Zones	Negative	T3b	4	4	4	0
TCGA-CH-5753	0	1	0	0	0	1.02	Normal	0	Positive	9	Overlapping / Multiple Zones	Negative	T3b	4	5	5	0
TCGA-ZG-A8QW	1	0	0	0	0	3.09	Normal	0	Positive	9	Overlapping / Multiple Zones	Negative	T3b	4	5	5	0
TCGA-FC-A66V	0	0	0	0	0	17.21	Normal	0	Negative	7	Overlapping / Multiple Zones	Negative	T3b	4	3	3	0
TCGA-EJ-5501	1	0	0	0	0	44.84	Normal	0	Negative	7	Overlapping / Multiple Zones	Negative	T3b	4	3	3	0
TCGA-YL-A8HM	0	1	0	0	1	48.39	Normal	0	Negative	9	Overlapping / Multiple Zones	Negative	T3b	4	5	5	0
TCGA-YL-A8HJ	0	0	0	0	0	52.92	Normal	0	NA	9	Overlapping / Multiple Zones	Negative	T3b	4	5	5	0
TCGA-J9-A52C	0	0	0	0	0	5.85	Normal	0	NA	9	Overlapping / Multiple Zones	Negative	T3b	4	5	5	0
TCGA-KK-A8I4	0	1	0	0	1	71.02	Normal	0	Positive	7	Peripheral Zone	Negative	T3b	4	3	3	0
TCGA-KK-A8IJ	0	0	0	0	1	10.09	Normal	0	Positive	7	Peripheral Zone	Negative	T3b	4	3	3	0
TCGA-KK-A6E5	0	0	0	0	0	68.1	Normal	0	Negative	7	Peripheral Zone	Negative	T3b	4	3	3	0
TCGA-CH-5764	0	0	0	0	0	1.02	Normal	0	Negative	7	Peripheral Zone	Negative	T3b	4	3	3	0
TCGA-2A-A8VX	0	1	0	0	0	45.27	Normal	0	Negative	8	Peripheral Zone	Negative	T3b	4	4	4	0
TCGA-XJ-A9DI	1	0	0	0	0	48	Normal	0	Negative	9	Peripheral Zone	Negative	T3b	5	4	5	0
TCGA-CH-5761	0	1	0	0	0	0.92	Normal	0	Negative	9	Peripheral Zone	Negative	T3b	5	4	5	0
TCGA-KK-A8IC	1	0	1	1	1	34.82	Normal	0	NA	9	Peripheral Zone	Negative	T3b	4	5	5	1
TCGA-CH-5788	0	0	1	1	0	26.97	Normal	0	Positive	7	NA	Negative	T3b	4	3	3	1
TCGA-EJ-5495	1	0	0	0	0	57.82	Normal	0	Positive	8	NA	Negative	T3b	5	3	4	0
TCGA-EJ-A46F	1	1	0	0	1	7.06	Normal	0	Positive	8	NA	Negative	T3b	4	4	4	0
TCGA-G9-6339	1	0	0	0	1	53.68	Normal	0	Negative	7	NA	Negative	T3b	3	4	2	0
TCGA-HI-7168	1	1	0	0	1	82.29	Normal	0	Negative	9	NA	Negative	T3b	4	5	5	0
TCGA-G9-6363	1	0	1	0	0	45.27	Normal	0	Negative	7	NA	Negative	T4	4	3	3	0
TCGA-EJ-A46E	0	0	0	0	0	17.21	Normal	0	Negative	8	NA	Negative	NA	4	4	4	0
TCGA-QU-A6IM	0	0	0	0	0	40.97	Equivocal	1	Negative	7	NA	Negative	T2a	3	4	2	0
TCGA-2A-A8VV	0	1	0	0	0	22.04	Equivocal	1	Negative	6	Peripheral Zone	Negative	T2b	3	3	1	0
TCGA-VN-A88N	0	0	0	0	0	25.16	Equivocal	1	Negative	7	Overlapping / Multiple Zones	Negative	T2c	4	3	3	0
TCGA-VN-A88K	0	0	0	0	0	25.49	Equivocal	1	Positive	8	Overlapping / Multiple Zones	Negative	T3a	4	4	4	0
TCGA-G9-6499	1	1	1	1	0	50.69	Equivocal	1	Negative	9	NA	Negative	T3a	4	5	5	1
TCGA-VN-A88P	0	1	0	0	0	41.39	Abnormal (not related to prostate cancer)	3	Negative	7	Overlapping / Multiple Zones	Negative	T2c	3	4	2	0
TCGA-VN-A88Q	1	0	0	0	0	44.88	Abnormal (not related to prostate cancer)	3	Negative	8	Overlapping / Multiple Zones	Negative	T2c	4	4	4	0
TCGA-KC-A7F6	0	0	0	0	0	8.64	Abnormal (not related to prostate cancer)	3	Negative	7	Peripheral Zone	Negative	T2c	3	4	2	0
TCGA-KC-A4BL	0	1	0	0	1	6.34	Abnormal (not related to prostate cancer)	3	Negative	7	Peripheral Zone	Negative	T2c	3	4	2	0
TCGA-G9-6348	1	0	0	0	0	49.77	Abnormal (not related to prostate cancer)	3	Negative	7	NA	Negative	T2c	3	4	2	0
TCGA-G9-6377	1	1	0	0	0	31.47	Abnormal (not related to prostate cancer)	3	Negative	7	NA	Negative	T2c	3	4	2	0
TCGA-VN-A88R	0	0	1	1	1	16.82	Abnormal (not related to prostate cancer)	3	Negative	8	NA	Negative	T2c	4	4	4	1
TCGA-VP-A875	1	1	0	0	0	75.85	Abnormal (not related to prostate cancer)	3	Negative	7	Overlapping / Multiple Zones	Negative	T3a	3	4	2	0
TCGA-VN-A88I	0	0	0	0	0	8.84	Abnormal (not related to prostate cancer)	3	Negative	8	Overlapping / Multiple Zones	Negative	T3a	4	4	4	0
TCGA-G9-A9S7	1	1	1	1	0	23.92	Abnormal (not related to prostate cancer)	3	Negative	8	Overlapping / Multiple Zones	Negative	T3a	4	4	4	1
TCGA-KC-A7FA	1	0	0	0	0	19.65	Abnormal (not related to prostate cancer)	3	Negative	7	Peripheral Zone	Negative	T3a	3	4	2	0
TCGA-KC-A4BR	0	0	0	0	1	33.57	Abnormal (not related to prostate cancer)	3	Positive	9	Peripheral Zone	Negative	T3b	4	5	5	0
TCGA-XJ-A9DQ	0	0	0	0	0	2.99	NA	NA	NA	6	Peripheral Zone	Negative	T2a	3	3	1	0
TCGA-QU-A6IP	0	0	0	0	0	86.07	NA	NA	Negative	6	NA	Negative	T2a	3	3	1	0
TCGA-HC-7748	1	0	0	0	0	26.02	NA	NA	Negative	6	NA	Negative	T2a	3	3	1	0
TCGA-KC-A4BN	0	0	0	0	0	59.63	NA	NA	Negative	7	NA	Negative	T2a	3	4	2	0
TCGA-HC-7210	1	0	0	0	0	28.52	NA	NA	Negative	7	NA	Negative	T2a	3	4	2	0
TCGA-HC-8259	0	0	0	0	0	30.35	NA	NA	NA	6	NA	Negative	T2a	3	3	1	0
TCGA-HC-7075	0	0	0	0	0	19.74	NA	NA	NA	6	NA	Negative	T2a	3	3	1	0
TCGA-KK-A6E4	0	0	0	0	NA	NA	NA	NA	Negative	7	Peripheral Zone	Negative	T2b	3	4	2	0
TCGA-KK-A8I5	1	0	0	0	0	101.71	NA	NA	NA	7	Peripheral Zone	Negative	T2b	3	4	2	0
TCGA-V1-A9OH	0	1	0	0	0	78.94	NA	NA	NA	8	Peripheral Zone	Negative	T2b	4	4	4	0
TCGA-G9-6354	0	0	0	0	0	67.87	NA	NA	NA	7	NA	Negative	T2b	3	4	2	0
TCGA-J4-A83L	0	0	0	0	0	23.65	NA	NA	Negative	7	Central Zone	Negative	T2c	3	4	2	0
TCGA-ZG-A8QX	0	0	0	0	0	14.52	NA	NA	Negative	6	Overlapping / Multiple Zones	Negative	T2c	3	3	1	0
TCGA-EJ-5522	1	0	0	0	0	68.3	NA	NA	Negative	7	Overlapping / Multiple Zones	Negative	T2c	3	4	2	0
TCGA-VN-A88O	0	0	0	0	0	15.8	NA	NA	Negative	7	Overlapping / Multiple Zones	Negative	T2c	3	4	2	0
TCGA-EJ-5497	0	0	1	1	0	13.3	NA	NA	Negative	7	Overlapping / Multiple Zones	Negative	T2c	3	4	2	1
TCGA-VN-A943	0	1	0	0	0	16.29	NA	NA	Negative	8	Overlapping / Multiple Zones	Negative	T2c	4	4	4	0
TCGA-2A-AAYO	0	0	0	0	0	41.79	NA	NA	NA	6	Overlapping / Multiple Zones	Negative	T2c	3	3	1	0
TCGA-M7-A71Y	0	0	0	0	0	16.2	NA	NA	NA	7	Overlapping / Multiple Zones	Negative	T2c	3	4	2	0
TCGA-J4-A83N	0	0	0	0	1	14.22	NA	NA	NA	7	Overlapping / Multiple Zones	Negative	T2c	3	4	2	0
TCGA-J4-A67R	0	0	0	0	0	29.89	NA	NA	Negative	7	Peripheral Zone	Negative	T2c	4	3	3	0
TCGA-KK-A7AQ	1	1	0	0	1	39.98	NA	NA	Negative	7	Peripheral Zone	Negative	T2c	4	3	3	0
TCGA-KK-A7AY	1	0	0	0	1	36.93	NA	NA	Negative	7	Peripheral Zone	Negative	T2c	4	3	3	0
TCGA-CH-5767	0	1	0	0	0	15.05	NA	NA	Negative	7	Peripheral Zone	Negative	T2c	4	3	3	0
TCGA-J4-A67O	0	0	0	0	0	27.56	NA	NA	Negative	7	Peripheral Zone	Negative	T2c	3	4	2	0
TCGA-V1-A8ML	0	0	0	0	0	14.72	NA	NA	Negative	7	Peripheral Zone	Negative	T2c	3	4	2	0
TCGA-V1-A9OX	0	0	0	0	0	37.25	NA	NA	Negative	8	Peripheral Zone	Negative	T2c	3	5	4	0
TCGA-V1-A9ZG	1	0	0	0	0	49.84	NA	NA	Negative	9	Peripheral Zone	Negative	T2c	4	5	5	0
TCGA-V1-A9Z9	1	0	0	0	0	17.74	NA	NA	Negative	9	Peripheral Zone	Negative	T2c	4	5	5	0
TCGA-KK-A8IK	0	1	1	1	0	67.41	NA	NA	NA	9	Peripheral Zone	Negative	T2c	4	5	5	1
TCGA-G9-6347	0	0	0	0	0	68.63	NA	NA	NA	6	Peripheral Zone	Negative	T2c	3	3	1	0
TCGA-V1-A8WN	0	0	0	0	0	30.35	NA	NA	NA	6	Peripheral Zone	Negative	T2c	3	3	1	0
TCGA-V1-A8MK	0	0	0	0	0	16.69	NA	NA	NA	6	Peripheral Zone	Negative	T2c	3	3	1	0
TCGA-M7-A720	0	0	0	0	0	12.61	NA	NA	NA	6	Peripheral Zone	Negative	T2c	3	3	1	0
TCGA-J4-A83K	0	0	0	0	0	10.78	NA	NA	NA	6	Peripheral Zone	Negative	T2c	3	3	1	0
TCGA-KK-A8IM	1	0	0	0	0	62.91	NA	NA	NA	7	Peripheral Zone	Negative	T2c	4	3	3	0
TCGA-J4-A67K	1	0	0	0	0	32.98	NA	NA	NA	7	Peripheral Zone	Negative	T2c	4	3	3	0
TCGA-J4-A6M7	0	0	0	0	0	16.82	NA	NA	NA	7	Peripheral Zone	Negative	T2c	3	4	2	0
TCGA-J4-A67T	0	0	0	0	0	6.01	NA	NA	NA	7	Peripheral Zone	Negative	T2c	3	4	2	0
TCGA-XJ-A83H	0	1	0	0	0	42.05	NA	NA	NA	7	Peripheral Zone	Negative	T2c	3	4	2	0
TCGA-XJ-A9DK	0	0	0	0	0	9.03	NA	NA	NA	8	Peripheral Zone	Negative	T2c	4	4	4	0
TCGA-KK-A6E2	0	0	0	0	0	165.05	NA	NA	Negative	7	Transition Zone	Negative	T2c	3	4	2	0
TCGA-EJ-5517	0	1	0	0	0	62.06	NA	NA	Negative	6	NA	Negative	T2c	3	3	1	0
TCGA-J4-AAU2	0	0	1	0	0	27.1	NA	NA	Negative	6	NA	Negative	T2c	3	3	1	0
TCGA-HC-7209	1	0	0	0	0	14.45	NA	NA	Negative	6	NA	Negative	T2c	3	3	1	0
TCGA-EJ-AB27	0	1	0	0	0	4.76	NA	NA	Negative	6	NA	Negative	T2c	3	3	1	0
TCGA-EJ-AB20	0	0	0	0	0	4.3	NA	NA	Negative	6	NA	Negative	T2c	3	3	1	0
TCGA-HC-A6HX	0	0	0	0	0	1.25	NA	NA	Negative	7	NA	Negative	T2c	4	3	3	0
TCGA-EJ-5530	0	0	0	0	0	60.18	NA	NA	Negative	7	NA	Negative	T2c	3	4	2	0
TCGA-EJ-7123	0	1	0	0	0	84.49	NA	NA	Negative	7	NA	Negative	T2c	3	4	2	0
TCGA-EJ-7218	0	0	0	0	0	83.51	NA	NA	Negative	7	NA	Negative	T2c	3	4	2	0
TCGA-EJ-7791	0	0	0	0	0	36.73	NA	NA	Negative	7	NA	Negative	T2c	3	4	2	0
TCGA-EJ-7797	0	0	0	0	0	32.29	NA	NA	Negative	7	NA	Negative	T2c	3	4	2	0
TCGA-HC-7818	0	0	0	0	0	30.81	NA	NA	Negative	7	NA	Negative	T2c	3	4	2	0
TCGA-HC-7752	0	0	0	0	0	25.69	NA	NA	Negative	7	NA	Negative	T2c	3	4	2	0
TCGA-EJ-7331	0	0	0	0	0	24.38	NA	NA	Negative	7	NA	Negative	T2c	3	4	2	0
TCGA-HC-7740	0	0	0	0	0	23.55	NA	NA	Negative	7	NA	Negative	T2c	3	4	2	0
TCGA-EJ-5512	0	0	0	0	0	56.93	NA	NA	Negative	7	NA	Negative	T2c	3	4	2	0
TCGA-EJ-5509	0	1	0	0	0	48.09	NA	NA	Negative	7	NA	Negative	T2c	3	4	2	0
TCGA-EJ-7792	0	0	1	1	0	45.86	NA	NA	Negative	7	NA	Negative	T2c	3	4	2	1
TCGA-HC-7736	0	0	0	0	0	36.24	NA	NA	Negative	7	NA	Negative	T2c	3	4	2	0
TCGA-EJ-7786	0	0	0	0	0	36.01	NA	NA	Negative	7	NA	Negative	T2c	3	4	2	0
TCGA-G9-7522	1	0	0	0	0	35.41	NA	NA	Negative	7	NA	Negative	T2c	3	4	2	0
TCGA-EJ-7781	0	1	0	0	0	35.25	NA	NA	Negative	7	NA	Negative	T2c	3	4	2	0
TCGA-HC-7230	1	0	0	0	0	32.88	NA	NA	Negative	7	NA	Negative	T2c	3	4	2	0
TCGA-CH-5790	1	0	0	0	0	32	NA	NA	Negative	7	NA	Negative	T2c	3	4	2	0
TCGA-EJ-7317	0	0	0	0	0	25.33	NA	NA	Negative	7	NA	Negative	T2c	3	4	2	0
TCGA-VN-A88L	1	0	0	0	0	24.51	NA	NA	Negative	7	NA	Negative	T2c	3	4	2	0
TCGA-EJ-A8FN	0	0	0	0	0	10.81	NA	NA	Negative	7	NA	Negative	T2c	3	4	2	0
TCGA-EJ-A7NF	0	0	0	0	0	8.21	NA	NA	Negative	7	NA	Negative	T2c	3	4	2	0
TCGA-VN-A88M	0	1	0	0	0	6.21	NA	NA	Negative	7	NA	Negative	T2c	3	4	2	0
TCGA-QU-A6IL	0	1	0	0	0	3.19	NA	NA	Negative	7	NA	Negative	T2c	3	4	2	0
TCGA-HC-A6AL	1	1	0	0	0	2.2	NA	NA	Negative	7	NA	Negative	T2c	3	4	2	0
TCGA-HC-8262	0	0	0	0	0	22.31	NA	NA	Negative	8	NA	Negative	T2c	4	4	4	0
TCGA-EJ-A7NJ	0	0	0	0	0	6.47	NA	NA	Negative	8	NA	Negative	T2c	4	4	4	0
TCGA-XK-AAIR	0	0	0	0	0	31.93	NA	NA	Negative	8	NA	Negative	T2c	4	4	4	0
TCGA-EJ-A65G	0	0	0	0	0	21.88	NA	NA	Negative	8	NA	Negative	T2c	3	5	4	0
TCGA-EJ-A8FP	0	0	0	0	1	3.84	NA	NA	Negative	8	NA	Negative	T2c	3	5	4	0
TCGA-G9-7519	0	0	0	0	0	27.89	NA	NA	NA	7	NA	Negative	T2c	3	4	2	0
TCGA-H9-A6BX	0	0	0	0	0	30.91	NA	NA	NA	6	NA	Negative	T2c	3	3	1	0
TCGA-G9-7509	0	1	0	0	0	52.89	NA	NA	NA	6	NA	Negative	T2c	3	3	1	0
TCGA-HC-8213	0	0	0	0	0	19.35	NA	NA	NA	6	NA	Negative	T2c	3	3	1	0
TCGA-G9-6343	0	0	0	0	0	80.49	NA	NA	NA	7	NA	Negative	T2c	4	3	3	0
TCGA-HC-A6AO	0	1	0	0	0	17.41	NA	NA	NA	7	NA	Negative	T2c	4	3	3	0
TCGA-HC-8256	0	0	0	0	0	28.25	NA	NA	NA	7	NA	Negative	T2c	3	4	2	0
TCGA-HC-7820	0	0	0	0	0	24.54	NA	NA	NA	7	NA	Negative	T2c	3	4	2	0
TCGA-EJ-7793	0	0	0	0	0	3.75	NA	NA	NA	7	NA	Negative	T2c	3	4	2	0
TCGA-HC-7231	1	0	0	0	0	30.85	NA	NA	NA	7	NA	Negative	T2c	3	4	2	0
TCGA-HC-8261	0	0	0	0	0	17.94	NA	NA	NA	7	NA	Negative	T2c	3	4	2	0
TCGA-HC-7750	0	0	0	0	0	17.15	NA	NA	NA	7	NA	Negative	T2c	3	4	2	0
TCGA-EJ-A7NH	0	1	0	0	0	15.57	NA	NA	NA	7	NA	Negative	T2c	3	4	2	0
TCGA-HC-7738	0	0	0	0	1	13.8	NA	NA	NA	7	NA	Negative	T2c	3	4	2	0
TCGA-HC-A6HY	0	0	0	0	0	4.4	NA	NA	NA	7	NA	Negative	T2c	3	4	2	0
TCGA-M7-A71Z	0	0	0	0	0	21.12	NA	NA	Negative	7	Overlapping / Multiple Zones	Negative	T3a	4	3	3	0
TCGA-EJ-5499	1	0	0	0	0	46.48	NA	NA	Negative	7	Overlapping / Multiple Zones	Negative	T3a	4	3	3	0
TCGA-YL-A8SH	0	0	0	0	NA	NA	NA	NA	Negative	7	Overlapping / Multiple Zones	Negative	T3a	4	3	3	0
TCGA-J9-A8CP	0	0	0	0	0	12.68	NA	NA	NA	7	Overlapping / Multiple Zones	Negative	T3a	4	3	3	0
TCGA-2A-AAYF	0	0	0	0	0	44.81	NA	NA	NA	7	Overlapping / Multiple Zones	Negative	T3a	3	4	2	0
TCGA-ZG-A9LM	1	1	0	0	0	12.42	NA	NA	Positive	9	Peripheral Zone	Negative	T3a	4	5	5	0
TCGA-KK-A7AW	0	1	0	0	0	34.63	NA	NA	Positive	7	Peripheral Zone	Negative	T3a	4	3	3	0
TCGA-V1-A8MJ	1	0	0	0	0	58.84	NA	NA	Positive	7	Peripheral Zone	Negative	T3a	3	4	2	0
TCGA-FC-A8O0	0	0	0	0	0	20.24	NA	NA	Negative	6	Peripheral Zone	Negative	T3a	3	3	1	0
TCGA-Y6-A8TL	0	0	0	0	0	32.59	NA	NA	Negative	6	Peripheral Zone	Negative	T3a	3	3	1	0
TCGA-KK-A7AZ	0	1	0	0	0	49.9	NA	NA	Negative	7	Peripheral Zone	Negative	T3a	4	3	3	0
TCGA-KK-A7B1	0	0	0	0	0	34.92	NA	NA	Negative	7	Peripheral Zone	Negative	T3a	4	3	3	0
TCGA-V1-A8MM	0	1	0	0	1	32.52	NA	NA	Negative	7	Peripheral Zone	Negative	T3a	4	3	3	0
TCGA-J4-A67M	0	1	0	0	0	30.91	NA	NA	Negative	7	Peripheral Zone	Negative	T3a	4	3	3	0
TCGA-J4-A83I	1	0	0	0	0	22.5	NA	NA	Negative	7	Peripheral Zone	Negative	T3a	4	3	3	0
TCGA-V1-A8WL	0	0	0	0	0	63.99	NA	NA	Negative	7	Peripheral Zone	Negative	T3a	3	4	2	0
TCGA-CH-5789	0	0	0	0	0	9.99	NA	NA	Negative	7	Peripheral Zone	Negative	T3a	3	4	2	0
TCGA-KC-A7FD	0	0	0	0	0	8.87	NA	NA	Negative	7	Peripheral Zone	Negative	T3a	3	4	2	0
TCGA-J4-A67L	0	0	0	0	0	25.3	NA	NA	Negative	7	Peripheral Zone	Negative	T3a	3	4	2	0
TCGA-CH-5739	0	1	0	0	0	22.04	NA	NA	Negative	7	Peripheral Zone	Negative	T3a	3	4	2	0
TCGA-J4-A67N	1	0	0	0	1	14.52	NA	NA	Negative	7	Peripheral Zone	Negative	T3a	3	4	2	0
TCGA-J4-A6G1	0	0	0	0	0	25.26	NA	NA	Negative	8	Peripheral Zone	Negative	T3a	4	4	4	0
TCGA-KK-A6E6	1	0	0	0	0	113.24	NA	NA	Negative	9	Peripheral Zone	Negative	T3a	4	5	5	0
TCGA-KK-A8IH	1	0	0	0	0	66.13	NA	NA	NA	7	Peripheral Zone	Negative	T3a	4	3	3	0
TCGA-KK-A8IB	0	1	1	0	0	2.73	NA	NA	NA	9	Peripheral Zone	Negative	T3a	4	5	5	0
TCGA-KK-A8IF	0	1	1	1	1	21.29	NA	NA	NA	7	Transition Zone	Negative	T3a	4	3	3	1
TCGA-EJ-7328	0	0	0	0	0	27.66	NA	NA	Negative	7	NA	Negative	T3a	4	3	3	0
TCGA-EJ-5527	1	1	1	1	0	58.41	NA	NA	Negative	7	NA	Negative	T3a	4	3	3	1
TCGA-EJ-5494	0	0	0	0	0	48.52	NA	NA	Negative	7	NA	Negative	T3a	4	3	3	0
TCGA-EJ-A8FO	0	0	0	0	0	9.26	NA	NA	Negative	7	NA	Negative	T3a	4	3	3	0
TCGA-EJ-5531	0	0	1	1	0	41.82	NA	NA	Negative	7	NA	Negative	T3a	4	3	3	1
TCGA-EJ-7789	0	1	0	0	0	36.3	NA	NA	Negative	7	NA	Negative	T3a	4	3	3	0
TCGA-EJ-7315	1	0	0	0	0	33.11	NA	NA	Negative	7	NA	Negative	T3a	4	3	3	0
TCGA-EJ-7783	0	0	0	0	0	25.85	NA	NA	Negative	7	NA	Negative	T3a	4	3	3	0
TCGA-HC-7749	1	0	0	0	0	23.78	NA	NA	Negative	7	NA	Negative	T3a	4	3	3	0
TCGA-EJ-7330	0	0	1	1	0	6.27	NA	NA	Negative	7	NA	Negative	T3a	4	3	3	1
TCGA-EJ-A8FU	0	0	0	0	0	4.53	NA	NA	Negative	8	NA	Negative	T3a	5	3	4	0
TCGA-EJ-5521	1	1	1	1	0	74.87	NA	NA	Negative	7	NA	Negative	T3a	3	4	2	1
TCGA-EJ-5508	0	1	0	0	0	64.55	NA	NA	Negative	7	NA	Negative	T3a	3	4	2	0
TCGA-EJ-5532	0	1	0	0	0	60.05	NA	NA	Negative	7	NA	Negative	T3a	3	4	2	0
TCGA-EJ-A7NK	0	0	0	0	0	15.64	NA	NA	Negative	7	NA	Negative	T3a	3	4	2	0
TCGA-EJ-A7NG	0	0	0	0	0	14.19	NA	NA	Negative	7	NA	Negative	T3a	3	4	2	0
TCGA-HC-7079	0	0	0	0	1	12.48	NA	NA	Negative	7	NA	Negative	T3a	3	4	2	0
TCGA-G9-6364	1	0	0	0	0	39.36	NA	NA	Negative	7	NA	Negative	T3a	3	4	2	0
TCGA-EJ-7785	0	0	0	0	0	38.67	NA	NA	Negative	7	NA	Negative	T3a	3	4	2	0
TCGA-HC-7742	1	1	0	0	0	30.81	NA	NA	Negative	7	NA	Negative	T3a	3	4	2	0
TCGA-G9-6384	0	0	0	0	0	25.13	NA	NA	Negative	7	NA	Negative	T3a	3	4	2	0
TCGA-EJ-A8FS	0	0	0	0	1	7.1	NA	NA	Negative	7	NA	Negative	T3a	3	4	2	0
TCGA-EJ-A65D	0	0	0	0	0	12.91	NA	NA	Negative	8	NA	Negative	T3a	4	4	4	0
TCGA-EJ-8472	0	0	0	0	1	6.44	NA	NA	Negative	8	NA	Negative	T3a	4	4	4	0
TCGA-EJ-A65J	1	1	1	1	0	14.82	NA	NA	Negative	9	NA	Negative	T3a	4	5	5	1
TCGA-EJ-5524	1	0	0	0	1	8.71	NA	NA	Negative	9	NA	Negative	T3a	4	5	5	0
TCGA-HC-A632	0	1	0	0	0	2	NA	NA	Negative	9	NA	Negative	T3a	4	5	5	0
TCGA-EJ-7318	0	0	0	0	1	12.48	NA	NA	NA	7	NA	Negative	T3a	4	3	3	0
TCGA-EJ-A46I	0	0	0	0	0	21.94	NA	NA	NA	7	NA	Negative	T3a	3	4	2	0
TCGA-MG-AAMC	1	0	0	0	0	5.68	NA	NA	NA	9	NA	Negative	T3a	4	5	5	0
TCGA-YL-A8SJ	1	0	0	0	1	24.7	NA	NA	Negative	9	Overlapping / Multiple Zones	Negative	T3b	4	5	5	0
TCGA-KK-A7B0	0	0	0	0	1	19.91	NA	NA	Negative	9	Overlapping / Multiple Zones	Negative	T3b	4	5	5	0
TCGA-V1-A8WW	1	0	1	1	0	35.41	NA	NA	Positive	9	Peripheral Zone	Negative	T3b	4	5	5	1
TCGA-V1-A8WV	0	1	0	0	0	22.54	NA	NA	Positive	9	Peripheral Zone	Negative	T3b	4	5	5	0
TCGA-V1-A9OA	0	1	0	0	0	20.89	NA	NA	Positive	9	Peripheral Zone	Negative	T3b	4	5	5	0
TCGA-V1-A9ZK	0	1	0	0	0	45.43	NA	NA	Negative	8	Peripheral Zone	Negative	T3b	4	4	4	0
TCGA-V1-A9Z7	1	1	1	1	0	28.71	NA	NA	Negative	9	Peripheral Zone	Negative	T3b	5	4	5	1
TCGA-V1-A9OL	1	1	0	0	1	3.45	NA	NA	Negative	9	Peripheral Zone	Negative	T3b	5	4	5	0
TCGA-V1-A9O9	1	0	0	0	0	94.28	NA	NA	Negative	8	Peripheral Zone	Negative	T3b	3	5	4	0
TCGA-KK-A59V	0	1	0	0	0	113.01	NA	NA	Negative	9	Peripheral Zone	Negative	T3b	4	5	5	0
TCGA-V1-A9ZI	0	1	0	0	0	53.88	NA	NA	Negative	9	Peripheral Zone	Negative	T3b	4	5	5	0
TCGA-KK-A7B3	1	0	1	1	1	9.66	NA	NA	Negative	9	Peripheral Zone	Negative	T3b	4	5	5	1
TCGA-V1-A8WS	0	0	0	0	0	15.57	NA	NA	NA	6	Peripheral Zone	Negative	T3b	3	3	1	0
TCGA-EJ-A7NM	1	0	0	0	0	4.2	NA	NA	Positive	9	NA	Negative	T3b	4	5	5	0
TCGA-EJ-5507	1	1	0	0	0	47.86	NA	NA	Positive	9	NA	Negative	T3b	4	5	5	0
TCGA-EJ-A6RA	0	0	0	0	1	11.6	NA	NA	Positive	8	NA	Negative	T3b	4	4	4	0
TCGA-EJ-A65E	0	0	0	0	0	13.7	NA	NA	Negative	7	NA	Negative	T3b	4	3	3	0
TCGA-EJ-7314	1	0	0	0	0	37.78	NA	NA	Negative	7	NA	Negative	T3b	4	3	3	0
TCGA-EJ-7312	1	0	0	0	0	36.1	NA	NA	Negative	7	NA	Negative	T3b	4	3	3	0
TCGA-HC-7745	0	1	0	0	0	23.69	NA	NA	Negative	7	NA	Negative	T3b	4	3	3	0
TCGA-G9-6370	0	0	0	0	0	37.98	NA	NA	Negative	7	NA	Negative	T3b	3	4	2	0
TCGA-EJ-7325	0	0	0	0	0	35.15	NA	NA	Negative	7	NA	Negative	T3b	3	4	2	0
TCGA-EJ-7327	1	0	0	0	0	30.32	NA	NA	Negative	7	NA	Negative	T3b	3	4	2	0
TCGA-EJ-7788	1	0	0	0	0	28.22	NA	NA	Negative	7	NA	Negative	T3b	3	4	2	0
TCGA-HC-7213	1	1	0	0	1	5.58	NA	NA	Negative	9	NA	Negative	T3b	4	5	5	0
TCGA-EJ-A65F	0	1	0	0	1	2.46	NA	NA	Negative	9	NA	Negative	T3b	4	5	5	0
TCGA-G9-6366	1	0	1	1	0	63.96	NA	NA	NA	7	NA	Negative	T3b	4	3	3	1
TCGA-HC-7232	1	0	0	0	1	25.16	NA	NA	NA	9	NA	Negative	T3b	4	5	5	0
TCGA-EJ-A6RC	0	0	0	0	0	28.68	NA	NA	Negative	7	NA	Negative	NA	4	3	3	0
TCGA-CH-5738	0	0	0	0	0	6.96	NA	NA	NA	6	NA	Negative	NA	3	3	1	0
TCGA-HC-A48F	1	0	0	0	0	22.34	Normal	0	Positive	8	Overlapping / Multiple Zones	Positive	T2c	4	4	4	0
TCGA-VP-A878	0	0	0	0	1	77.33	Normal	0	Positive	9	Overlapping / Multiple Zones	Positive	T2c	4	5	5	0
TCGA-M7-A721	1	0	0	0	0	13.14	Normal	0	NA	7	Overlapping / Multiple Zones	Positive	T2c	3	4	2	0
TCGA-CH-5746	0	0	0	0	0	24.01	Normal	0	Negative	7	NA	Positive	T2c	3	4	2	0
TCGA-HC-A631	1	0	1	1	0	1.77	Normal	0	Negative	9	NA	Positive	T2c	4	5	5	1
TCGA-G9-6351	0	0	0	0	0	67.28	Normal	0	NA	7	NA	Positive	T2c	3	4	2	0
TCGA-G9-6378	0	0	0	0	0	37.94	Normal	0	NA	7	NA	Positive	T2c	3	4	2	0
TCGA-EJ-5504	1	1	0	0	0	46.88	Normal	0	Positive	7	Overlapping / Multiple Zones	Positive	T3a	4	3	3	0
TCGA-M7-A722	0	0	0	0	1	18.36	Normal	0	Negative	8	Overlapping / Multiple Zones	Positive	T3a	4	4	4	0
TCGA-VP-AA1N	1	1	0	0	0	44.84	Normal	0	Negative	9	Overlapping / Multiple Zones	Positive	T3a	5	4	5	0
TCGA-ZG-A9LU	0	0	0	0	0	19.02	Normal	0	Negative	9	Overlapping / Multiple Zones	Positive	T3a	5	4	5	0
TCGA-YL-A8SB	0	0	0	0	1	45.47	Normal	0	Negative	9	Overlapping / Multiple Zones	Positive	T3a	4	5	5	0
TCGA-YL-A8S9	0	1	1	1	1	33.05	Normal	0	Negative	9	Overlapping / Multiple Zones	Positive	T3a	4	5	5	1
TCGA-YL-A8S8	0	1	1	1	1	22.31	Normal	0	Negative	9	Overlapping / Multiple Zones	Positive	T3a	4	5	5	1
TCGA-YL-A8SR	0	1	0	0	0	8.97	Normal	0	Negative	9	Overlapping / Multiple Zones	Positive	T3a	4	5	5	0
TCGA-YL-A8SC	0	0	0	0	1	4.99	Normal	0	Negative	9	Overlapping / Multiple Zones	Positive	T3a	4	5	5	0
TCGA-2A-A8VO	0	0	0	0	0	55.88	Normal	0	NA	6	Overlapping / Multiple Zones	Positive	T3a	3	3	1	0
TCGA-J9-A8CK	0	0	0	0	0	10.55	Normal	0	NA	9	Overlapping / Multiple Zones	Positive	T3a	4	5	5	0
TCGA-XK-AAJT	1	1	1	1	0	47.11	Normal	0	Negative	7	Peripheral Zone	Positive	T3a	4	3	3	1
TCGA-2A-A8W1	0	1	0	0	0	3.68	Normal	0	Negative	7	Peripheral Zone	Positive	T3a	4	3	3	0
TCGA-CH-5791	1	0	1	1	1	32	Normal	0	Negative	7	Peripheral Zone	Positive	T3a	3	4	2	1
TCGA-J4-AATZ	1	1	1	1	1	2.6	Normal	0	Negative	9	Peripheral Zone	Positive	T3a	4	5	5	1
TCGA-KK-A6E7	1	0	0	0	1	30.39	Normal	0	Positive	9	Transition Zone	Positive	T3a	5	4	5	0
TCGA-KK-A8IG	0	1	0	0	0	82.29	Normal	0	NA	7	Transition Zone	Positive	T3a	4	3	3	0
TCGA-G9-6338	0	0	1	1	0	66.62	Normal	0	Negative	7	NA	Positive	T3a	4	3	3	1
TCGA-G9-6362	0	0	0	0	0	47.4	Normal	0	Negative	7	NA	Positive	T3a	4	3	3	0
TCGA-HI-7169	0	0	0	0	0	88.17	Normal	0	Negative	7	NA	Positive	T3a	3	4	2	0
TCGA-G9-6361	1	0	0	0	0	46.48	Normal	0	Negative	7	NA	Positive	T3a	3	4	2	0
TCGA-G9-7510	0	1	0	0	0	38.93	Normal	0	Negative	8	NA	Positive	T3a	4	4	4	0
TCGA-G9-6367	0	0	0	0	0	40.14	Normal	0	Negative	9	NA	Positive	T3a	4	5	5	0
TCGA-CH-5772	0	0	0	0	0	15.97	Normal	0	Negative	9	NA	Positive	T3a	4	5	5	0
TCGA-CH-5792	0	0	0	0	0	2.99	Normal	0	Negative	9	NA	Positive	T3a	4	5	5	0
TCGA-G9-6498	0	0	0	0	1	44.09	Normal	0	NA	7	NA	Positive	T3a	3	4	2	0
TCGA-ZG-A9LS	0	0	0	0	0	16.95	Normal	0	Positive	9	Central Zone	Positive	T3b	5	4	5	0
TCGA-YL-A9WY	1	0	0	0	1	32.03	Normal	0	Positive	9	Overlapping / Multiple Zones	Positive	T3b	5	4	5	0
TCGA-ZG-A9L0	1	1	1	1	0	11.66	Normal	0	Positive	9	Overlapping / Multiple Zones	Positive	T3b	5	4	5	1
TCGA-ZG-A9LN	0	1	1	1	0	3.78	Normal	0	Positive	9	Overlapping / Multiple Zones	Positive	T3b	5	4	5	1
TCGA-G9-A9S0	0	1	1	1	1	21.35	Normal	0	Positive	8	Overlapping / Multiple Zones	Positive	T3b	4	4	4	1
TCGA-YL-A8SK	0	1	1	1	0	46.25	Normal	0	Positive	9	Overlapping / Multiple Zones	Positive	T3b	4	5	5	1
TCGA-ZG-A9L9	1	1	1	1	1	1.68	Normal	0	Positive	9	Overlapping / Multiple Zones	Positive	T3b	4	5	5	1
TCGA-KK-A8ID	0	1	0	0	0	69.22	Normal	0	Positive	9	Overlapping / Multiple Zones	Positive	T3b	5	4	5	0
TCGA-YL-A8HL	1	0	0	0	0	51.41	Normal	0	Positive	9	Overlapping / Multiple Zones	Positive	T3b	4	5	5	0
TCGA-KK-A7AP	0	1	1	0	0	6.44	Normal	0	Positive	9	Overlapping / Multiple Zones	Positive	T3b	4	5	5	0
TCGA-M7-A723	0	0	0	0	0	25.07	Normal	0	Positive	7	Overlapping / Multiple Zones	Positive	T3b	4	3	3	0
TCGA-YL-A9WJ	0	1	1	1	1	48.49	Normal	0	Positive	8	Overlapping / Multiple Zones	Positive	T3b	4	4	4	1
TCGA-ZG-A9M4	1	0	0	0	0	17.97	Normal	0	Positive	9	Overlapping / Multiple Zones	Positive	T3b	5	4	5	0
TCGA-ZG-A9N3	1	1	0	0	0	11.47	Normal	0	Positive	9	Overlapping / Multiple Zones	Positive	T3b	5	4	5	0
TCGA-HC-A9TE	1	1	0	0	1	7.1	Normal	0	Positive	9	Overlapping / Multiple Zones	Positive	T3b	5	4	5	0
TCGA-YL-A9WH	1	1	1	1	0	14.03	Normal	0	Positive	9	Overlapping / Multiple Zones	Positive	T3b	4	5	5	1
TCGA-CH-5741	1	0	0	0	0	12.98	Normal	0	Positive	9	Overlapping / Multiple Zones	Positive	T3b	4	5	5	0
TCGA-ZG-A9LY	1	1	0	0	0	12.16	Normal	0	Positive	9	Overlapping / Multiple Zones	Positive	T3b	4	5	5	0
TCGA-ZG-A8QZ	1	0	0	0	0	10.12	Normal	0	Positive	9	Overlapping / Multiple Zones	Positive	T3b	4	5	5	0
TCGA-M7-A725	0	1	0	0	0	18.82	Normal	0	Negative	7	Overlapping / Multiple Zones	Positive	T3b	4	3	3	0
TCGA-YL-A8SF	1	0	0	0	0	45.11	Normal	0	Negative	8	Overlapping / Multiple Zones	Positive	T3b	4	4	4	0
TCGA-VP-A87K	1	0	0	0	1	22.9	Normal	0	Negative	8	Overlapping / Multiple Zones	Positive	T3b	4	4	4	0
TCGA-ZG-A9L6	0	1	0	0	1	21.81	Normal	0	Negative	9	Overlapping / Multiple Zones	Positive	T3b	5	4	5	0
TCGA-ZG-A9LB	0	1	0	1	0	19.15	Normal	0	Negative	9	Overlapping / Multiple Zones	Positive	T3b	5	4	5	0
TCGA-ZG-A9NI	0	1	1	0	0	4.34	Normal	0	Negative	9	Overlapping / Multiple Zones	Positive	T3b	5	4	5	0
TCGA-J9-A52B	1	0	1	1	1	1.87	Normal	0	Negative	9	Overlapping / Multiple Zones	Positive	T3b	5	4	5	1
TCGA-YL-A8HK	1	0	0	0	1	45.2	Normal	0	Negative	9	Overlapping / Multiple Zones	Positive	T3b	4	5	5	0
TCGA-YL-A9WK	1	1	0	0	1	33.15	Normal	0	Negative	9	Overlapping / Multiple Zones	Positive	T3b	4	5	5	0
TCGA-ZG-A9LZ	1	1	0	0	0	22.73	Normal	0	Negative	9	Overlapping / Multiple Zones	Positive	T3b	4	5	5	0
TCGA-YL-A8SQ	0	1	0	0	1	10.81	Normal	0	Negative	9	Overlapping / Multiple Zones	Positive	T3b	4	5	5	0
TCGA-J9-A52E	0	1	0	0	0	10.61	Normal	0	Negative	9	Overlapping / Multiple Zones	Positive	T3b	4	5	5	0
TCGA-CH-5754	1	1	1	1	0	2.04	Normal	0	Positive	9	Peripheral Zone	Positive	T3b	4	5	5	1
TCGA-KK-A59X	0	0	0	0	1	73.36	Normal	0	Positive	9	Peripheral Zone	Positive	T3b	5	4	5	0
TCGA-ZG-A9MC	1	0	1	1	0	14.95	Normal	0	Positive	9	Peripheral Zone	Positive	T3b	5	4	5	1
TCGA-J9-A8CM	1	1	0	0	1	11.3	Normal	0	Positive	9	Peripheral Zone	Positive	T3b	5	4	5	0
TCGA-CH-5762	0	1	0	0	0	43.99	Normal	0	Negative	7	Peripheral Zone	Positive	T3b	4	3	3	0
TCGA-J4-A6G3	0	0	0	0	1	20.3	Normal	0	Negative	8	Peripheral Zone	Positive	T3b	4	4	4	0
TCGA-ZG-A9L2	1	0	1	0	1	5.91	Normal	0	Negative	9	Peripheral Zone	Positive	T3b	4	5	5	0
TCGA-XK-AAIV	1	1	1	1	0	37.22	Normal	0	Positive	10	NA	Positive	T3b	5	5	5	1
TCGA-HC-7744	1	0	0	0	0	17.44	Normal	0	Negative	7	NA	Positive	T3b	4	3	3	0
TCGA-HC-A76W	0	0	1	1	0	7	Normal	0	Negative	7	NA	Positive	T3b	3	4	2	1
TCGA-XK-AAIW	0	0	0	0	1	14.03	Normal	0	Negative	9	NA	Positive	T3b	5	4	5	0
TCGA-HC-A9TH	1	0	0	0	1	11.53	Normal	0	Negative	9	NA	Positive	T3b	5	4	5	0
TCGA-CH-5769	1	0	0	0	0	2.04	Normal	0	Negative	9	NA	Positive	T3b	5	4	5	0
TCGA-HI-7171	1	1	0	0	NA	NA	Normal	0	Negative	9	NA	Positive	T3b	5	4	5	0
TCGA-G9-6356	1	0	0	0	0	47.11	Normal	0	Negative	9	NA	Positive	T3b	4	5	5	0
TCGA-ZG-A9KY	1	1	0	0	0	4.27	Normal	0	Positive	9	Overlapping / Multiple Zones	Positive	T4	5	4	5	0
TCGA-2A-A8VT	1	1	0	0	0	45.11	Normal	0	Positive	9	Overlapping / Multiple Zones	Positive	T4	4	5	5	0
TCGA-EJ-5518	1	0	1	1	1	69.12	Normal	0	Negative	9	Overlapping / Multiple Zones	Positive	T4	4	5	5	1
TCGA-G9-6494	0	1	0	0	0	58.18	Normal	0	Negative	7	NA	Positive	T4	4	3	3	0
TCGA-G9-6336	0	0	0	0	0	67.94	Normal	0	Negative	7	NA	Positive	NA	3	4	2	0
TCGA-KK-A7B4	1	1	1	1	1	31.64	Equivocal	1	Positive	9	Overlapping / Multiple Zones	Positive	T3b	4	5	5	1
TCGA-J9-A8CL	0	1	1	1	1	4.34	Equivocal	1	NA	9	Overlapping / Multiple Zones	Positive	T3b	4	5	5	1
TCGA-CH-5751	1	1	1	1	1	11.99	Equivocal	1	Positive	10	Overlapping / Multiple Zones	Positive	T4	5	5	5	1
TCGA-KC-A7FE	0	0	0	0	0	11.56	Abnormal (not related to prostate cancer)	3	Negative	7	Peripheral Zone	Positive	T2c	3	4	2	0
TCGA-HC-A8CY	0	1	1	1	0	9.53	Abnormal (not related to prostate cancer)	3	Positive	9	Overlapping / Multiple Zones	Positive	T3a	5	4	5	1
TCGA-YL-A8HO	0	1	0	0	1	35.09	Abnormal (not related to prostate cancer)	3	Negative	7	Overlapping / Multiple Zones	Positive	T3a	4	3	3	0
TCGA-M7-A724	0	1	0	0	0	29.2	Abnormal (not related to prostate cancer)	3	Negative	8	Peripheral Zone	Positive	T3a	4	4	4	0
TCGA-G9-7523	0	0	0	0	0	28.15	Abnormal (not related to prostate cancer)	3	Negative	10	NA	Positive	T3a	5	5	5	0
TCGA-YL-A9WX	0	0	0	0	1	49.47	Abnormal (not related to prostate cancer)	3	Positive	9	Overlapping / Multiple Zones	Positive	T3b	4	5	5	0
TCGA-4L-AA1F	1	1	1	1	0	11.5	Abnormal (not related to prostate cancer)	3	Negative	8	Overlapping / Multiple Zones	Positive	T3b	4	4	4	1
TCGA-FC-A5OB	0	0	0	0	0	22.34	Abnormal (not related to prostate cancer)	3	Negative	9	Overlapping / Multiple Zones	Positive	T3b	4	5	5	0
TCGA-XQ-A8TB	1	0	0	0	0	25.3	Abnormal (not related to prostate cancer)	3	Negative	9	Peripheral Zone	Positive	T3b	4	5	5	0
TCGA-HC-7233	0	0	0	0	0	44.51	NA	NA	Negative	7	NA	Positive	T2a	4	3	3	0
TCGA-TP-A8TV	0	0	0	0	0	20.04	NA	NA	Negative	7	Overlapping / Multiple Zones	Positive	T2c	4	3	3	0
TCGA-J4-A83M	0	0	0	0	1	17.12	NA	NA	Negative	7	Peripheral Zone	Positive	T2c	4	3	3	0
TCGA-KK-A6DY	1	1	0	0	0	141.1	NA	NA	Negative	7	Peripheral Zone	Positive	T2c	3	4	2	0
TCGA-J4-A83J	1	0	0	0	0	22.86	NA	NA	Negative	7	Peripheral Zone	Positive	T2c	3	4	2	0
TCGA-HC-8260	0	0	0	0	0	22.54	NA	NA	Negative	7	Peripheral Zone	Positive	T2c	3	4	2	0
TCGA-V1-A8X3	0	0	0	0	0	6.64	NA	NA	Negative	7	Peripheral Zone	Positive	T2c	3	4	2	0
TCGA-V1-A9OF	0	0	0	0	0	38.9	NA	NA	NA	6	Peripheral Zone	Positive	T2c	3	3	1	0
TCGA-V1-A9OT	0	0	0	0	1	9.59	NA	NA	NA	6	Peripheral Zone	Positive	T2c	3	3	1	0
TCGA-QU-A6IO	0	1	0	0	0	122.08	NA	NA	Negative	6	NA	Positive	T2c	3	3	1	0
TCGA-J4-AATV	0	0	0	0	0	18.17	NA	NA	NA	6	NA	Positive	T2c	3	3	1	0
TCGA-G9-6371	0	0	0	0	0	40.28	NA	NA	NA	6	NA	Positive	T2c	3	3	1	0
TCGA-2A-AAYU	1	0	0	0	0	20.2	NA	NA	Negative	6	Overlapping / Multiple Zones	Positive	T3a	3	3	1	0
TCGA-YL-A8SO	0	1	0	0	0	114.29	NA	NA	NA	9	Overlapping / Multiple Zones	Positive	T3a	4	5	5	0
TCGA-V1-A9OY	0	0	0	0	0	35.05	NA	NA	Positive	7	Peripheral Zone	Positive	T3a	4	3	3	0
TCGA-V1-A8MU	0	0	0	0	0	61.63	NA	NA	Positive	7	Peripheral Zone	Positive	T3a	3	4	2	0
TCGA-V1-A8MF	0	1	0	0	0	47.6	NA	NA	Negative	6	Peripheral Zone	Positive	T3a	3	3	1	0
TCGA-J4-A67S	1	0	0	0	1	23.26	NA	NA	Negative	7	Peripheral Zone	Positive	T3a	3	4	2	0
TCGA-V1-A9O7	0	1	1	1	1	26.91	NA	NA	Negative	9	Peripheral Zone	Positive	T3a	5	4	5	1
TCGA-V1-A9OQ	0	0	0	0	0	12.19	NA	NA	NA	6	Peripheral Zone	Positive	T3a	3	3	1	0
TCGA-G9-6353	0	0	0	0	0	50.66	NA	NA	NA	7	Peripheral Zone	Positive	T3a	3	4	2	0
TCGA-J9-A8CN	0	0	0	0	0	40.64	NA	NA	NA	6	Transition Zone	Positive	T3a	3	3	1	0
TCGA-HC-A6AN	1	0	0	0	0	1.61	NA	NA	Negative	7	NA	Positive	T3a	4	3	3	0
TCGA-CH-5748	0	0	0	0	0	1.02	NA	NA	Negative	7	NA	Positive	T3a	4	3	3	0
TCGA-HC-8265	1	1	1	0	0	15.87	NA	NA	Negative	8	NA	Positive	T3a	3	5	4	0
TCGA-YL-A8SA	1	0	0	0	0	16.82	NA	NA	Negative	8	Overlapping / Multiple Zones	Positive	T3b	4	4	4	0
TCGA-ZG-A9L4	1	0	0	0	0	36.4	NA	NA	Negative	9	Overlapping / Multiple Zones	Positive	T3b	5	4	5	0
TCGA-HC-A4ZV	0	1	1	1	0	0.76	NA	NA	Negative	9	Overlapping / Multiple Zones	Positive	T3b	5	4	5	1
TCGA-YL-A8SP	0	0	1	1	1	66.89	NA	NA	NA	9	Overlapping / Multiple Zones	Positive	T3b	4	5	5	1
TCGA-KK-A7AU	1	1	0	0	1	6.8	NA	NA	Positive	9	Peripheral Zone	Positive	T3b	4	5	5	0
TCGA-XJ-A9DX	0	1	0	0	0	31.96	NA	NA	Positive	9	Peripheral Zone	Positive	T3b	5	4	5	0
TCGA-ZG-A9L1	0	1	0	0	0	42.77	NA	NA	Positive	9	Peripheral Zone	Positive	T3b	4	5	5	0
TCGA-KK-A8IL	0	0	0	0	NA	NA	NA	NA	Positive	9	Peripheral Zone	Positive	T3b	4	5	5	0
TCGA-V1-A9Z8	1	1	1	1	0	27.17	NA	NA	Negative	9	Peripheral Zone	Positive	T3b	5	4	5	1
TCGA-KK-A8I7	0	1	0	0	1	57.69	NA	NA	Negative	9	Peripheral Zone	Positive	T3b	4	5	5	0
TCGA-V1-A8MG	0	1	0	0	0	28.15	NA	NA	NA	7	Peripheral Zone	Positive	T3b	3	4	2	0
TCGA-KK-A8I8	0	1	0	0	0	31.77	NA	NA	NA	9	Peripheral Zone	Positive	T3b	4	5	5	0
TCGA-HC-8257	0	0	0	0	0	23.85	NA	NA	Positive	7	NA	Positive	T3b	3	4	2	0
TCGA-HC-8264	0	0	0	0	0	1.58	NA	NA	Positive	9	NA	Positive	T3b	4	5	5	0
TCGA-G9-6379	0	0	0	0	0	58.41	NA	NA	Negative	7	NA	Positive	T3b	4	3	3	0
TCGA-HC-8266	1	1	0	0	0	15.54	NA	NA	Negative	8	NA	Positive	T3b	4	4	4	0
TCGA-YJ-A8SW	0	1	1	1	0	4.86	NA	NA	Negative	9	NA	Positive	T3b	5	4	5	1
TCGA-EJ-A65B	0	0	0	0	0	23.32	NA	NA	Negative	9	NA	Positive	T3b	4	5	5	0
TCGA-ZG-A9L5	0	1	1	1	0	29.83	NA	NA	Positive	9	Overlapping / Multiple Zones	Positive	T4	5	4	5	1
TCGA-V1-A9O5	1	1	1	1	1	4.07	NA	NA	Positive	9	Peripheral Zone	Positive	T4	5	4	5	1
TCGA-V1-A9ZR	0	0	0	0	0	44.71	NA	NA	NA	8	Peripheral Zone	Positive	T4	4	4	4	0
TCGA-G9-6365	0	0	0	0	0	44.78	NA	NA	Negative	7	NA	Positive	T4	3	4	2	0
TCGA-Y6-A9XI	0	0	0	0	0	17.28	NA	NA	Negative	8	Peripheral Zone	Positive	NA	4	4	4	0
TCGA-VP-A87J	1	0	0	0	0	58.28	Normal	0	Positive	7	Overlapping / Multiple Zones	R2	T3a	3	4	2	0
TCGA-HC-7819	0	0	1	1	0	17.84	NA	NA	Negative	8	Central Zone	R2	T2c	4	4	4	1
TCGA-XA-A8JR	0	0	0	0	0	12.35	NA	NA	Negative	7	NA	R2	T2c	4	3	3	0
TCGA-VP-A87H	0	1	1	1	0	21.78	NA	NA	Negative	9	Overlapping / Multiple Zones	R2	T3b	4	5	5	1
TCGA-HC-7081	1	0	0	0	0	37.32	NA	NA	NA	9	NA	R2	T3b	4	5	5	0
TCGA-XQ-A8TA	1	1	0	0	NA	NA	Prostate Cancer Metastases Present [cM1b]	2	NA	10	Peripheral Zone	NA	NA	5	5	5	0
TCGA-HC-7747	0	0	0	0	0	24.57	Normal	0	Negative	7	NA	NA	T2c	3	4	2	0
TCGA-EJ-A46D	0	0	0	0	0	20.57	Normal	0	Negative	8	NA	NA	T2c	3	5	4	0
TCGA-HC-7817	0	0	0	0	0	30.49	Normal	0	NA	7	NA	NA	T3b	4	3	3	0
TCGA-HC-7212	1	1	0	0	0	28.58	NA	NA	Negative	7	NA	NA	T2a	3	4	2	0
TCGA-J4-A67Q	0	0	0	0	0	32.03	NA	NA	NA	6	Peripheral Zone	NA	T2c	3	3	1	0
TCGA-HC-8258	0	0	0	0	0	27.83	NA	NA	Negative	6	NA	NA	T2c	3	3	1	0
TCGA-EJ-A65M	0	1	1	1	0	7.56	NA	NA	Negative	6	NA	NA	T2c	3	3	1	1
TCGA-EJ-8470	0	0	0	0	0	38.07	NA	NA	Negative	7	NA	NA	T2c	4	3	3	0
TCGA-H9-7775	0	0	0	0	0	6.08	NA	NA	NA	7	NA	NA	T2c	3	4	2	0
TCGA-FC-7961	1	1	1	1	0	15.41	NA	NA	Negative	9	Peripheral Zone	NA	T3a	4	5	5	1
TCGA-XJ-A83G	0	1	1	1	0	48	NA	NA	Negative	7	Peripheral Zone	NA	T3b	4	3	3	1
TCGA-HC-7821	0	0	0	0	0	31.41	NA	NA	Positive	8	NA	NA	T3b	4	4	4	0
TCGA-J4-8198	0	0	0	0	0	20.17	NA	NA	NA	7	NA	NA	T3b	4	3	3	0
TCGA-TK-A8OK	0	0	1	1	0	0.89	NA	NA	NA	7	Overlapping / Multiple Zones	NA	NA	3	4	2	1
TCGA-KC-A4BO	0	0	0	0	0	19.94	NA	NA	NA	7	NA	NA	NA	NA	NA	NA	0
