# Supplementary material for: Genetic alterations in the 3q26.31-32 locus confer an aggressive prostate cancer phenotype
Source: Commun Biol. 2020 Aug 14;3:440. doi: 10.1038/s42003-020-01175-x (PMC7429505; doi:10.1038/s42003-020-01175-x)
Supplement: Supplementary file 7 — Supplementary Data 5 [file 42003_2020_1175_MOESM7_ESM.xlsx]

## Sheet: NAALADL2-TBL1XR1 Gleason-T stag
Variable	HR	Lower	Upper	P value
NAALADL2/TBL1XR1 Gain	1.10252	0.65688	1.85	0.71184
Grade group 2	3.67998	0.47168	28.711	0.21385
Grade group 3	4.08824	0.50946	32.806	0.18509
Grade group 4	7.99078	0.99555	64.138	0.05049	.
Grade group 5	14.9499	1.93392	115.568	0.00954	**
T stage T2b	0.419183	0.02455	7.158	0.54816
T stage T2c	0.539766	0.06801	4.284	0.55962
T stage T3a	1.01558	0.13027	7.917	0.98823
T stage T3b	1.0073	0.12574	8.069	0.99454
T stage T4	0.925175	0.08825	9.699	0.94828
