# Supplementary material for: Genetic alterations in the 3q26.31-32 locus confer an aggressive prostate cancer phenotype
Source: Commun Biol. 2020 Aug 14;3:440. doi: 10.1038/s42003-020-01175-x (PMC7429505; doi:10.1038/s42003-020-01175-x)
Supplement: Supplementary file 8 — Supplementary Data 6 [file 42003_2020_1175_MOESM8_ESM.xlsx]

## Sheet: NAALADL2_gainamp_DESeq2
Gene	baseMean	log2FoldChange	lfcSE	stat	pvalue	padj
LAMA1|284217	43.6124	2.29546	0.185757	12.3573	4.45e-35	4.13e-31
PDCD10|11235	583.51	0.506701	0.0408646	12.3995	2.63e-35	4.13e-31
NNAT|4826	25.9954	2.07688	0.169762	12.2341	2.04e-34	1.27e-30
MRPS22|56945	388.453	0.444525	0.037644	11.8086	3.52e-32	1.64e-28
MBD4|8930	595.154	0.378066	0.0344756	10.9662	5.56e-28	2.06e-24
GMPS|8833	829.232	0.519517	0.0488192	10.6416	1.91e-26	5.9e-23
CEP63|80254	586.394	0.326415	0.0308358	10.5856	3.48e-26	9.22e-23
MCCC1|56922	937.569	0.638305	0.0608149	10.4959	9.02e-26	2.09e-22
NCEH1|57552	562.296	1.0449	0.102645	10.1797	2.44e-24	5.04e-21
ARMC8|25852	616.558	0.411282	0.0419927	9.79413	1.19e-22	2.22e-19
CEP70|80321	555.196	0.485189	0.0496898	9.76436	1.6e-22	2.7e-19
HPS3|84343	657.275	0.501586	0.052476	9.55839	1.2e-21	1.85e-18
FXR1|8087	2151.11	0.3086	0.0334332	9.23035	2.7e-20	3.85e-17
MYNN|55892	345.716	0.376144	0.0411717	9.13599	6.48e-20	8.6e-17
SYNGR3|9143	15.7211	1.58073	0.173633	9.10383	8.72e-20	1.08e-16
RAB7A|7879	5216.06	0.319451	0.0352225	9.0695	1.2e-19	1.39e-16
MUC1|4582	709.856	1.69568	0.188878	8.97765	2.77e-19	3.02e-16
DBR1|51163	343.371	0.372693	0.0416362	8.95117	3.52e-19	3.63e-16
CDV3|55573	2162.3	0.36894	0.0413776	8.91642	4.82e-19	4.71e-16
TRIM59|286827	125.002	0.642565	0.0724044	8.87466	7.01e-19	6.51e-16
ZNF639|51193	727.757	0.362701	0.040996	8.84723	8.97e-19	7.93e-16
SMC4|10051	488.455	0.686122	0.0779197	8.8055	1.3e-18	1.1e-15
DHX36|170506	812.51	0.440199	0.0502677	8.75708	2e-18	1.62e-15
KPNA4|3840	1483.56	0.326175	0.0372718	8.75125	2.11e-18	1.63e-15
CTHRC1|115908	140.047	1.47619	0.169192	8.72494	2.66e-18	1.98e-15
TMCC1|23023	855.126	0.443707	0.050958	8.70731	3.11e-18	2.22e-15
MRPL3|11222	1873.21	0.389198	0.0450162	8.64573	5.35e-18	3.68e-15
ALCAM|214	4965.33	0.685509	0.0794039	8.63319	5.97e-18	3.96e-15
SYT4|6860	86.059	2.52874	0.29725	8.50712	1.78e-17	1.14e-14
MFN1|55669	932.819	0.495703	0.0590361	8.3966	4.6e-17	2.84e-14
ACTL6A|86	825.248	0.395209	0.048019	8.23025	1.87e-16	1.12e-13
ABCC5|10057	852.874	0.647909	0.0793809	8.16203	3.29e-16	1.91e-13
ISY1|57461	553.694	0.289403	0.0355488	8.14101	3.92e-16	2.21e-13
ETV4|2118	127.649	-2.12686	0.261517	-8.13278	4.2e-16	2.29e-13
NCK1|4690	548.182	0.472585	0.0583694	8.09645	5.66e-16	3e-13
KCND2|3751	12.2804	1.87933	0.23276	8.07411	6.8e-16	3.51e-13
PCCB|5096	1625.12	0.409208	0.0508164	8.05267	8.1e-16	4.07e-13
PSMD2|5708	3516.1	0.316282	0.0393452	8.03864	9.08e-16	4.44e-13
COPB2|9276	5338.79	0.446133	0.0556655	8.01453	1.11e-15	5.26e-13
COL5A2|1290	744.455	1.09979	0.137866	7.97721	1.5e-15	6.95e-13
TFDP2|7029	367.967	0.394139	0.0495388	7.95617	1.77e-15	8.04e-13
COMMD2|51122	497.191	0.304944	0.0386556	7.88874	3.05e-15	1.35e-12
DVL3|1857	2085.61	0.259123	0.0329029	7.87537	3.4e-15	1.47e-12
RYK|6259	1276.74	0.282706	0.0360822	7.83506	4.69e-15	1.98e-12
DIO1|1733	34.9448	2.13777	0.275888	7.74869	9.28e-15	3.83e-12
TBL1XR1|79718	4313.97	0.524566	0.0678769	7.7282	1.09e-14	4.4e-12
RAB6B|51560	419.69	0.622782	0.0812626	7.66382	1.8e-14	7.13e-12
PPP2R3A|5523	323.085	0.490567	0.0646795	7.58459	3.34e-14	1.29e-11
NUDT16|131870	1109.97	0.276685	0.0366273	7.55407	4.22e-14	1.6e-11
TOPBP1|11073	566.286	0.423094	0.0561975	7.52871	5.12e-14	1.9e-11
SIAH2|6478	915.975	0.381253	0.0506703	7.5242	5.3e-14	1.93e-11
RUVBL1|8607	1108.09	0.448708	0.0596767	7.51898	5.52e-14	1.97e-11
YEATS2|55689	965.23	0.387777	0.0516163	7.5127	5.79e-14	2.03e-11
THBS2|7058	793.504	1.19597	0.16016	7.46735	8.18e-14	2.81e-11
TM4SF18|116441	70.9032	1.07858	0.144805	7.44846	9.44e-14	3.19e-11
SYBU|55638	648.316	0.666883	0.0906073	7.36015	1.84e-13	6.09e-11
AKR1D1|6718	2.20353	2.64432	0.359712	7.35121	1.96e-13	6.4e-11
CFC1B|653275	90.7536	-1.68327	0.230105	-7.31523	2.57e-13	8.18e-11
FAIM|55179	300.686	0.334886	0.0457888	7.3137	2.6e-13	8.18e-11
UMPS|7372	576.61	0.272526	0.0374038	7.28605	3.19e-13	9.88e-11
KPNA1|3836	1498.46	0.284078	0.039039	7.27679	3.42e-13	1.04e-10
KRT80|144501	149.444	1.29198	0.178573	7.23503	4.65e-13	1.39e-10
ZNF541|84215	12.8589	1.18397	0.164009	7.2189	5.24e-13	1.54e-10
RASAL1|8437	8.92381	1.39045	0.193022	7.2036	5.86e-13	1.7e-10
COL1A1|1277	10464.7	1.00448	0.139523	7.1994	6.05e-13	1.73e-10
BMP6|654	236.98	1.12085	0.156102	7.18025	6.96e-13	1.96e-10
SENP2|59343	648.908	0.308928	0.0431081	7.16637	7.7e-13	2.13e-10
ANLN|54443	99.1418	1.09533	0.15322	7.14872	8.76e-13	2.39e-10
ECT2|1894	330.055	0.706411	0.0988476	7.14647	8.9e-13	2.4e-10
ACAD9|28976	1036.93	0.265254	0.0371705	7.13614	9.6e-13	2.55e-10
DTX3L|151636	2097.14	0.455549	0.0640122	7.11659	1.11e-12	2.89e-10
UBA5|79876	1103.05	0.290002	0.0408555	7.09823	1.26e-12	3.26e-10
GEMIN4|50628	1130.01	-0.452282	0.0638493	-7.08359	1.4e-12	3.57e-10
MLLT11|10962	90.4168	0.696851	0.0984768	7.0763	1.48e-12	3.72e-10
MATN3|4148	47.1422	1.06968	0.151484	7.06132	1.65e-12	4.08e-10
COL10A1|1300	200.972	1.64012	0.232516	7.05379	1.74e-12	4.25e-10
CDC42EP5|148170	694.15	-1.2445	0.176583	-7.04765	1.82e-12	4.39e-10
NEK2|4751	50.767	1.18474	0.168323	7.0385	1.94e-12	4.63e-10
C3orf57|165679	384.406	1.40942	0.200468	7.03069	2.06e-12	4.83e-10
FN1|2335	8106.8	0.904394	0.128888	7.01688	2.27e-12	5.27e-10
MFSD1|64747	1448.77	0.291318	0.0415278	7.015	2.3e-12	5.27e-10
C22orf42|150297	8.76953	-2.75728	0.395255	-6.97596	3.04e-12	6.88e-10
CPAMD8|27151	991.372	-0.880403	0.12668	-6.9498	3.66e-12	8.18e-10
GFM1|85476	1015.74	0.381106	0.0548765	6.94479	3.79e-12	8.38e-10
SLC26A3|1811	108.873	2.37517	0.342586	6.93306	4.12e-12	9e-10
FAM49B|51571	511.336	0.415482	0.0600341	6.92076	4.49e-12	9.7e-10
CDKN3|1033	39.6553	0.983292	0.142183	6.91569	4.66e-12	9.94e-10
GPR160|26996	2040.48	0.568193	0.0822926	6.90455	5.04e-12	1.06e-09
OTUD6B|51633	263.446	0.532012	0.0772873	6.88356	5.84e-12	1.2e-09
SGOL1|151648	13.478	1.12882	0.163968	6.88443	5.8e-12	1.2e-09
FOXM1|2305	185.904	0.915163	0.133044	6.87864	6.04e-12	1.23e-09
SELT|51714	2590.42	0.476192	0.0693154	6.86993	6.42e-12	1.3e-09
ESRP1|54845	2530.76	0.454483	0.0663717	6.84754	7.51e-12	1.5e-09
GOLGA7B|401647	41.9982	1.16972	0.170987	6.84099	7.86e-12	1.55e-09
PARP9|83666	1440.82	0.562038	0.0822516	6.83315	8.31e-12	1.62e-09
PRKCI|5584	1483.89	0.374148	0.0548618	6.81983	9.11e-12	1.76e-09
CEACAM5|1048	118.449	2.02732	0.297639	6.81134	9.67e-12	1.85e-09
SLC22A3|6581	1576.44	-1.17007	0.172123	-6.79785	1.06e-11	2.01e-09
CYP3A5|1577	109.685	-1.55549	0.230035	-6.76198	1.36e-11	2.55e-09
CENPF|1063	241.038	0.988308	0.146336	6.75371	1.44e-11	2.68e-09
RFC4|5984	187.63	0.426388	0.0632672	6.73947	1.59e-11	2.92e-09
TMEM92|162461	16.96	1.51745	0.225398	6.7323	1.67e-11	3.04e-09
PLK1|5347	91.9196	0.928076	0.137991	6.72562	1.75e-11	3.15e-09
DKK2|27123	54.3322	1.13598	0.169826	6.68906	2.25e-11	3.97e-09
NEK11|79858	149.73	0.453366	0.0677744	6.68933	2.24e-11	3.97e-09
IMPA1|3612	586.252	0.581955	0.0870523	6.68511	2.31e-11	4.04e-09
SEC22A|26984	319.71	0.201527	0.0301507	6.68399	2.33e-11	4.04e-09
OSGIN2|734	490.308	0.380319	0.0570684	6.66427	2.66e-11	4.57e-09
POLQ|10721	24.6257	1.05328	0.158138	6.66054	2.73e-11	4.65e-09
RNF13|11342	1674.43	0.311461	0.0469719	6.63081	3.34e-11	5.64e-09
MSL2|55167	722.768	0.277035	0.0418303	6.62283	3.52e-11	5.89e-09
HLTF|6596	1289.46	0.439726	0.0664224	6.62015	3.59e-11	5.95e-09
?|729884	58.7748	1.55951	0.235712	6.61618	3.69e-11	5.95e-09
PRDM8|56978	407.867	-1.17634	0.177774	-6.61709	3.66e-11	5.95e-09
TRIP13|9319	83.5165	0.736894	0.111366	6.61686	3.67e-11	5.95e-09
CHRM1|1128	1970.31	-0.747791	0.113367	-6.59622	4.22e-11	6.58e-09
E2F8|79733	15.379	1.11258	0.168623	6.59804	4.17e-11	6.58e-09
SPP1|6696	487.373	1.10267	0.167143	6.59713	4.19e-11	6.58e-09
SR140|23350	1687.59	0.296628	0.0449506	6.59898	4.14e-11	6.58e-09
RAB43|339122	404.878	0.451985	0.0686067	6.58806	4.46e-11	6.9e-09
OLFML2B|25903	185.857	0.785257	0.119297	6.58235	4.63e-11	7.11e-09
CBX2|84733	117.507	0.986114	0.149974	6.57524	4.86e-11	7.39e-09
C1QTNF3|114899	425.549	1.47167	0.22548	6.52683	6.72e-11	1.01e-08
NHSL1|57224	164.674	0.754392	0.115677	6.52156	6.96e-11	1.04e-08
KIF15|56992	44.5346	1.02478	0.157297	6.51494	7.27e-11	1.08e-08
ATR|545	674.4	0.439027	0.0674777	6.50625	7.7e-11	1.14e-08
HOXB6|3216	18.5578	1.19954	0.184597	6.49816	8.13e-11	1.18e-08
SHCBP1|79801	36.9482	0.952288	0.146552	6.49795	8.14e-11	1.18e-08
AURKA|6790	81.5329	0.732161	0.112773	6.49233	8.45e-11	1.21e-08
C11orf82|220042	29.9507	0.74512	0.114803	6.49045	8.56e-11	1.21e-08
CYP26A1|1592	2.89228	2.05132	0.316047	6.49056	8.55e-11	1.21e-08
LBH|81606	3514.92	0.927129	0.142987	6.48402	8.93e-11	1.26e-08
SQLE|6713	961.108	0.616673	0.0951846	6.47871	9.25e-11	1.29e-08
C7orf70|84792	404.818	0.243465	0.0377528	6.44893	1.13e-10	1.56e-08
CARTPT|9607	31.9019	-1.86297	0.288964	-6.44706	1.14e-10	1.57e-08
KCNMB2|10242	65.887	1.62978	0.253402	6.43157	1.26e-10	1.71e-08
RHOBTB1|9886	289.001	0.92423	0.143683	6.43242	1.26e-10	1.71e-08
EIF4G1|1981	10628.1	0.293563	0.0456598	6.42936	1.28e-10	1.72e-08
FAM57A|79850	609.414	-0.463078	0.0720565	-6.4266	1.3e-10	1.74e-08
PIK3CB|5291	1265.07	0.413697	0.0643915	6.42472	1.32e-10	1.75e-08
FBXO45|200933	486.564	0.294216	0.0458399	6.41835	1.38e-10	1.81e-08
APC2|10297	18.5708	0.872234	0.135991	6.41391	1.42e-10	1.85e-08
PFKFB2|5208	512.193	0.510701	0.0799399	6.38856	1.67e-10	2.17e-08
DNAJC13|23317	1012.35	0.35936	0.0563733	6.37464	1.83e-10	2.36e-08
ART4|420	16.2342	1.47185	0.231259	6.36451	1.96e-10	2.51e-08
KIAA0226|9711	521.712	0.262705	0.0413017	6.36063	2.01e-10	2.56e-08
SEPT8|23176	986.243	0.296053	0.0465814	6.35561	2.08e-10	2.62e-08
CELSR3|1951	159.085	1.17051	0.184328	6.35014	2.15e-10	2.68e-08
EXO1|9156	28.5467	1.05202	0.165654	6.35072	2.14e-10	2.68e-08
TG|7038	100.617	-1.44239	0.227261	-6.34681	2.2e-10	2.72e-08
EEF1A2|1917	2271.41	1.37361	0.216554	6.34301	2.25e-10	2.77e-08
FAM72A|729533	4.44259	1.12451	0.177362	6.34017	2.3e-10	2.8e-08
PPM1J|333926	116.558	0.796567	0.125925	6.32573	2.52e-10	3.06e-08
TBCCD1|55171	206.693	0.248555	0.0393867	6.31063	2.78e-10	3.35e-08
LRRC31|79782	93.2322	1.59419	0.253304	6.29359	3.1e-10	3.72e-08
PLCXD3|345557	36.9325	1.10564	0.175805	6.28898	3.2e-10	3.8e-08
RSRC1|51319	178.843	0.428242	0.0681238	6.28623	3.25e-10	3.85e-08
SEC62|7095	4611.88	0.334876	0.0532894	6.28411	3.3e-10	3.88e-08
OASL|8638	39.8368	1.04851	0.167102	6.27466	3.5e-10	4.09e-08
CDH2|1000	109.708	1.32246	0.210969	6.26853	3.64e-10	4.23e-08
EBF4|57593	771.961	-0.602034	0.0961537	-6.26116	3.82e-10	4.41e-08
HTR2B|3357	12.3068	0.936551	0.149696	6.25635	3.94e-10	4.52e-08
COL3A1|1281	9260.75	0.81361	0.13009	6.2542	4e-10	4.55e-08
SESN3|143686	161.548	0.961066	0.154282	6.22929	4.69e-10	5.31e-08
AMT|275	282.204	-0.786024	0.126208	-6.22798	4.72e-10	5.32e-08
TNFSF10|8743	4499.9	0.55894	0.0898598	6.22014	4.97e-10	5.56e-08
HOXB5|3215	7.3837	1.39934	0.225204	6.21366	5.18e-10	5.76e-08
GPR1|2825	3.14331	0.955101	0.154084	6.19859	5.7e-10	6.3e-08
AKR1C3|8644	152.285	1.03326	0.167072	6.18449	6.23e-10	6.85e-08
CENPA|1058	27.6499	1.00527	0.162791	6.17524	6.61e-10	7.22e-08
NCAPH|23397	56.6517	0.937995	0.152375	6.15584	7.47e-10	8.11e-08
VPS53|55275	1049.16	-0.293261	0.0476499	-6.15449	7.53e-10	8.13e-08
ATP6V1C1|528	1365.73	0.317983	0.0517471	6.14494	8e-10	8.51e-08
DTL|51514	57.4808	0.841634	0.136933	6.14634	7.93e-10	8.51e-08
NUF2|83540	31.3532	0.959559	0.156165	6.14452	8.02e-10	8.51e-08
FYTTD1|84248	1466.83	0.278174	0.045385	6.12921	8.83e-10	9.32e-08
CRIP2|1397	1715.53	0.757532	0.123615	6.12817	8.89e-10	9.33e-08
RNF139|11236	885.019	0.311042	0.0507695	6.12655	8.98e-10	9.37e-08
ANK1|286	95.9972	1.12075	0.182978	6.12504	9.07e-10	9.4e-08
USP13|8975	591.408	0.352774	0.0577594	6.10764	1.01e-09	1.04e-07
FAP|2191	111.133	0.995109	0.163013	6.10449	1.03e-09	1.06e-07
PKD1L1|168507	7.32416	0.839874	0.137659	6.10112	1.05e-09	1.07e-07
C8orf47|203111	137.186	1.06545	0.174695	6.0989	1.07e-09	1.08e-07
BFAR|51283	1034.71	0.192975	0.0316936	6.08876	1.14e-09	1.15e-07
MSR1|4481	181.948	0.700614	0.115159	6.08388	1.17e-09	1.18e-07
KIAA0196|9897	1137.7	0.382553	0.0629041	6.08153	1.19e-09	1.19e-07
EPHB6|2051	1072.6	-0.769725	0.126623	-6.07888	1.21e-09	1.2e-07
OSTalpha|200931	96.6417	1.07676	0.177292	6.07338	1.25e-09	1.24e-07
DUOX2|50506	78.3828	-1.42443	0.23477	-6.06736	1.3e-09	1.28e-07
ARL6|84100	70.2607	0.332805	0.0548791	6.06433	1.33e-09	1.29e-07
NMD3|51068	982.508	0.316214	0.0522189	6.05554	1.4e-09	1.36e-07
DHRS2|10202	60.9835	1.5626	0.258196	6.052	1.43e-09	1.38e-07
DNAJB6|10049	1107.73	0.248233	0.0410304	6.04999	1.45e-09	1.39e-07
EML6|400954	105.564	-1.33658	0.221594	-6.03168	1.62e-09	1.55e-07
NSMCE2|286053	296.805	0.359154	0.0597166	6.01432	1.81e-09	1.72e-07
MRO|83876	8.77471	0.764045	0.127127	6.0101	1.85e-09	1.76e-07
KCTD16|57528	6.54164	1.29342	0.215268	6.00841	1.87e-09	1.76e-07
PFN2|5217	2793.37	0.362427	0.060319	6.0085	1.87e-09	1.76e-07
SLC10A5|347051	26.8897	0.865875	0.144229	6.00348	1.93e-09	1.8e-07
MTFMT|123263	286.768	-0.227521	0.0379515	-5.99504	2.03e-09	1.89e-07
DNAJC19|131118	723.622	0.276662	0.046157	5.99394	2.05e-09	1.89e-07
SFRP4|6424	1731.48	1.02645	0.171411	5.98824	2.12e-09	1.95e-07
LOC389332|389332	82.8825	-1.60025	0.267417	-5.98411	2.18e-09	1.99e-07
DDN|23109	13.3612	1.49912	0.250677	5.98026	2.23e-09	2.03e-07
CXCR7|57007	197.299	0.73849	0.123678	5.97105	2.36e-09	2.12e-07
THRSP|7069	2.05098	1.59644	0.267339	5.97157	2.35e-09	2.12e-07
STARD3NL|83930	1616.35	0.516268	0.0865516	5.96486	2.45e-09	2.19e-07
SUSD2|56241	247.952	0.810431	0.13585	5.96562	2.44e-09	2.19e-07
RACGAP1|29127	232.46	0.550541	0.0924119	5.95747	2.56e-09	2.28e-07
HOXB7|3217	37.4106	0.823399	0.138238	5.9564	2.58e-09	2.28e-07
MRPL47|57129	545.182	0.32203	0.0541489	5.94712	2.73e-09	2.4e-07
LSG1|55341	805.499	0.216067	0.0363362	5.94631	2.74e-09	2.4e-07
SIGLEC1|6614	76.5641	0.834228	0.140482	5.93833	2.88e-09	2.51e-07
FAM66D|100132923	14.4414	-1.22304	0.206046	-5.93575	2.93e-09	2.54e-07
CCNE2|9134	53.4102	0.829717	0.139987	5.92711	3.08e-09	2.66e-07
EPR1|8475	92.0811	0.956995	0.161476	5.92655	3.09e-09	2.66e-07
KIF14|9928	22.0805	0.962691	0.162649	5.91883	3.24e-09	2.76e-07
MYBL2|4605	156.82	0.986098	0.1666	5.91894	3.24e-09	2.76e-07
GLOD4|51031	1481.43	-0.268075	0.045309	-5.91658	3.29e-09	2.78e-07
WDR53|348793	107.791	0.250291	0.0423058	5.91624	3.29e-09	2.78e-07
DNAJB11|51726	1229.93	0.279638	0.0473199	5.90951	3.43e-09	2.88e-07
RNF7|9616	1422.34	0.279978	0.0473925	5.90764	3.47e-09	2.9e-07
LEFTY2|7044	33.2295	1.14389	0.193708	5.90523	3.52e-09	2.93e-07
CLCN2|1181	140.558	0.39114	0.0662744	5.90183	3.59e-09	2.98e-07
EDAR|10913	21.2925	-1.26249	0.214701	-5.88023	4.1e-09	3.38e-07
METTL7B|196410	9.87585	0.998473	0.169852	5.87847	4.14e-09	3.39e-07
SEMA3D|223117	287.983	1.1999	0.204101	5.87897	4.13e-09	3.39e-07
DCUN1D1|54165	450.431	0.432798	0.0736382	5.87735	4.17e-09	3.4e-07
DERL1|79139	1805.11	0.26776	0.0455868	5.87363	4.26e-09	3.43e-07
GINS4|84296	44.1309	0.631557	0.107503	5.8748	4.23e-09	3.43e-07
HIST1H3H|8357	44.8427	0.916539	0.156045	5.87354	4.27e-09	3.43e-07
KIF20A|10112	84.6478	0.945572	0.161069	5.87061	4.34e-09	3.48e-07
MCM2|4171	611.5	0.386041	0.0657797	5.86869	4.39e-09	3.49e-07
VPS36|51028	1130.52	-0.374645	0.0638338	-5.86906	4.38e-09	3.49e-07
HJURP|55355	95.7419	0.900256	0.153566	5.86233	4.56e-09	3.61e-07
SUCNR1|56670	4.47921	1.72471	0.294282	5.86074	4.61e-09	3.63e-07
CKAP2L|150468	22.6611	0.967376	0.165267	5.85342	4.82e-09	3.77e-07
RNASEH1|246243	203.574	0.275692	0.0471094	5.85217	4.85e-09	3.79e-07
ESPL1|9700	47.3018	0.927523	0.158515	5.85134	4.88e-09	3.79e-07
WDR62|284403	51.5649	0.85534	0.146303	5.84638	5.02e-09	3.89e-07
OR2W5|441932	0.634605	1.71287	0.293038	5.84523	5.06e-09	3.9e-07
LMOD3|56203	11.6587	1.30379	0.223135	5.84306	5.13e-09	3.93e-07
WNT5A|7474	764.484	1.04961	0.179903	5.8343	5.4e-09	4.13e-07
GRIA4|2893	2.59364	1.44035	0.246943	5.8327	5.45e-09	4.15e-07
SLC37A2|219855	264.691	0.771276	0.132264	5.83136	5.5e-09	4.17e-07
SERP1|27230	9503.21	0.343484	0.0589839	5.82335	5.77e-09	4.35e-07
FABP5|2171	427.053	1.44661	0.248604	5.81893	5.92e-09	4.45e-07
SRPRB|58477	2005.16	0.354272	0.060979	5.80974	6.26e-09	4.68e-07
E2F7|144455	17.6617	0.871814	0.150121	5.80743	6.34e-09	4.73e-07
UBE2T|29089	83.4543	0.643977	0.110941	5.80469	6.45e-09	4.79e-07
EDEM3|80267	2122.1	0.515817	0.0889463	5.79919	6.66e-09	4.93e-07
C1orf74|148304	86.6667	0.454771	0.0784936	5.79373	6.88e-09	5.05e-07
RRM2|6241	201.611	0.862804	0.14891	5.79412	6.87e-09	5.05e-07
ALPK2|115701	13.3037	0.967066	0.167022	5.79006	7.04e-09	5.12e-07
COPS5|10987	1168.14	0.300994	0.0519802	5.79054	7.02e-09	5.12e-07
SOX6|55553	35.5513	0.746449	0.129038	5.78472	7.26e-09	5.27e-07
ADD2|119	77.5343	1.23135	0.213263	5.77384	7.75e-09	5.58e-07
BUB1|699	75.9049	0.92464	0.160132	5.77424	7.73e-09	5.58e-07
TMEM110|375346	152.076	0.291846	0.0505761	5.77042	7.91e-09	5.67e-07
PPFIA4|8497	20.8684	1.07237	0.185898	5.76858	7.99e-09	5.71e-07
YWHAG|7532	4339.47	0.280351	0.0486588	5.76157	8.33e-09	5.93e-07
FLOT2|2319	4045.32	-0.264308	0.0458925	-5.75928	8.45e-09	5.99e-07
POSTN|10631	1014.83	0.828704	0.14409	5.7513	8.86e-09	6.25e-07
MTDH|92140	3016.45	0.327527	0.0570172	5.74435	9.23e-09	6.49e-07
RIPPLY2|134701	1.95465	-2.11553	0.369244	-5.72935	1.01e-08	7.06e-07
RNF185|91445	1814.42	-0.271774	0.0476089	-5.70847	1.14e-08	7.96e-07
PART1|25859	1781.61	-0.737143	0.129413	-5.69603	1.23e-08	8.53e-07
SLC2A5|6518	240.079	-1.18063	0.207423	-5.69192	1.26e-08	8.7e-07
NAA50|80218	2467.17	0.249083	0.0437985	5.68703	1.29e-08	8.92e-07
SENP5|205564	583	0.182642	0.0321281	5.68481	1.31e-08	9.01e-07
B4GALT4|8702	576.428	0.245683	0.043243	5.68144	1.34e-08	9.15e-07
NUDCD1|84955	329.294	0.315572	0.0556043	5.67531	1.38e-08	9.45e-07
CEP55|55165	52.8528	0.83757	0.147639	5.67309	1.4e-08	9.51e-07
COL1A2|1278	11592.9	0.695667	0.122629	5.67295	1.4e-08	9.51e-07
IFT80|57560	359.529	0.321862	0.05675	5.67157	1.41e-08	9.52e-07
MX2|4600	166.063	0.867272	0.152909	5.67181	1.41e-08	9.52e-07
CNBP|7555	9021.98	0.195818	0.0345391	5.66947	1.43e-08	9.6e-07
NEIL3|55247	9.34836	1.01702	0.179464	5.66695	1.45e-08	9.71e-07
C12orf48|55010	46.272	0.632441	0.111633	5.66533	1.47e-08	9.77e-07
SMYD2|56950	654.613	0.422945	0.0747452	5.65849	1.53e-08	1.01e-06
SMG6|23293	1248.85	-0.221616	0.039203	-5.65303	1.58e-08	1.04e-06
XRN1|54464	1007.96	0.385804	0.0682452	5.65321	1.57e-08	1.04e-06
FRZB|2487	379.183	0.69803	0.123522	5.65106	1.59e-08	1.05e-06
ERCC6L|54821	31.2622	0.661868	0.117212	5.64677	1.63e-08	1.07e-06
JMJD7-PLA2G4B|8681	757.443	-0.421858	0.0747063	-5.64688	1.63e-08	1.07e-06
C6orf155|79940	35.3651	-0.695699	0.123238	-5.64515	1.65e-08	1.07e-06
UBE2W|55284	646.803	0.35186	0.0623781	5.64076	1.69e-08	1.1e-06
ARPM1|84517	24.0998	0.406813	0.0721711	5.63678	1.73e-08	1.12e-06
MGC16275|85001	55.427	-0.442876	0.078624	-5.63284	1.77e-08	1.14e-06
YWHAZ|7534	13618.2	0.318048	0.0565421	5.62497	1.86e-08	1.19e-06
LYZ|4069	1554.61	0.931382	0.16586	5.61547	1.96e-08	1.25e-06
UGT1A1|54658	35.0714	2.61845	0.466425	5.61387	1.98e-08	1.26e-06
RELN|5649	360.934	1.26922	0.226998	5.59133	2.25e-08	1.43e-06
C8orf83|286144	1350.36	0.384355	0.0688571	5.58192	2.38e-08	1.5e-06
POC1A|25886	88.5033	0.556919	0.099847	5.57772	2.44e-08	1.53e-06
SNX4|8723	1123.24	0.292746	0.0524883	5.57735	2.44e-08	1.53e-06
ASTE1|28990	149.126	0.204828	0.0367375	5.57545	2.47e-08	1.54e-06
ORC6L|23594	41.3136	0.698475	0.125282	5.57522	2.47e-08	1.54e-06
CDAN1|146059	515.392	-0.248326	0.0445524	-5.57379	2.49e-08	1.55e-06
IFI27|3429	416.894	0.852167	0.152964	5.57103	2.53e-08	1.57e-06
MAPK8IP2|23542	446.834	0.661741	0.118793	5.57056	2.54e-08	1.57e-06
CDKN2C|1031	237.853	0.573814	0.103096	5.56582	2.61e-08	1.6e-06
CRTC1|23373	625.061	-0.274726	0.0493978	-5.5615	2.67e-08	1.64e-06
JPH1|56704	217.316	0.583875	0.105076	5.55671	2.75e-08	1.68e-06
AZIN1|51582	3969.88	0.349952	0.0630205	5.55299	2.81e-08	1.71e-06
TPX2|22974	213.772	0.788544	0.142114	5.54866	2.88e-08	1.75e-06
LRRC20|55222	268.537	0.425147	0.0767195	5.54158	3e-08	1.81e-06
CTSK|1513	532.502	0.610508	0.110244	5.53777	3.06e-08	1.84e-06
DLEC1|9940	20.3753	-0.934164	0.168696	-5.53754	3.07e-08	1.84e-06
ACSL1|2180	6176.97	0.444599	0.0804115	5.52905	3.22e-08	1.92e-06
MELK|9833	58.7005	0.881388	0.1594	5.52941	3.21e-08	1.92e-06
DIAPH3|81624	25.032	0.80211	0.14514	5.52646	3.27e-08	1.94e-06
FOXA2|3170	12.7633	-1.42548	0.258027	-5.52456	3.3e-08	1.96e-06
MCM4|4173	438.176	0.541497	0.0980721	5.52142	3.36e-08	1.99e-06
ANKRD32|84250	114.758	0.468826	0.0849356	5.51978	3.39e-08	2e-06
IRF5|3663	148.158	0.421129	0.0764168	5.51095	3.57e-08	2.1e-06
LOC147804|147804	910.894	-0.659529	0.11969	-5.51031	3.58e-08	2.1e-06
EDN3|1908	41.4742	-1.24595	0.226201	-5.50815	3.63e-08	2.12e-06
C1orf187|374946	2.75406	0.793662	0.144342	5.4985	3.83e-08	2.23e-06
CDCA5|113130	126.013	0.686956	0.125451	5.47589	4.35e-08	2.52e-06
CYP20A1|57404	687.285	-0.217412	0.0397062	-5.47551	4.36e-08	2.52e-06
CSTF2|1478	303.485	0.249255	0.0455295	5.47457	4.39e-08	2.53e-06
ZNF695|57116	11.4986	0.747908	0.136669	5.47241	4.44e-08	2.55e-06
FNDC3B|64778	1139.01	0.379242	0.0693879	5.46553	4.62e-08	2.65e-06
CD38|952	512.923	-1.29099	0.236479	-5.45921	4.78e-08	2.72e-06
EIF2C2|27161	163.937	0.496256	0.0909204	5.45814	4.81e-08	2.72e-06
NDUFB5|4711	1248.65	0.257308	0.0471374	5.45867	4.8e-08	2.72e-06
PGM2L1|283209	394.024	0.58877	0.10785	5.45918	4.78e-08	2.72e-06
LRRN2|10446	62.1945	0.709018	0.129935	5.45672	4.85e-08	2.74e-06
CDK1|983	181.043	0.795471	0.14581	5.45553	4.88e-08	2.75e-06
HELLS|3070	41.4978	0.659455	0.121143	5.4436	5.22e-08	2.93e-06
GALNT2|2590	1892.92	0.264097	0.0485222	5.4428	5.25e-08	2.93e-06
ITGBL1|9358	251.139	0.978898	0.18034	5.42805	5.7e-08	3.17e-06
SSR3|6747	4464.87	0.277941	0.0511997	5.42858	5.68e-08	3.17e-06
GPN1|11321	684.086	0.16028	0.0295539	5.42333	5.85e-08	3.24e-06
GREB1L|80000	27.8365	0.800808	0.147855	5.41617	6.09e-08	3.36e-06
NRXN3|9369	162.928	0.760254	0.140531	5.40986	6.31e-08	3.48e-06
QDPR|5860	1425.57	-0.443338	0.0819959	-5.40684	6.41e-08	3.52e-06
ESCO2|157570	20.1137	0.843174	0.156042	5.4035	6.54e-08	3.58e-06
MAGED4|728239	214.123	-1.08459	0.200843	-5.40018	6.66e-08	3.64e-06
ZXDC|79364	1113.85	0.189504	0.0351068	5.39793	6.74e-08	3.67e-06
NCAPG2|54892	268.885	0.433531	0.0803849	5.39319	6.92e-08	3.76e-06
MAP4K4|9448	1677.85	0.272499	0.0505359	5.39218	6.96e-08	3.77e-06
TMEM70|54968	491.859	0.294699	0.0546731	5.3902	7.04e-08	3.8e-06
NUDT16P1|152195	177.166	0.545641	0.101329	5.38487	7.25e-08	3.9e-06
TROAP|10024	58.1141	0.854492	0.158727	5.3834	7.31e-08	3.92e-06
TXNRD3IT1|645840	199.025	0.272153	0.050658	5.37236	7.77e-08	4.16e-06
SLC1A2|6506	44.5036	0.832146	0.154971	5.36969	7.89e-08	4.21e-06
GINS2|51659	118.549	0.609192	0.113461	5.36917	7.91e-08	4.21e-06
C17orf81|23587	697.041	-0.321762	0.0599529	-5.36691	8.01e-08	4.25e-06
KIF26B|55083	44.8978	0.750912	0.139955	5.36538	8.08e-08	4.27e-06
SFRS12IP1|285672	521.11	-0.312883	0.0583925	-5.35828	8.4e-08	4.42e-06
SLC5A8|160728	24.1376	-1.49899	0.279743	-5.35845	8.39e-08	4.42e-06
SGEF|26084	2074.97	0.508774	0.0950695	5.3516	8.72e-08	4.57e-06
GPR62|118442	4.66066	-0.879682	0.164642	-5.34299	9.14e-08	4.78e-06
TMEM65|157378	252.271	0.447786	0.0838466	5.34054	9.27e-08	4.83e-06
PTPN18|26469	3016.39	-0.332626	0.0623092	-5.33831	9.38e-08	4.87e-06
RGS1|5996	893.495	0.714388	0.133819	5.33846	9.37e-08	4.87e-06
SARS2|54938	503.347	-0.309848	0.0580996	-5.33304	9.66e-08	4.98e-06
STC2|8614	267.459	0.707203	0.132604	5.33321	9.65e-08	4.98e-06
CDCA8|55143	87.9216	0.564546	0.10593	5.32942	9.85e-08	5.07e-06
MCM10|55388	21.6916	0.876392	0.164568	5.32541	1.01e-07	5.17e-06
GARS|2617	1793.55	0.271215	0.0509712	5.32095	1.03e-07	5.28e-06
MAL2|114569	3200.85	0.394098	0.074089	5.31926	1.04e-07	5.31e-06
SLC6A10P|386757	7.83046	0.464882	0.0874014	5.31893	1.04e-07	5.31e-06
OAS3|4940	825.824	0.706001	0.132962	5.3098	1.1e-07	5.57e-06
CILP2|148113	49.8859	0.777315	0.146525	5.30501	1.13e-07	5.7e-06
CDKN2B|1030	190.953	0.547945	0.103359	5.30138	1.15e-07	5.8e-06
CCNA2|890	98.4074	0.686086	0.129465	5.29941	1.16e-07	5.82e-06
HOXC9|3225	9.5848	1.42725	0.269312	5.29963	1.16e-07	5.82e-06
MCTP2|55784	885.277	-0.499272	0.0942132	-5.29938	1.16e-07	5.82e-06
PLXNA1|5361	908.201	0.361735	0.0682849	5.29744	1.17e-07	5.86e-06
TSPAN13|27075	4247.87	0.416338	0.0786086	5.29634	1.18e-07	5.88e-06
POLR2K|5440	865.925	0.291277	0.0550505	5.29109	1.22e-07	6.04e-06
EEF1A1P9|441032	9526.21	-0.291955	0.0552055	-5.28851	1.23e-07	6.11e-06
SLC22A1|6580	5.1838	-0.85822	0.162328	-5.28694	1.24e-07	6.14e-06
DCAF13|25879	838.982	0.312084	0.0590575	5.2844	1.26e-07	6.2e-06
MCF2L2|23101	17.7698	0.737358	0.139531	5.28453	1.26e-07	6.2e-06
VPS41|27072	1170.32	0.240649	0.0455704	5.28083	1.29e-07	6.3e-06
C3orf37|56941	825.191	0.20065	0.0380015	5.28006	1.29e-07	6.31e-06
KLHL24|54800	1163.68	0.352461	0.0668057	5.27592	1.32e-07	6.44e-06
RAD21|5885	3405.01	0.333665	0.0632482	5.27549	1.32e-07	6.44e-06
C16orf72|29035	1056.74	0.171261	0.0324689	5.2746	1.33e-07	6.45e-06
FAM117A|81558	506.014	0.263134	0.0499312	5.26993	1.36e-07	6.6e-06
SLC33A1|9197	835.377	0.353826	0.0671925	5.26586	1.4e-07	6.73e-06
ARHGAP36|158763	11.6381	1.33694	0.253926	5.26509	1.4e-07	6.74e-06
CHCHD3|54927	683.556	0.200784	0.0381544	5.26242	1.42e-07	6.82e-06
SPAG5|10615	159.925	0.630588	0.119865	5.2608	1.43e-07	6.86e-06
FAM54A|113115	9.64742	0.794714	0.151151	5.25775	1.46e-07	6.96e-06
CDCA2|157313	20.6504	0.782167	0.148836	5.25523	1.48e-07	7.04e-06
DLGAP5|9787	48.6118	0.884994	0.168456	5.25357	1.49e-07	7.08e-06
SHANK1|50944	5.92865	0.841482	0.160394	5.24636	1.55e-07	7.35e-06
MSL3|10943	486.666	0.233471	0.0445223	5.24391	1.57e-07	7.42e-06
PHC3|80012	1395.15	0.307283	0.058601	5.24364	1.57e-07	7.42e-06
MLPH|79083	8205	-0.430312	0.08209	-5.24195	1.59e-07	7.47e-06
C20orf56|140828	64.2157	-1.52648	0.29149	-5.23682	1.63e-07	7.64e-06
NUSAP1|51203	172.972	0.733177	0.139998	5.23703	1.63e-07	7.64e-06
VILL|50853	297.436	-0.697477	0.133204	-5.23617	1.64e-07	7.65e-06
COL11A1|1301	17.1856	1.50172	0.287094	5.23074	1.69e-07	7.86e-06
CRISPLD1|83690	1317.57	0.977036	0.186897	5.22768	1.72e-07	7.97e-06
DONSON|29980	107.484	0.363135	0.0695403	5.22194	1.77e-07	8.19e-06
DUOXA1|90527	62.1905	-1.04271	0.199686	-5.22175	1.77e-07	8.19e-06
TMEM158|25907	266.905	-0.70768	0.135786	-5.21172	1.87e-07	8.62e-06
PANX2|56666	244.595	0.505705	0.0970407	5.21126	1.88e-07	8.62e-06
RPN1|6184	8667.14	0.271179	0.0520515	5.20983	1.89e-07	8.67e-06
STAU2|27067	812.869	0.328897	0.0631844	5.20535	1.94e-07	8.86e-06
INHBA|3624	60.6328	0.987387	0.189734	5.20407	1.95e-07	8.9e-06
BMP8B|656	61.75	0.686182	0.132118	5.19369	2.06e-07	9.27e-06
C10orf82|143379	6.83222	-1.47028	0.283031	-5.19475	2.05e-07	9.27e-06
CES2|8824	1233.68	-0.234621	0.0451732	-5.19381	2.06e-07	9.27e-06
EIF2A|83939	2270.69	0.235252	0.0452774	5.19578	2.04e-07	9.27e-06
GNRHR2|114814	440.476	-0.285707	0.0550052	-5.19419	2.06e-07	9.27e-06
SPAG7|9552	1127.86	-0.336107	0.0647064	-5.19434	2.05e-07	9.27e-06
RTP4|64108	98.2887	0.709092	0.136566	5.1923	2.08e-07	9.32e-06
KIF18A|81930	19.9017	0.649518	0.125181	5.18865	2.12e-07	9.48e-06
UIMC1|51720	382.64	0.173882	0.0335281	5.18616	2.15e-07	9.58e-06
CPNE3|8895	3630.46	0.350784	0.0676726	5.18354	2.18e-07	9.69e-06
CBX3|11335	2501.39	0.29794	0.0575031	5.18128	2.2e-07	9.74e-06
DCAF6|55827	2681.62	0.24685	0.0476402	5.18155	2.2e-07	9.74e-06
KIAA0101|9768	92.2677	0.681918	0.131598	5.18184	2.2e-07	9.74e-06
TFG|10342	2163.81	0.208203	0.0402043	5.17864	2.24e-07	9.86e-06
RAB40A|142684	17.5351	-0.866782	0.167402	-5.17785	2.24e-07	9.88e-06
BRIP1|83990	20.4282	0.781699	0.1511	5.17338	2.3e-07	1.01e-05
C15orf48|84419	1350.73	-1.24264	0.240358	-5.16995	2.34e-07	1.03e-05
SH2D1A|4068	49.8736	1.07654	0.208392	5.16593	2.39e-07	1.05e-05
CHMP4C|92421	755.993	0.459765	0.0890721	5.16172	2.45e-07	1.07e-05
FBXL16|146330	180.586	1.00422	0.194823	5.15451	2.54e-07	1.11e-05
KIF23|9493	63.5459	0.693069	0.134571	5.15021	2.6e-07	1.13e-05
GALE|2582	485.108	0.40991	0.0796649	5.14543	2.67e-07	1.15e-05
LAMP3|27074	164.297	0.8783	0.170692	5.14552	2.67e-07	1.15e-05
VCAN|1462	840.221	0.839104	0.163109	5.14443	2.68e-07	1.16e-05
SLC1A6|6511	1.70262	-1.75012	0.340568	-5.13883	2.76e-07	1.19e-05
KPNA2|3838	559.93	0.409756	0.0798383	5.13232	2.86e-07	1.23e-05
C1orf87|127795	4.0575	-1.5691	0.30624	-5.12377	2.99e-07	1.28e-05
SPC25|57405	26.0255	0.789178	0.154085	5.12171	3.03e-07	1.29e-05
AHR|196	752.365	0.613784	0.119953	5.11688	3.11e-07	1.32e-05
SNX32|254122	4.58365	1.32793	0.259552	5.11624	3.12e-07	1.32e-05
BANK1|55024	788.768	1.05585	0.206392	5.11576	3.12e-07	1.32e-05
CMTM8|152189	210.17	0.479935	0.0938562	5.11352	3.16e-07	1.34e-05
ADAMTS16|170690	7.52211	0.984305	0.192516	5.11283	3.17e-07	1.34e-05
DSCC1|79075	82.3694	0.474647	0.0928736	5.11068	3.21e-07	1.35e-05
LMX1B|4010	49.4875	0.91242	0.178594	5.1089	3.24e-07	1.36e-05
GSG2|83903	12.8297	0.698606	0.136783	5.10739	3.27e-07	1.37e-05
MAB21L2|10586	4.86164	0.988915	0.19371	5.10512	3.31e-07	1.38e-05
SLC18A2|6571	37.5029	-1.24965	0.245045	-5.09968	3.4e-07	1.42e-05
KRT13|3860	495.364	-1.65179	0.324126	-5.09614	3.47e-07	1.44e-05
CDC20|991	117.43	0.753502	0.147938	5.09337	3.52e-07	1.46e-05
CENPI|2491	8.152	0.951782	0.186985	5.09015	3.58e-07	1.48e-05
RCBTB2|1102	358.934	-0.327612	0.0643728	-5.08929	3.59e-07	1.49e-05
NUDT10|170685	278.056	0.642723	0.126456	5.08258	3.72e-07	1.54e-05
FAM95B1|100133036	56.8539	-0.788871	0.155461	-5.0744	3.89e-07	1.6e-05
TOE1|114034	238.764	-0.233495	0.0460184	-5.07396	3.9e-07	1.6e-05
ATAD2|29028	763.542	0.426518	0.0840803	5.07275	3.92e-07	1.61e-05
LRRIQ4|344657	0.967613	1.34029	0.264509	5.06707	4.04e-07	1.65e-05
C3orf38|285237	345.96	0.214038	0.042246	5.06646	4.05e-07	1.65e-05
FPR3|2359	117.569	0.617323	0.121889	5.06461	4.09e-07	1.67e-05
ASPN|54829	299.608	0.76071	0.150273	5.06218	4.14e-07	1.68e-05
GPNMB|10457	1472.17	0.601581	0.118872	5.06076	4.18e-07	1.69e-05
VAMP2|6844	2713.69	-0.296081	0.0585187	-5.05959	4.2e-07	1.7e-05
HIGD1A|25994	1615.59	0.276133	0.0546859	5.04944	4.43e-07	1.79e-05
C20orf103|24141	185.364	1.00686	0.199558	5.04546	4.52e-07	1.82e-05
IVD|3712	4533.59	-0.311476	0.0617758	-5.04204	4.61e-07	1.85e-05
TTYH3|80727	2048.37	0.349186	0.0692541	5.04209	4.6e-07	1.85e-05
JPH4|84502	240.053	-0.857262	0.17006	-5.04095	4.63e-07	1.85e-05
CDC25C|995	22.2392	0.826723	0.164057	5.03924	4.67e-07	1.86e-05
FFAR2|2867	264.314	-0.751275	0.14909	-5.03909	4.68e-07	1.86e-05
TTC26|79989	88.065	0.393612	0.0781186	5.03865	4.69e-07	1.86e-05
HMMR|3161	79.6994	0.765976	0.152102	5.03594	4.76e-07	1.89e-05
TPD52|7163	9584.91	0.395424	0.0785779	5.03226	4.85e-07	1.92e-05
MYH15|22989	40.4378	0.874778	0.173891	5.0306	4.89e-07	1.93e-05
LY6G5C|80741	94.6818	-0.443864	0.0882972	-5.02693	4.98e-07	1.96e-05
PARP14|54625	1425.72	0.400696	0.0797352	5.02534	5.03e-07	1.98e-05
MTSS1|9788	538.436	0.406662	0.0809388	5.02432	5.05e-07	1.98e-05
SLC7A4|6545	136.295	-1.21641	0.2422	-5.02234	5.1e-07	2e-05
CASP8|841	402.25	0.328784	0.0655121	5.01868	5.2e-07	2.02e-05
DNAJC17|55192	294.246	-0.375785	0.0748767	-5.01872	5.2e-07	2.02e-05
GPR88|54112	17.8356	1.04063	0.207331	5.01916	5.19e-07	2.02e-05
SFXN5|94097	421.675	-0.344001	0.0685473	-5.01845	5.21e-07	2.02e-05
SRPK3|26576	98.3357	0.681521	0.135779	5.01935	5.18e-07	2.02e-05
FAM131B|9715	21.396	0.771939	0.153895	5.01602	5.28e-07	2.03e-05
ZNF204P|7754	131.568	-0.659851	0.13155	-5.01597	5.28e-07	2.03e-05
ZNF248|57209	410.293	-0.234579	0.0467634	-5.0163	5.27e-07	2.03e-05
S100P|6286	395.172	1.29319	0.257951	5.01331	5.35e-07	2.06e-05
DIRC2|84925	530.386	0.303713	0.0606278	5.00946	5.46e-07	2.09e-05
SH3TC1|54436	384.66	-0.353235	0.070542	-5.00744	5.52e-07	2.11e-05
VPS39|23339	1932.52	-0.196488	0.0393106	-4.99833	5.78e-07	2.21e-05
GPRIN1|114787	50.9297	0.551807	0.110417	4.99746	5.81e-07	2.21e-05
GYG1|2992	1388.43	0.255916	0.0512214	4.99626	5.85e-07	2.22e-05
FAM20A|54757	46.442	0.605257	0.121246	4.99199	5.98e-07	2.26e-05
PROK1|84432	94.9322	-1.12647	0.225658	-4.99192	5.98e-07	2.26e-05
ZNF367|195828	67.4094	0.546795	0.109524	4.99246	5.96e-07	2.26e-05
DHRS9|10170	23.1908	0.869441	0.174184	4.99151	5.99e-07	2.26e-05
COL5A1|1289	1465.6	0.580975	0.116447	4.98918	6.06e-07	2.27e-05
COMP|1311	1278.91	1.0825	0.21699	4.98871	6.08e-07	2.27e-05
D4S234E|27065	241.345	-0.953359	0.191048	-4.99015	6.03e-07	2.27e-05
MPDU1|9526	1675.76	-0.41532	0.0832449	-4.98914	6.06e-07	2.27e-05
MYBL1|4603	43.4119	0.453632	0.0909292	4.98885	6.07e-07	2.27e-05
TAGLN2|8407	3349.25	0.428815	0.0860112	4.98557	6.18e-07	2.3e-05
NCBP2|22916	1810.65	0.189707	0.0380737	4.98262	6.27e-07	2.33e-05
GART|2618	1030.5	0.238212	0.0478472	4.97859	6.4e-07	2.38e-05
WNT5B|81029	1050.89	-0.483134	0.0970616	-4.9776	6.44e-07	2.39e-05
FUT8|2530	304.895	0.306625	0.0616358	4.97479	6.53e-07	2.42e-05
KIF11|3832	161.557	0.563888	0.113669	4.9608	7.02e-07	2.59e-05
GPX8|493869	238.037	0.528385	0.106522	4.96035	7.04e-07	2.59e-05
FAM135B|51059	19.81	-1.31522	0.265198	-4.95939	7.07e-07	2.6e-05
SNX8|29886	248.443	0.297815	0.060065	4.9582	7.11e-07	2.61e-05
SPARC|6678	10207.1	0.553544	0.111702	4.95555	7.21e-07	2.64e-05
HEATR2|54919	676.26	0.240546	0.0485722	4.95234	7.33e-07	2.68e-05
C9orf25|203259	431.199	0.256507	0.0518222	4.94974	7.43e-07	2.71e-05
HPDL|84842	18.6231	-0.82921	0.16753	-4.94961	7.44e-07	2.71e-05
NME6|10201	188.814	0.165677	0.0334769	4.949	7.46e-07	2.71e-05
TGM2|7052	8636.73	0.608573	0.12298	4.94857	7.48e-07	2.71e-05
PDGFRL|5157	105.317	0.514701	0.104042	4.94703	7.54e-07	2.73e-05
TOP2A|7153	382.939	0.783845	0.158529	4.94449	7.63e-07	2.76e-05
CIRBP|1153	10207.4	-0.294454	0.059578	-4.94233	7.72e-07	2.77e-05
DUOXA2|405753	13.1894	-1.19207	0.241171	-4.94285	7.7e-07	2.77e-05
LPAR6|10161	852.567	-0.428689	0.0867377	-4.94236	7.72e-07	2.77e-05
PAK2|5062	2175.33	0.217712	0.0440483	4.94257	7.71e-07	2.77e-05
AKAP12|9590	1221.66	0.616055	0.124706	4.94004	7.81e-07	2.78e-05
ASPM|259266	64.571	0.811978	0.164357	4.94032	7.8e-07	2.78e-05
DUOX1|53905	233.136	-0.89616	0.181418	-4.93976	7.82e-07	2.78e-05
MX1|4599	828.04	0.764619	0.154773	4.94025	7.8e-07	2.78e-05
PLG|5340	1.34953	-2.40784	0.487662	-4.93752	7.91e-07	2.81e-05
CACNB3|784	389.596	0.398514	0.0807536	4.93494	8.02e-07	2.84e-05
C8orf76|84933	353.041	0.275269	0.0557908	4.93394	8.06e-07	2.85e-05
ST3GAL3|6487	418.329	-0.359682	0.0729384	-4.93132	8.17e-07	2.88e-05
CDKN2A|1029	65.3426	0.679198	0.137859	4.92675	8.36e-07	2.95e-05
UHRF1|29128	64.0611	0.724459	0.147058	4.92636	8.38e-07	2.95e-05
KIF18B|146909	36.5642	0.848428	0.17224	4.92585	8.4e-07	2.95e-05
KIAA1210|57481	215.755	-1.04318	0.211899	-4.92303	8.52e-07	2.99e-05
RPL32P3|132241	145.023	0.409623	0.0832148	4.92248	8.55e-07	2.99e-05
VPS8|23355	651.444	0.207546	0.0421701	4.92165	8.58e-07	3e-05
CENPE|1062	73.6116	0.639976	0.130049	4.92104	8.61e-07	3e-05
FLJ26850|400710	104.731	-1.28674	0.261637	-4.91805	8.74e-07	3.04e-05
GLT25D1|79709	1345.32	0.204557	0.0416007	4.91716	8.78e-07	3.05e-05
KALRN|8997	258.536	0.459245	0.0934904	4.91221	9.01e-07	3.12e-05
SERPINB5|5268	133.951	-1.00452	0.204578	-4.91023	9.1e-07	3.15e-05
PABPC3|5042	409.197	0.466257	0.0950076	4.90758	9.22e-07	3.18e-05
ADAMTS12|81792	13.7033	0.76291	0.155605	4.90287	9.44e-07	3.25e-05
BUB1B|701	82.7536	0.645692	0.131689	4.90314	9.43e-07	3.25e-05
CCDC149|91050	890.681	-0.252544	0.0515181	-4.90204	9.48e-07	3.26e-05
SLC35F1|222553	51.9529	-0.842974	0.172006	-4.90084	9.54e-07	3.26e-05
TARS|6897	1876.64	0.276992	0.0565201	4.90077	9.55e-07	3.26e-05
PPARG|5468	109.098	0.746511	0.152381	4.89897	9.63e-07	3.29e-05
RHOA|387	8274.84	0.139547	0.028506	4.89536	9.81e-07	3.34e-05
A2ML1|144568	33.6926	1.08335	0.221371	4.89384	9.89e-07	3.36e-05
HIST1H2AG|8969	10.897	0.859476	0.175921	4.88559	1.03e-06	3.5e-05
GRB10|2887	905.187	0.276782	0.0566742	4.88373	1.04e-06	3.53e-05
KIAA1429|25962	1159.52	0.257347	0.0527035	4.88291	1.05e-06	3.54e-05
MMP28|79148	147.435	-0.721409	0.14781	-4.88066	1.06e-06	3.57e-05
AP2M1|1173	7335.03	0.193278	0.0396173	4.87864	1.07e-06	3.6e-05
CASP10|843	141.076	0.539745	0.11067	4.87709	1.08e-06	3.62e-05
FBXO25|26260	1852.77	-0.396804	0.0813574	-4.87729	1.08e-06	3.62e-05
SERP2|387923	50.6776	-0.693803	0.142278	-4.87638	1.08e-06	3.62e-05
DGCR8|54487	704.042	-0.171697	0.0352153	-4.87564	1.08e-06	3.63e-05
KIFC1|3833	130.652	0.620468	0.127284	4.87466	1.09e-06	3.64e-05
GSDMC|56169	4.89799	1.08526	0.222728	4.87258	1.1e-06	3.67e-05
MID1IP1|58526	1082.27	0.32642	0.0670145	4.87089	1.11e-06	3.7e-05
OPRK1|4986	221.478	1.01627	0.208673	4.87013	1.12e-06	3.7e-05
SLC25A36|55186	1533.87	0.249791	0.051295	4.86969	1.12e-06	3.71e-05
MGC23284|197187	56.0599	-0.394659	0.0810867	-4.86712	1.13e-06	3.75e-05
RGS11|8786	398.123	0.679316	0.139595	4.86634	1.14e-06	3.76e-05
YY2|404281	25.0294	0.555431	0.114216	4.86298	1.16e-06	3.81e-05
ANO3|63982	7.16585	1.26245	0.259734	4.86055	1.17e-06	3.85e-05
HHAT|55733	221.973	-0.471153	0.0969939	-4.85755	1.19e-06	3.91e-05
TXNRD1|7296	1692.12	0.330406	0.0680381	4.85619	1.2e-06	3.93e-05
CD68|968	803.522	0.506584	0.104398	4.85245	1.22e-06	3.99e-05
OSBPL11|114885	284.653	0.25913	0.0534068	4.85201	1.22e-06	3.99e-05
SPAG1|6674	187.029	0.509337	0.104975	4.85198	1.22e-06	3.99e-05
PIK3R4|30849	836.107	0.284137	0.0585719	4.85108	1.23e-06	4e-05
PTPRS|5802	2644.93	-0.254582	0.0524833	-4.85071	1.23e-06	4e-05
RGS12|6002	779.458	-0.316211	0.0652263	-4.84791	1.25e-06	4.05e-05
CKS2|1164	275.284	0.482139	0.0994745	4.84686	1.25e-06	4.05e-05
LHFPL4|375323	7.4824	-1.30018	0.268248	-4.84694	1.25e-06	4.05e-05
NLGN1|22871	48.349	0.873521	0.180204	4.84741	1.25e-06	4.05e-05
CA8|767	66.9721	-0.938779	0.193777	-4.84463	1.27e-06	4.09e-05
LUZP6|767558	2808.5	0.22882	0.0472445	4.84331	1.28e-06	4.11e-05
ACTA1|58	324.123	1.67616	0.346361	4.83936	1.3e-06	4.18e-05
ODZ4|26011	68.7325	0.656562	0.135763	4.83609	1.32e-06	4.25e-05
ADAP2|55803	94.2714	0.399591	0.0826452	4.83501	1.33e-06	4.25e-05
PON3|5446	3.80543	-1.25193	0.258942	-4.83479	1.33e-06	4.25e-05
SLC2A6|11182	50.8052	0.634744	0.131288	4.83475	1.33e-06	4.25e-05
PABPC1|26986	37017	0.368582	0.0762723	4.83245	1.35e-06	4.29e-05
ZPLD1|131368	0.59887	1.50097	0.310599	4.83249	1.35e-06	4.29e-05
CYTSB|92521	654.961	0.41135	0.0851538	4.83068	1.36e-06	4.32e-05
CLSPN|63967	14.8809	0.897255	0.185788	4.82945	1.37e-06	4.33e-05
RMI1|80010	441.289	0.381214	0.0789325	4.82963	1.37e-06	4.33e-05
ATG3|64422	627.383	0.169816	0.0351933	4.82523	1.4e-06	4.42e-05
IDI2|91734	87.9387	-0.358736	0.0743854	-4.82267	1.42e-06	4.47e-05
EZH2|2146	133.263	0.45581	0.0945582	4.82042	1.43e-06	4.51e-05
RAB40AL|282808	8.13227	-0.735657	0.152619	-4.82021	1.43e-06	4.51e-05
FNDC1|84624	35.4869	1.00624	0.208774	4.81974	1.44e-06	4.51e-05
LOC100129534|100129534	81.2629	-0.374391	0.0777236	-4.81696	1.46e-06	4.56e-05
CNIH2|254263	14.2449	0.694701	0.144243	4.81618	1.46e-06	4.57e-05
IQGAP3|128239	86.209	0.79475	0.165143	4.8125	1.49e-06	4.65e-05
TOMM70A|9868	2051.68	0.189304	0.0393662	4.80878	1.52e-06	4.73e-05
C3orf1|51300	1505.4	0.201739	0.0419922	4.80419	1.55e-06	4.83e-05
CMPK2|129607	131.345	0.613781	0.127806	4.80243	1.57e-06	4.87e-05
CYP3A7|1551	3.73666	-1.4107	0.293823	-4.80119	1.58e-06	4.88e-05
FAM72D|728833	12.7669	0.68829	0.143357	4.80121	1.58e-06	4.88e-05
TMED6|146456	52.6351	-1.50147	0.313046	-4.79632	1.62e-06	4.99e-05
FAM133A|286499	2.37062	0.906763	0.18916	4.79362	1.64e-06	5.05e-05
NOX4|50507	43.2378	0.851183	0.177723	4.78938	1.67e-06	5.15e-05
KIAA1524|57650	64.6164	0.477113	0.0996345	4.78863	1.68e-06	5.16e-05
PSMD12|5718	636.118	0.180105	0.0376293	4.78629	1.7e-06	5.21e-05
NLRP9|338321	24.5682	-1.02997	0.215276	-4.78444	1.71e-06	5.25e-05
TTK|7272	81.0011	0.712625	0.148967	4.78376	1.72e-06	5.26e-05
KCTD5|54442	655.297	0.198202	0.0414494	4.78178	1.74e-06	5.3e-05
TPT1|7178	67842	-0.344041	0.0719468	-4.78188	1.74e-06	5.3e-05
DCLRE1B|64858	108.953	0.257682	0.0539508	4.77624	1.79e-06	5.43e-05
KIF2C|11004	72.4867	0.654032	0.13693	4.77638	1.78e-06	5.43e-05
C8ORFK29|340393	5.18528	0.839417	0.175763	4.77585	1.79e-06	5.43e-05
HMOX1|3162	197.41	0.551798	0.115566	4.77473	1.8e-06	5.45e-05
MTHFS|10588	761.157	-0.310914	0.0651394	-4.77305	1.81e-06	5.49e-05
PSMD11|5717	1110.15	0.198102	0.0415134	4.772	1.82e-06	5.51e-05
WWP1|11059	2028.5	0.327078	0.0685459	4.77166	1.83e-06	5.51e-05
HRH3|11255	9.6018	-0.994874	0.208623	-4.76877	1.85e-06	5.58e-05
SKA3|221150	45.683	0.672154	0.140969	4.76811	1.86e-06	5.59e-05
GLRX2|51022	318.713	0.358143	0.0751413	4.76626	1.88e-06	5.63e-05
GTF2E1|2960	240.787	0.222505	0.0466932	4.76524	1.89e-06	5.65e-05
BCAM|4059	23220.1	-0.446194	0.0936655	-4.7637	1.9e-06	5.67e-05
CCKBR|887	10.3258	-1.1449	0.24033	-4.76384	1.9e-06	5.67e-05
TBC1D23|55773	606.555	0.20552	0.0431639	4.76138	1.92e-06	5.73e-05
CD302|9936	1362.96	-0.330894	0.0695087	-4.76047	1.93e-06	5.75e-05
KCNK2|3776	16.0594	0.909555	0.191126	4.75893	1.95e-06	5.78e-05
AKR1C1|1645	116.964	0.786705	0.165347	4.75789	1.96e-06	5.8e-05
FOXI1|2299	30.9569	-1.6311	0.342955	-4.756	1.97e-06	5.85e-05
C1orf150|148823	96.2154	1.04755	0.220292	4.7553	1.98e-06	5.86e-05
IGDCC4|57722	14.2401	0.807434	0.16982	4.75464	1.99e-06	5.87e-05
MKI67|4288	424.122	0.634237	0.133412	4.75397	1.99e-06	5.88e-05
C3orf17|25871	765.325	0.152062	0.0320062	4.75101	2.02e-06	5.96e-05
HPSE|10855	17.1384	0.72877	0.153423	4.75007	2.03e-06	5.97e-05
OR2C3|81472	2.12664	1.25895	0.265148	4.7481	2.05e-06	6.02e-05
SGOL2|151246	84.5898	0.423948	0.0892897	4.74801	2.05e-06	6.02e-05
SI|6476	198.57	1.34146	0.282875	4.74222	2.11e-06	6.18e-05
ASF1B|55723	110.325	0.622259	0.131263	4.74055	2.13e-06	6.22e-05
CDCA4|55038	187.251	0.281772	0.0594592	4.73892	2.15e-06	6.25e-05
GINS1|9837	68.3564	0.481917	0.101695	4.73886	2.15e-06	6.25e-05
KLHL25|64410	274.749	-0.214346	0.0452297	-4.73905	2.15e-06	6.25e-05
CGNL1|84952	3067.47	-0.346642	0.0731705	-4.73746	2.16e-06	6.28e-05
TAF8|129685	489.258	-0.174704	0.0368885	-4.736	2.18e-06	6.31e-05
ITGA11|22801	331.637	0.689948	0.145714	4.73494	2.19e-06	6.34e-05
AQP5|362	11.502	-1.05413	0.222706	-4.73326	2.21e-06	6.38e-05
CTXN3|613212	2.21327	1.01706	0.214916	4.73235	2.22e-06	6.4e-05
ARID3C|138715	0.721979	1.14722	0.242512	4.73057	2.24e-06	6.45e-05
GCNT2|2651	1492.33	-0.565245	0.119504	-4.72994	2.25e-06	6.46e-05
LOC643837|643837	329.087	-0.383234	0.0810458	-4.72862	2.26e-06	6.48e-05
NSUN3|63899	109.226	0.206117	0.0435869	4.72887	2.26e-06	6.48e-05
E2F5|1875	219.341	0.41644	0.0881179	4.72594	2.29e-06	6.54e-05
TM4SF1|4071	3400.95	0.475444	0.100598	4.72619	2.29e-06	6.54e-05
FAM72B|653820	29.7568	0.635735	0.134598	4.7232	2.32e-06	6.62e-05
KLK3|354	431500	-0.501943	0.106292	-4.72231	2.33e-06	6.64e-05
PCK2|5106	605.656	0.310898	0.0658431	4.7218	2.34e-06	6.65e-05
HIST1H3B|8358	0.740772	1.32386	0.280485	4.7199	2.36e-06	6.7e-05
CES3|23491	46.875	1.22095	0.258778	4.71814	2.38e-06	6.74e-05
MUC6|4588	375.456	-1.8472	0.391526	-4.71795	2.38e-06	6.74e-05
PLA2G4E|123745	2.32206	1.2911	0.273688	4.71742	2.39e-06	6.75e-05
NINL|22981	282.31	-0.545322	0.115619	-4.71653	2.4e-06	6.77e-05
SDC2|6383	1792.36	0.497107	0.105435	4.71481	2.42e-06	6.82e-05
DNAJA3|9093	1287.93	0.175075	0.0371398	4.71394	2.43e-06	6.84e-05
OIP5|11339	19.7018	0.653773	0.138719	4.71292	2.44e-06	6.86e-05
SULF1|23213	1868.45	0.63347	0.134463	4.71111	2.46e-06	6.91e-05
IL13RA1|3597	1769.96	0.233868	0.049649	4.71044	2.47e-06	6.92e-05
LY6G6D|58530	6.91254	-1.14835	0.244051	-4.70535	2.53e-06	7.09e-05
PTPRN2|5799	3874.3	-0.546036	0.116108	-4.70282	2.57e-06	7.17e-05
LOC283731|283731	2.8717	0.815033	0.173338	4.70198	2.58e-06	7.18e-05
RGPD6|729540	741.74	-0.274173	0.0583234	-4.70091	2.59e-06	7.21e-05
NHEDC1|150159	8.1922	-0.512308	0.109029	-4.69884	2.62e-06	7.27e-05
TCEB1|6921	663.638	0.306079	0.0651669	4.69685	2.64e-06	7.33e-05
XRCC2|7516	22.0614	0.542062	0.115451	4.69516	2.66e-06	7.38e-05
DNMT3B|1789	39.7233	0.564877	0.120446	4.68989	2.73e-06	7.56e-05
ZWINT|11130	220.369	0.514838	0.109779	4.68978	2.73e-06	7.56e-05
PCYT1A|5130	279.762	0.291283	0.0621458	4.68709	2.77e-06	7.65e-05
CDC6|990	106.132	0.553881	0.118223	4.68504	2.8e-06	7.71e-05
CIT|11113	94.9256	0.54184	0.115791	4.67944	2.88e-06	7.9e-05
RAD51AP1|10635	62.7926	0.476885	0.101905	4.67969	2.87e-06	7.9e-05
DOK5|55816	12.3721	0.719612	0.153894	4.67602	2.93e-06	8.02e-05
MPV17L|255027	78.6528	-0.57734	0.123514	-4.67427	2.95e-06	8.08e-05
YY1|7528	1153.62	0.184084	0.0393859	4.67385	2.96e-06	8.08e-05
SFT2D3|84826	452.651	-0.203024	0.0434622	-4.67129	2.99e-06	8.17e-05
ARHGEF7|8874	1584.28	-0.302308	0.0647291	-4.67036	3.01e-06	8.2e-05
FDPS|2224	1799.33	0.261811	0.0560838	4.66821	3.04e-06	8.25e-05
IGFBP5|3488	10675.1	0.540769	0.115844	4.66807	3.04e-06	8.25e-05
KIF4A|24137	94.1949	0.784386	0.168016	4.66851	3.03e-06	8.25e-05
DYNC1LI1|51143	999.634	0.159383	0.0341581	4.66604	3.07e-06	8.32e-05
ZFAND1|79752	851.836	0.291328	0.0624963	4.66153	3.14e-06	8.5e-05
FCGR2A|2212	267.971	0.474172	0.101777	4.65892	3.18e-06	8.59e-05
FANCD2|2177	168.673	0.347768	0.0746783	4.65688	3.21e-06	8.66e-05
P2RX4|5025	941.449	-0.26028	0.056001	-4.64778	3.36e-06	9.04e-05
NISCH|11188	3561.48	-0.215692	0.0464296	-4.64557	3.39e-06	9.13e-05
RALA|5898	861.202	0.183284	0.0394806	4.64237	3.44e-06	9.26e-05
RSAD2|91543	158.677	0.727412	0.156702	4.64199	3.45e-06	9.26e-05
ARHGAP11A|9824	95.0521	0.528313	0.113854	4.64026	3.48e-06	9.32e-05
RAD1|5810	572.537	0.170928	0.0368395	4.6398	3.49e-06	9.33e-05
MTMR10|54893	855.876	-0.192498	0.0414946	-4.63911	3.5e-06	9.35e-05
RANBP3|8498	1570.91	-0.156669	0.0338131	-4.63338	3.6e-06	9.6e-05
PKHD1L1|93035	6.7331	0.814073	0.17576	4.63173	3.63e-06	9.66e-05
CBS|875	2262.48	0.527618	0.113936	4.63084	3.64e-06	9.69e-05
SLC25A32|81034	448.855	0.241039	0.0521076	4.62578	3.73e-06	9.91e-05
HIST1H1E|3008	35.8991	0.846048	0.182936	4.62483	3.75e-06	9.95e-05
KLHL31|401265	41.9084	0.564138	0.122135	4.61897	3.86e-06	0.000102012
OVOL1|5017	137.866	0.556755	0.120534	4.61908	3.85e-06	0.000102012
DCLRE1C|64421	194.157	-0.250141	0.0541744	-4.61734	3.89e-06	0.000102668
PACSIN1|29993	98.0431	0.525121	0.113746	4.6166	3.9e-06	0.000102891
GTSE1|51512	53.4213	0.684273	0.148249	4.61571	3.92e-06	0.000103184
PAIP2B|400961	704.505	0.342464	0.0742473	4.61248	3.98e-06	0.000104654
SLC14A1|6563	1096.13	-0.900573	0.195306	-4.61109	4.01e-06	0.000105207
GLTSCR2|29997	11017.3	-0.391927	0.0850443	-4.6085	4.06e-06	0.000106372
OXCT1|5019	1374.88	0.368736	0.0800386	4.60697	4.09e-06	0.000107006
PBK|55872	45.6855	0.76746	0.16679	4.60136	4.2e-06	0.000109775
ULBP1|80329	10.2286	0.800634	0.174172	4.59679	4.29e-06	0.000112053
ACSBG1|23205	13.5095	-0.631298	0.137363	-4.59583	4.31e-06	0.000112414
DUSP5P|574029	5.82354	1.09041	0.237525	4.59072	4.42e-06	0.000115037
CASP3|836	477.19	0.197587	0.0430594	4.58871	4.46e-06	0.000115797
PSMC2|5701	1585.19	0.186175	0.0405726	4.58868	4.46e-06	0.000115797
SCAND2|54581	298.178	-0.179243	0.0390638	-4.58847	4.46e-06	0.000115797
GATAD2A|54815	1271.93	0.179407	0.0391157	4.58658	4.51e-06	0.000116688
TBC1D24|57465	253.875	0.288843	0.0630054	4.58442	4.55e-06	0.000117736
EIF2B5|8893	1580.43	0.176526	0.0385238	4.58226	4.6e-06	0.000118178
MS4A4A|51338	92.0647	0.515026	0.112392	4.58242	4.6e-06	0.000118178
PLOD2|5352	527.454	0.532728	0.116268	4.5819	4.61e-06	0.000118178
SLC16A14|151473	210.05	0.435728	0.0950936	4.58209	4.6e-06	0.000118178
TACC3|10460	266.485	0.531382	0.115965	4.58227	4.6e-06	0.000118178
WDHD1|11169	71.3219	0.435497	0.095032	4.58263	4.59e-06	0.000118178
KIF25|3834	8.49436	-1.16176	0.253695	-4.57938	4.66e-06	0.000119282
SNX16|64089	290.609	0.361721	0.078985	4.57962	4.66e-06	0.000119282
PRIMA1|145270	112.034	-0.686179	0.149856	-4.57893	4.67e-06	0.000119373
C11orf54|28970	947.241	-0.26166	0.0571972	-4.5747	4.77e-06	0.00012142
HKR1|284459	1300.21	-0.248279	0.0542734	-4.5746	4.77e-06	0.00012142
SLC37A3|84255	959.943	0.292124	0.0638591	4.57451	4.77e-06	0.00012142
C2orf42|54980	204.796	-0.138114	0.0302306	-4.56869	4.91e-06	0.000124669
NPNT|255743	4155.97	0.506302	0.110883	4.56608	4.97e-06	0.000126057
NOS2|4843	18.2015	-0.97071	0.212789	-4.56184	5.07e-06	0.000128454
MAP6D1|79929	143.693	0.505197	0.110782	4.56028	5.11e-06	0.00012924
MLF1IP|79682	175.131	0.512433	0.112417	4.55831	5.16e-06	0.000130278
DLGAP2|9228	34.1768	-0.753623	0.16554	-4.5525	5.3e-06	0.000133748
TRMT12|55039	395.422	0.243712	0.0536024	4.54666	5.45e-06	0.000137322
VEZT|55591	1258.61	0.217373	0.0478333	4.54438	5.51e-06	0.000138629
MFAP5|8076	62.5601	0.97124	0.213957	4.53942	5.64e-06	0.00014168
VPS33B|26276	386.258	-0.168177	0.0370497	-4.53923	5.65e-06	0.00014168
RGS20|8601	1.88454	0.859513	0.189496	4.53578	5.74e-06	0.000143815
IFIT2|3433	191.45	0.612038	0.13498	4.5343	5.78e-06	0.000144441
LENG9|94059	744.155	-0.471201	0.103915	-4.53448	5.77e-06	0.000144441
C13orf36|400120	5.22241	1.22189	0.269764	4.52948	5.91e-06	0.000147578
ATAD5|79915	32.555	0.464429	0.102566	4.52809	5.95e-06	0.000148353
FGF14|2259	43.248	0.691332	0.152788	4.52477	6.05e-06	0.000150293
LOC90110|90110	277.929	-0.197135	0.0435669	-4.52488	6.04e-06	0.000150293
CDCA3|83461	62.546	0.574388	0.126978	4.52353	6.08e-06	0.000150975
KIAA1644|85352	137.162	-0.680902	0.150586	-4.52168	6.14e-06	0.000152102
LMLN|89782	239.307	0.287583	0.0636314	4.51952	6.2e-06	0.000153252
SLC7A14|57709	4.19016	-1.16535	0.25784	-4.51967	6.19e-06	0.000153252
CYP4F22|126410	23.541	-1.04353	0.231055	-4.51638	6.29e-06	0.000155331
SERPINB11|89778	390.054	-1.49248	0.330564	-4.51496	6.33e-06	0.000156169
CD80|941	5.34094	0.77952	0.172675	4.51438	6.35e-06	0.000156392
PKNOX2|63876	271.597	-0.565897	0.125368	-4.51388	6.37e-06	0.000156548
MRS2P2|729633	4.0832	-0.877652	0.194449	-4.51354	6.38e-06	0.000156593
C10orf32|119032	1006.94	-0.236579	0.0524258	-4.51264	6.4e-06	0.000157055
HOXB9|3219	22.0354	0.798339	0.176943	4.51185	6.43e-06	0.000157433
MYH13|8735	2.2628	-1.88885	0.418721	-4.51101	6.45e-06	0.000157851
CAMK1|8536	1399.26	-0.411273	0.0911881	-4.51016	6.48e-06	0.000158086
STIM1|6786	1811.88	0.218726	0.0484966	4.51013	6.48e-06	0.000158086
VDAC1|7416	3957.98	0.196874	0.0436577	4.50949	6.5e-06	0.000158354
AMBP|259	5.28898	-1.08223	0.240135	-4.50677	6.58e-06	0.000160186
TRPS1|7227	518.819	0.396215	0.0879354	4.50576	6.61e-06	0.000160746
ALPL|249	240.467	0.64579	0.143389	4.50376	6.68e-06	0.000162053
ANXA9|8416	37.812	0.440832	0.0979213	4.5019	6.73e-06	0.000163047
FAM64A|54478	35.9323	0.650526	0.144493	4.50212	6.73e-06	0.000163047
CAMKV|79012	3.07366	1.54336	0.342897	4.50094	6.77e-06	0.000163573
CHI3L2|1117	150.776	-1.18898	0.264179	-4.50067	6.77e-06	0.000163573
MDH1B|130752	47.2827	0.721505	0.160347	4.49964	6.81e-06	0.00016415
CALML3|810	65.7459	-0.9982	0.22188	-4.49883	6.83e-06	0.000164379
ME1|4199	166.101	0.540431	0.120128	4.49879	6.83e-06	0.000164379
CAPNS2|84290	18.2727	-1.22623	0.272678	-4.49698	6.89e-06	0.000165295
EPHX2|2053	2202.35	-0.417911	0.0929381	-4.49665	6.9e-06	0.000165295
LOC150786|150786	153.974	-0.405901	0.0902618	-4.49693	6.89e-06	0.000165295
SLC6A20|54716	4.79255	0.912168	0.202861	4.49651	6.91e-06	0.000165295
FCGR3A|2214	319.301	0.535071	0.119058	4.4942	6.98e-06	0.000166674
TAOK3|51347	2337.22	-0.403003	0.0896665	-4.49446	6.97e-06	0.000166674
SRPX2|27286	68.9244	0.58144	0.129427	4.49243	7.04e-06	0.000167852
RABEP1|9135	2236.49	-0.276911	0.0616751	-4.48983	7.13e-06	0.000169691
RHAG|6005	3.96459	1.64013	0.365455	4.48791	7.19e-06	0.000171005
EVC|2121	754.184	-0.335606	0.0748613	-4.48303	7.36e-06	0.000174742
ROBO3|64221	147.995	-0.6099	0.136127	-4.48036	7.45e-06	0.00017672
CHD3|1107	6523.06	-0.23795	0.0531212	-4.47938	7.49e-06	0.000177308
ZNF148|7707	1119.67	0.261519	0.0584007	4.47802	7.53e-06	0.000177988
ZNF623|9831	372.536	0.39107	0.0873283	4.47816	7.53e-06	0.000177988
HK3|3101	18.9649	0.704018	0.157256	4.47689	7.57e-06	0.000178252
LOC338651|338651	15.3634	0.869593	0.19424	4.4769	7.57e-06	0.000178252
PICK1|9463	1307.37	-0.337828	0.0754584	-4.477	7.57e-06	0.000178252
SCRIB|23513	2234.21	0.295222	0.0659883	4.47386	7.68e-06	0.000180568
HRNBP3|146713	192.409	-0.869884	0.194468	-4.47315	7.71e-06	0.00018071
MRPL15|29088	833.605	0.29222	0.0653266	4.47322	7.71e-06	0.00018071
PLCH1|23007	48.6481	0.759473	0.169812	4.47243	7.73e-06	0.000181094
PRIC285|85441	1145.68	0.38644	0.0864111	4.47211	7.75e-06	0.000181133
ATP1B3|483	1708.79	0.227275	0.0508347	4.47086	7.79e-06	0.000181964
NEURL4|84461	644.982	-0.208184	0.0465997	-4.46751	7.91e-06	0.000184608
FEV|54738	382.003	-0.78651	0.176101	-4.46625	7.96e-06	0.000185462
HIST1H2BG|8339	184.65	0.666942	0.149368	4.46509	8e-06	0.000186235
NFIB|4781	3073.03	-0.282024	0.0631696	-4.46456	8.02e-06	0.000186466
FAM105A|54491	1019.43	0.473162	0.106024	4.46278	8.09e-06	0.000187789
SLC12A8|84561	478.903	0.308267	0.0690798	4.46247	8.1e-06	0.00018782
KIAA0922|23240	414.267	0.356214	0.0798724	4.45979	8.2e-06	0.000189744
PLEKHA8|84725	57.7392	0.293912	0.0659032	4.45976	8.21e-06	0.000189744
FAM118A|55007	856.074	-0.385653	0.0865181	-4.45748	8.29e-06	0.000191529
USP25|29761	754.946	0.242549	0.054425	4.45658	8.33e-06	0.000191858
ZNF706|51123	1170.83	0.2778	0.0623319	4.45679	8.32e-06	0.000191858
ISLR2|57611	31.5148	0.563961	0.126663	4.45244	8.49e-06	0.000194647
PIK3CA|5290	307.45	0.37544	0.084318	4.45267	8.48e-06	0.000194647
RIPK2|8767	671.361	0.338074	0.0759256	4.4527	8.48e-06	0.000194647
SEPT6|23157	841.234	-0.219274	0.0492482	-4.45242	8.49e-06	0.000194647
LOC100302640|100302640	8.05926	0.531022	0.119331	4.45001	8.59e-06	0.000196606
TMEM119|338773	403.513	0.521052	0.117099	4.44967	8.6e-06	0.00019667
TTC9C|283237	237.79	0.156176	0.0351039	4.44897	8.63e-06	0.00019707
TRIM46|80128	44.3285	0.644521	0.145037	4.44385	8.84e-06	0.000201574
C8orf79|57604	48.0577	-0.522111	0.117529	-4.44241	8.9e-06	0.000202675
ASPRV1|151516	45.9893	-0.281459	0.0634001	-4.4394	9.02e-06	0.00020528
TEPP|374739	3.52524	-1.20431	0.271295	-4.43912	9.03e-06	0.000205303
EMID1|129080	180.413	-0.589614	0.132839	-4.43855	9.06e-06	0.00020559
KRT2|3849	6.45326	0.836786	0.188544	4.43815	9.07e-06	0.000205725
E2F2|1870	33.5717	0.620045	0.139818	4.43466	9.22e-06	0.000208831
DENND1A|57706	1067.1	-0.211432	0.0476808	-4.43432	9.24e-06	0.000208906
PARP12|64761	824.857	0.318548	0.0718428	4.43396	9.25e-06	0.000209002
STX3|6809	838.327	0.218183	0.0492248	4.43238	9.32e-06	0.000210283
PTTG1|9232	102.903	0.633386	0.142974	4.43007	9.42e-06	0.000212285
FBXO43|286151	9.30446	0.54978	0.124141	4.42867	9.48e-06	0.000213415
OPA1|4976	1255.7	0.205649	0.0464498	4.42734	9.54e-06	0.000214475
AMD1|262	10480.9	-0.469681	0.106102	-4.42671	9.57e-06	0.000214619
MYOZ1|58529	36.5721	0.921298	0.208125	4.42667	9.57e-06	0.000214619
ESYT3|83850	11.3306	0.523978	0.118392	4.42578	9.61e-06	0.00021524
COPG|22820	9220.99	0.240322	0.0543163	4.42449	9.67e-06	0.00021627
CLVS1|157807	6.51157	-1.30258	0.294446	-4.42383	9.7e-06	0.00021668
VCPIP1|80124	579.784	0.294527	0.0665873	4.42317	9.73e-06	0.000217077
SAMD9L|219285	205.694	0.587856	0.132922	4.42256	9.75e-06	0.000217431
ADAMTS2|9509	113.803	0.647654	0.146454	4.42224	9.77e-06	0.000217491
ABCG1|9619	836.982	0.34593	0.0783014	4.41793	9.97e-06	0.000221609
ANO4|121601	109.429	-0.755008	0.171001	-4.41523	1.01e-05	0.000223828
LIMK1|3984	638.821	0.214632	0.0486172	4.41474	1.01e-05	0.000223828
RFPL3|10738	2.59139	-1.71057	0.387455	-4.41487	1.01e-05	0.000223828
USP39|10713	1002.23	0.141392	0.0320245	4.41512	1.01e-05	0.000223828
BIVM|54841	555.786	-0.230647	0.0522847	-4.41136	1.03e-05	0.000227075
CSGALNACT2|55454	488.773	0.286664	0.0650035	4.40997	1.03e-05	0.000228267
SLC12A7|10723	1739.84	0.213959	0.0485213	4.4096	1.04e-05	0.000228389
C3orf21|152002	275.492	0.232456	0.0527345	4.40805	1.04e-05	0.000229761
CCDC125|202243	912.194	-0.29832	0.0676816	-4.40769	1.04e-05	0.000229862
TRIM63|84676	9.19259	1.17911	0.267642	4.40553	1.06e-05	0.000231894
WDR76|79968	65.6176	0.396865	0.0901071	4.40437	1.06e-05	0.000232864
SKA1|220134	30.2203	0.586281	0.13317	4.40251	1.07e-05	0.000234589
TMEM106C|79022	1577.08	0.308285	0.0700317	4.40209	1.07e-05	0.000234728
ZFP2|80108	67.0631	-0.216433	0.0491684	-4.40187	1.07e-05	0.000234728
AVIL|10677	22.1965	0.608627	0.138288	4.40116	1.08e-05	0.000235224
JMJD5|79831	174.513	-0.215549	0.049004	-4.3986	1.09e-05	0.000237735
TRAM1|23471	4416.65	0.251578	0.0572006	4.39817	1.09e-05	0.000237925
CHMP2B|25978	1276.25	0.229781	0.0522522	4.39753	1.09e-05	0.000238345
C22orf39|128977	742.857	-0.198305	0.0451089	-4.39615	1.1e-05	0.000239587
ZNF629|23361	900.756	-0.162061	0.0368693	-4.39554	1.1e-05	0.000239983
KIAA0232|9778	1436.14	-0.206527	0.0469918	-4.39497	1.11e-05	0.000240076
RAD23B|5887	4878.29	0.192701	0.043846	4.39495	1.11e-05	0.000240076
INSRR|3645	4.7696	-1.16865	0.265928	-4.39463	1.11e-05	0.00024015
SRPK2|6733	928.2	0.269886	0.0614212	4.39402	1.11e-05	0.000240543
DIAPH1|1729	2222.31	0.253364	0.057684	4.39227	1.12e-05	0.000242199
ATP6V1A|523	1929.34	0.245471	0.0559082	4.39061	1.13e-05	0.000243576
PELP1|27043	1840.11	-0.264488	0.0602439	-4.39028	1.13e-05	0.000243576
SLC29A2|3177	386.918	0.342259	0.0779568	4.39037	1.13e-05	0.000243576
ZNF599|148103	152.908	-0.240419	0.0547704	-4.38957	1.14e-05	0.00024409
FBN2|2201	64.196	0.79344	0.180822	4.38796	1.14e-05	0.000245625
TGM3|7053	309.742	-0.832833	0.189961	-4.38424	1.16e-05	0.000249573
APOBEC3B|9582	36.3329	0.549296	0.125398	4.38043	1.18e-05	0.000253664
TSPAN15|23555	1284.75	0.392537	0.0896165	4.38019	1.19e-05	0.000253664
ARL8B|55207	1871.94	0.168084	0.038386	4.37878	1.19e-05	0.000255021
NGEF|25791	53.6006	0.6184	0.141239	4.37839	1.2e-05	0.000255187
ANO7|50636	3433.77	-0.685399	0.156558	-4.37792	1.2e-05	0.000255446
ECE2|9718	202.483	0.368843	0.0842703	4.37691	1.2e-05	0.000256337
SNTB1|6641	196.96	0.554761	0.126788	4.37551	1.21e-05	0.000257691
FAM104A|84923	745.346	0.154741	0.0353728	4.37458	1.22e-05	0.000258495
SPC24|147841	7.49956	0.723712	0.165494	4.37304	1.23e-05	0.000260021
CRIP3|401262	18.7738	-0.917781	0.210048	-4.36939	1.25e-05	0.000264107
RAD54B|25788	60.9003	0.40399	0.0924656	4.36909	1.25e-05	0.000264172
PXN|5829	3499.93	-0.252935	0.0579005	-4.36844	1.25e-05	0.000264654
SHOX2|6474	7.51482	0.738433	0.169064	4.36776	1.26e-05	0.000264873
TRIL|9865	114.081	0.461411	0.105637	4.36789	1.25e-05	0.000264873
MADD|8567	1554.86	-0.176745	0.0404819	-4.36601	1.27e-05	0.000266705
C17orf93|360205	344.434	-0.467949	0.107237	-4.36368	1.28e-05	0.000268945
TCTEX1D2|255758	128.598	0.369835	0.0847501	4.36383	1.28e-05	0.000268945
CA14|23632	30.449	-0.91514	0.209747	-4.36307	1.28e-05	0.000269392
C18orf45|85019	214.028	0.321883	0.0738608	4.35797	1.31e-05	0.000275441
SFRP2|6423	973.131	0.656246	0.1506	4.35755	1.32e-05	0.000275659
TMPRSS13|84000	83.172	0.688243	0.158068	4.3541	1.34e-05	0.000279718
RFPL2|10739	349.679	-0.899827	0.20677	-4.35183	1.35e-05	0.000282309
RAB15|376267	460.511	0.269336	0.0619038	4.35088	1.36e-05	0.000283214
EIF3L|51386	10337.7	-0.209885	0.0482662	-4.34849	1.37e-05	0.000286003
AKR1C2|1646	41.6969	0.760964	0.175047	4.3472	1.38e-05	0.00028672
RPL3|6122	69223.9	-0.26807	0.0616592	-4.34761	1.38e-05	0.00028672
TBPL1|9519	492.96	0.391261	0.0900013	4.34728	1.38e-05	0.00028672
CCK|885	160.308	-1.22749	0.282465	-4.34563	1.39e-05	0.000288455
CDKN2BAS|100048912	2.20402	0.624074	0.143626	4.34514	1.39e-05	0.000288671
CPOX|1371	319.023	0.181969	0.0418804	4.34498	1.39e-05	0.000288671
IFI30|10437	1211.04	0.480777	0.110686	4.34362	1.4e-05	0.000289807
INTS8|55656	774.413	0.278331	0.0640762	4.34375	1.4e-05	0.000289807
LOC90246|90246	175.101	0.412061	0.0949182	4.34122	1.42e-05	0.00029241
MYD88|4615	938.099	0.202129	0.046561	4.34117	1.42e-05	0.00029241
ZNF138|7697	186.465	0.245111	0.0564721	4.34038	1.42e-05	0.000293136
LOC100190940|100190940	60.8352	-1.20658	0.278047	-4.33949	1.43e-05	0.000294004
B3GNT4|79369	9.30406	0.634307	0.146254	4.33704	1.44e-05	0.000296825
FCGBP|8857	775.7	-0.873231	0.201349	-4.3369	1.45e-05	0.000296825
FAM150A|389658	7.12576	1.1174	0.257675	4.33647	1.45e-05	0.000297017
HSD17B13|345275	91.3195	-1.11272	0.256636	-4.33582	1.45e-05	0.000297017
PTDSS1|9791	1586.64	0.254921	0.0587946	4.33579	1.45e-05	0.000297017
TYMS|7298	161.113	0.455211	0.104979	4.33621	1.45e-05	0.000297017
CSPP1|79848	218.185	0.299406	0.0690855	4.33385	1.47e-05	0.000299324
RDM1|201299	3.98297	0.893066	0.206323	4.32849	1.5e-05	0.000306263
TUBB3|10381	418.508	0.545759	0.12609	4.32832	1.5e-05	0.000306263
KRT81|3887	17.8415	1.0086	0.233045	4.32791	1.51e-05	0.000306486
CDYL|9425	367.309	0.19131	0.0442171	4.3266	1.51e-05	0.000307976
CDH11|1009	625.457	0.5536	0.127988	4.32542	1.52e-05	0.000309294
PDGFRA|5156	490.031	0.59207	0.13692	4.3242	1.53e-05	0.000310677
RHCG|51458	19.973	-1.44999	0.335758	-4.31855	1.57e-05	0.000318385
ALDH5A1|7915	758.976	-0.251474	0.0582493	-4.3172	1.58e-05	0.00031929
PMAIP1|5366	86.5152	0.551965	0.127851	4.31724	1.58e-05	0.00031929
SPOP|8405	1822.05	-0.149418	0.0346089	-4.31732	1.58e-05	0.00031929
KRT14|3861	788.598	-0.933748	0.216341	-4.31609	1.59e-05	0.000320553
HSFX2|100130086	32.1791	-0.349175	0.0809798	-4.31188	1.62e-05	0.000326367
KIAA1967|57805	2020.75	-0.202459	0.0470065	-4.30705	1.65e-05	0.000333203
TMEM171|134285	1.40466	0.719841	0.167254	4.30388	1.68e-05	0.000337649
FANCL|55120	295.858	-0.227738	0.0529183	-4.30357	1.68e-05	0.000337751
OXER1|165140	42.0735	-0.650563	0.151268	-4.30072	1.7e-05	0.000341752
CATSPER2|117155	37.7742	-0.420655	0.0978488	-4.29903	1.72e-05	0.000343629
MDFI|4188	426.876	-0.909807	0.211627	-4.29911	1.71e-05	0.000343629
LOC152225|152225	0.832187	1.59023	0.369932	4.29872	1.72e-05	0.000343743
OAS1|4938	410.358	0.619487	0.144176	4.29673	1.73e-05	0.000346464
SLC29A1|2030	585.658	0.351567	0.081845	4.29553	1.74e-05	0.000347977
RFC3|5983	281.061	0.394137	0.0917766	4.29453	1.75e-05	0.000349168
IQCG|84223	161.84	0.325166	0.0757346	4.29349	1.76e-05	0.000350427
EFCAB1|79645	51.4329	-0.73927	0.172262	-4.29155	1.77e-05	0.000353122
FAM83D|81610	258.927	0.671235	0.156452	4.29036	1.78e-05	0.000353902
HRASLS2|54979	3.12987	0.932666	0.217386	4.29037	1.78e-05	0.000353902
PIPOX|51268	34.9573	-0.59118	0.137793	-4.29035	1.78e-05	0.000353902
HN1|51155	996.755	0.365371	0.0851769	4.28956	1.79e-05	0.000354784
TRIM69|140691	7.99233	0.488401	0.113887	4.28846	1.8e-05	0.00035617
TMEM39A|55254	578.34	0.211088	0.0492313	4.28768	1.81e-05	0.000357042
PPIL2|23759	1550.98	-0.169844	0.0396326	-4.28546	1.82e-05	0.000360246
PER1|5187	2390.4	-0.503487	0.117509	-4.28466	1.83e-05	0.000360777
RAP2B|5912	397.135	0.276964	0.0646397	4.28474	1.83e-05	0.000360777
RPL13|6137	35550.9	-0.45879	0.107118	-4.28301	1.84e-05	0.00036307
RAI2|10742	589.095	-0.334307	0.0780695	-4.28217	1.85e-05	0.000364058
DUSP9|1852	5.74404	0.551981	0.128957	4.28033	1.87e-05	0.000366697
IFIT1|3434	388.739	0.716478	0.167436	4.27911	1.88e-05	0.000367935
LACTB2|51110	314.872	0.323381	0.0755681	4.27933	1.87e-05	0.000367935
C2orf88|84281	78.5282	-0.675757	0.158	-4.27695	1.89e-05	0.000370971
STYX|6815	434.49	0.176082	0.0411713	4.27681	1.9e-05	0.000370971
GMPR|2766	2732.43	-0.461097	0.107844	-4.27559	1.91e-05	0.000372616
KCNK13|56659	17.9924	0.620762	0.145249	4.27377	1.92e-05	0.000375282
MAN2C1|4123	1378.76	-0.249678	0.0584276	-4.27329	1.93e-05	0.000375682
THY1|7070	693.911	0.525231	0.122923	4.27286	1.93e-05	0.000376027
FAM46B|115572	176.912	-0.674442	0.157854	-4.27256	1.93e-05	0.000376131
ING5|84289	725.13	-0.200548	0.0469448	-4.27198	1.94e-05	0.00037644
NEB|4703	203.1	1.06745	0.249877	4.27191	1.94e-05	0.00037644
KLK2|3817	140330	-0.394647	0.0924415	-4.26915	1.96e-05	0.000380724
CCDC15|80071	74.2088	0.37624	0.0881526	4.26806	1.97e-05	0.000381809
TK1|7083	339.99	0.52718	0.123518	4.26805	1.97e-05	0.000381809
OR7A5|26659	2.75469	-1.08491	0.254616	-4.26094	2.04e-05	0.000393754
UTP23|84294	389.776	0.244561	0.0574102	4.25988	2.05e-05	0.000395224
ADORA1|134	14.1759	0.562013	0.132002	4.25761	2.07e-05	0.000397192
C1orf226|400793	328.64	0.351524	0.0825544	4.25809	2.06e-05	0.000397192
GREM1|26585	604.436	0.804138	0.188864	4.25776	2.06e-05	0.000397192
ITIH5L|347365	56.2614	0.720373	0.169184	4.25793	2.06e-05	0.000397192
NOTCH3|4854	1709.28	0.391827	0.0920119	4.25844	2.06e-05	0.000397192
KIAA0087|9808	27.7183	-1.19955	0.281791	-4.25688	2.07e-05	0.000398073
C19orf40|91442	69.8625	-0.55295	0.129922	-4.25601	2.08e-05	0.000399201
C2orf14|100132708	102.231	-0.999236	0.23488	-4.25423	2.1e-05	0.000401974
HIST1H3D|8351	87.8416	0.565774	0.132999	4.25397	2.1e-05	0.000402037
IFIH1|64135	550.648	0.332211	0.0781196	4.25259	2.11e-05	0.000403682
TGFBR1|7046	1062.55	0.271784	0.063909	4.25268	2.11e-05	0.000403682
KIF24|347240	48.6938	0.398556	0.0937953	4.24921	2.15e-05	0.000409411
FAM107A|11170	850.633	-0.575118	0.13539	-4.24786	2.16e-05	0.000411452
TNIK|23043	95.2619	0.593405	0.139712	4.24735	2.16e-05	0.000411967
ARL6IP1|23204	4663.84	0.246827	0.0581231	4.24662	2.17e-05	0.000412892
CBX1|10951	1452.88	0.17455	0.0411244	4.24443	2.19e-05	0.000416514
HIST1H3J|8356	0.937969	0.950905	0.224076	4.24367	2.2e-05	0.000417509
RHOU|58480	3313.13	0.540055	0.127285	4.24289	2.21e-05	0.000418108
STMN1|3925	1147.48	0.405737	0.0956223	4.24312	2.2e-05	0.000418108
EEF1A1|1915	108094	-0.277475	0.06542	-4.24144	2.22e-05	0.000419957
PVRL3|25945	479.445	0.652785	0.153905	4.24148	2.22e-05	0.000419957
C1orf66|51093	909.997	-0.191062	0.0450673	-4.23949	2.24e-05	0.000423192
METTL6|131965	295.727	0.145783	0.0343919	4.23888	2.25e-05	0.000423917
CCBL1|883	220.54	-0.273245	0.0644742	-4.23806	2.25e-05	0.00042504
C8orf51|78998	32.0802	0.379705	0.0896312	4.2363	2.27e-05	0.000427665
RPL10|6134	22629.4	-0.261132	0.0616427	-4.23622	2.27e-05	0.000427665
CCNB1|891	246.689	0.407075	0.0961006	4.23593	2.28e-05	0.000427781
CHMP7|91782	938.859	-0.196228	0.0463391	-4.23461	2.29e-05	0.000429855
DDX51|317781	543.053	-0.206828	0.0488548	-4.23353	2.3e-05	0.000431492
FAM168B|130074	3274.88	-0.214966	0.0507985	-4.23175	2.32e-05	0.000434486
C8orf38|137682	186.511	0.302606	0.0715389	4.22995	2.34e-05	0.000437545
ITFG2|55846	398.776	-0.235288	0.0556281	-4.22966	2.34e-05	0.000437656
MTERF|7978	173.324	0.207467	0.0490672	4.22822	2.36e-05	0.000440021
PNPLA7|375775	1857.21	-0.36603	0.0865745	-4.22792	2.36e-05	0.000440164
ARPC1B|10095	1565.08	0.31834	0.0753158	4.22674	2.37e-05	0.000441224
FANCA|2175	54.5846	0.555756	0.131487	4.22671	2.37e-05	0.000441224
ZBTB10|65986	1649.81	0.477476	0.112958	4.22702	2.37e-05	0.000441224
C21orf45|54069	196.917	0.213406	0.0505036	4.22556	2.38e-05	0.000443022
C15orf21|283651	3225.32	-0.770844	0.182463	-4.22467	2.39e-05	0.000444149
MTERFD1|51001	299.432	0.263295	0.062325	4.22454	2.39e-05	0.000444149
NSUN6|221078	276.239	-0.239275	0.0566464	-4.22402	2.4e-05	0.000444734
TMEM130|222865	140.143	0.683088	0.161749	4.22312	2.41e-05	0.000446062
CARS2|79587	1025.81	-0.26839	0.063561	-4.22255	2.42e-05	0.000446195
LYPD3|27076	389.625	-0.321409	0.0761203	-4.22238	2.42e-05	0.000446195
MAD2L1|4085	137.834	0.373328	0.0884078	4.22279	2.41e-05	0.000446195
PKMYT1|9088	86.0959	0.618817	0.146606	4.22096	2.43e-05	0.000448585
PTK2|5747	2156.55	0.21988	0.0521394	4.21716	2.47e-05	0.000455748
APOC2|344	41.0328	0.722332	0.171322	4.21622	2.48e-05	0.000457068
NCF2|4688	94.578	0.481453	0.114195	4.21606	2.49e-05	0.000457068
VKORC1L1|154807	1263.35	0.210332	0.0499029	4.21483	2.5e-05	0.00045912
FLJ10661|286042	9.39388	-0.52492	0.124604	-4.21271	2.52e-05	0.000462984
C7orf68|29923	200.517	0.302976	0.0719629	4.21017	2.55e-05	0.000467752
LOC220729|220729	101.547	0.31439	0.0746971	4.20887	2.57e-05	0.000469996
MGAT4B|11282	1810.05	0.220179	0.0523162	4.20862	2.57e-05	0.000470052
DACT2|168002	548.623	-0.893663	0.212373	-4.20798	2.58e-05	0.000470897
TFR2|7036	3.95364	0.632393	0.150292	4.20777	2.58e-05	0.000470897
PHYHD1|254295	640.758	-0.796776	0.189414	-4.20653	2.59e-05	0.000473017
SLC22A17|51310	1189.54	-0.410888	0.097748	-4.20355	2.63e-05	0.000478828
MBNL1|4154	2418.55	0.223117	0.0530887	4.20272	2.64e-05	0.000480115
CACYBP|27101	1001.39	0.196045	0.0466535	4.20216	2.64e-05	0.00048084
SOX15|6665	63.4647	-0.558286	0.132878	-4.20149	2.65e-05	0.000481784
SDS|10993	81.2022	0.654573	0.155843	4.20021	2.67e-05	0.000484037
MAGEF1|64110	1333.41	0.206925	0.0492883	4.19825	2.69e-05	0.000487772
HIST1H1B|3009	0.932377	1.03777	0.247208	4.19795	2.69e-05	0.000487949
CENPV|201161	181.308	-0.478326	0.11397	-4.19696	2.71e-05	0.000489107
NWD1|284434	1659.59	-0.402103	0.095806	-4.19706	2.7e-05	0.000489107
PLA2G6|8398	633.611	-0.286073	0.0681654	-4.19675	2.71e-05	0.000489107
RNF112|7732	62.125	-0.731537	0.174422	-4.19406	2.74e-05	0.000494452
SNHG4|724102	24.3881	0.612549	0.146061	4.1938	2.74e-05	0.000494554
GPR172B|55065	17.9307	-0.806158	0.192243	-4.19343	2.75e-05	0.000494763
LILRB4|11006	118.7	0.529297	0.126226	4.19326	2.75e-05	0.000494763
RAB3IL1|5866	147.418	0.356483	0.0850282	4.19253	2.76e-05	0.000495886
NTF3|4908	21.9653	-0.549777	0.131249	-4.1888	2.8e-05	0.000503618
SEPT7|989	2049.68	0.182157	0.0434919	4.1883	2.81e-05	0.000504244
ABCA5|23461	565.867	-0.273081	0.0652609	-4.18445	2.86e-05	0.000510911
C1orf203|84852	133.319	-0.246455	0.0588967	-4.18454	2.86e-05	0.000510911
DUSP10|11221	159.082	0.409121	0.097772	4.18444	2.86e-05	0.000510911
ZWILCH|55055	254.185	0.264751	0.0632689	4.18453	2.86e-05	0.000510911
AGMAT|79814	68.1396	-0.595905	0.14247	-4.18268	2.88e-05	0.000513391
SFTPA1|653509	5.97405	1.08823	0.260169	4.18278	2.88e-05	0.000513391
TDRD7|23424	295.422	0.233997	0.0559419	4.18286	2.88e-05	0.000513391
SORBS3|10174	2716.33	-0.316995	0.0758082	-4.18154	2.9e-05	0.000515473
CDC45|8318	43.03	0.677459	0.162031	4.18104	2.9e-05	0.000516116
CHAC2|494143	33.8345	0.398136	0.0952371	4.18047	2.91e-05	0.000516929
SPATC1|375686	2.1822	0.64059	0.15327	4.17948	2.92e-05	0.000518197
TFRC|7037	715.959	0.384832	0.0920731	4.17964	2.92e-05	0.000518197
HSPA6|3310	135.392	0.872114	0.208703	4.17874	2.93e-05	0.000518883
NCRNA00219|114915	674.447	-0.349588	0.0836581	-4.17877	2.93e-05	0.000518883
SNHG8|100093630	2220.58	-0.410497	0.0983061	-4.1757	2.97e-05	0.00052537
KERA|11081	1.4062	0.899282	0.215522	4.17257	3.01e-05	0.000531731
RPL22|6146	9761.33	-0.24146	0.057869	-4.17252	3.01e-05	0.000531731
RPS6KA5|9252	149.482	0.413704	0.0992299	4.16915	3.06e-05	0.000539148
RRM1|6240	1198.34	0.17355	0.0416378	4.1681	3.07e-05	0.000541124
PLEKHF2|79666	411.585	0.32794	0.078705	4.1667	3.09e-05	0.000543931
ISG15|9636	1315.08	0.852578	0.204657	4.16588	3.1e-05	0.000545389
CRYL1|51084	1704.12	-0.276114	0.0663111	-4.16391	3.13e-05	0.000549075
PCDHGA5|56110	247.329	0.956754	0.229766	4.16404	3.13e-05	0.000549075
STK32A|202374	3.20067	0.964809	0.231764	4.1629	3.14e-05	0.000550988
WNT9A|7483	15.1435	0.550401	0.132236	4.16228	3.15e-05	0.000551976
ASB5|140458	137.271	0.759485	0.182534	4.16079	3.17e-05	0.000554007
PTGIR|5739	11.7007	0.606148	0.14568	4.16081	3.17e-05	0.000554007
RIC3|79608	233.05	-0.465352	0.111834	-4.16108	3.17e-05	0.000554007
C12orf34|84915	295.315	0.570893	0.137228	4.16019	3.18e-05	0.000554945
GRSF1|2926	2455.77	0.15104	0.0363227	4.15827	3.21e-05	0.000559109
SEMG1|6406	48.93	1.77742	0.428191	4.15101	3.31e-05	0.00057661
NCRNA00185|55410	62.475	-0.553978	0.133479	-4.15029	3.32e-05	0.000577863
BCL11A|53335	113.344	-0.661953	0.159568	-4.14842	3.35e-05	0.000581701
KDELC1|79070	63.6556	0.32961	0.0794557	4.14835	3.35e-05	0.000581701
HP|3240	26.8878	-1.11645	0.269344	-4.14509	3.4e-05	0.000589499
UBE2E1|7324	1573.99	0.169373	0.0408809	4.1431	3.43e-05	0.000594083
VEGFA|7422	4753.02	-0.6617	0.15972	-4.14286	3.43e-05	0.000594131
PRSS27|83886	38.2244	0.576073	0.139114	4.14102	3.46e-05	0.00059836
AHI1|54806	420.994	-0.218542	0.0528129	-4.13804	3.5e-05	0.00060564
UCHL5|51377	429.241	0.258474	0.0624761	4.13717	3.52e-05	0.000607358
SAA2|6289	81.0565	-1.30082	0.31445	-4.13682	3.52e-05	0.000607713
C2CD4D|100191040	35.5349	-0.478993	0.115904	-4.13266	3.59e-05	0.000618264
MYO3B|140469	6.00213	0.76451	0.185047	4.13144	3.6e-05	0.000620963
STIP1|10963	3290.23	0.186508	0.0451553	4.13036	3.62e-05	0.00062332
UTS2D|257313	16.0674	1.11688	0.270504	4.12888	3.65e-05	0.000626755
PCYT1B|9468	24.7463	-0.653059	0.158183	-4.1285	3.65e-05	0.000627226
STAC3|246329	83.0779	0.660774	0.160074	4.12793	3.66e-05	0.000628188
PARD6G|84552	217.71	-0.250861	0.0608104	-4.1253	3.7e-05	0.000634835
DHRS1|115817	664.525	-0.233255	0.0565536	-4.12449	3.72e-05	0.000636486
KMO|8564	10.0178	0.629887	0.152781	4.12282	3.74e-05	0.000640534
CASC5|57082	25.5826	0.763594	0.185224	4.12256	3.75e-05	0.00064067
TFEB|7942	878.996	-0.399202	0.0968599	-4.12144	3.77e-05	0.000643184
IFI44L|10964	248.773	0.742927	0.180319	4.12007	3.79e-05	0.000646437
NMT2|9397	411.06	-0.185345	0.045002	-4.11859	3.81e-05	0.000650005
SUN1|23353	2137.74	0.199647	0.048492	4.1171	3.84e-05	0.00065361
IFI44|10561	232.367	0.567759	0.137964	4.11528	3.87e-05	0.000657691
RLN1|6013	1522.86	-1.43365	0.348376	-4.11524	3.87e-05	0.000657691
MRPS30|10884	372.088	0.155527	0.0377997	4.11451	3.88e-05	0.000659189
SERPINF2|5345	353.699	-0.554086	0.134685	-4.11393	3.89e-05	0.000660225
SPOCK1|6695	10422	-0.51641	0.125592	-4.11181	3.93e-05	0.000665715
LARP4B|23185	1866.32	-0.158816	0.038632	-4.11099	3.94e-05	0.000667477
PARD3|56288	860.92	0.201842	0.0491151	4.10958	3.96e-05	0.000670945
DNAJC5B|85479	4.96706	0.712174	0.173474	4.10535	4.04e-05	0.00068148
MS4A6A|64231	308.275	0.416663	0.101492	4.10539	4.04e-05	0.00068148
NRG2|9542	22.5796	-0.711224	0.173235	-4.10555	4.03e-05	0.00068148
ZNF662|389114	183.451	-0.571536	0.139237	-4.10476	4.05e-05	0.000682595
SGPP2|130367	34.3547	0.602919	0.146907	4.10409	4.06e-05	0.000683963
ZNF691|51058	266.388	-0.206354	0.0503113	-4.10156	4.1e-05	0.000690878
LGR5|8549	24.1556	0.702702	0.171342	4.10116	4.11e-05	0.000691424
PLEK2|26499	182.369	-0.339034	0.0827112	-4.09902	4.15e-05	0.000697238
LY6D|8581	18.6057	-1.24012	0.302625	-4.09788	4.17e-05	0.000700022
FAM153C|653316	4.38266	-0.929539	0.226848	-4.09763	4.17e-05	0.000700148
RDH11|51109	36839.2	-0.477133	0.116464	-4.09682	4.19e-05	0.000701973
PHTF2|57157	286.74	0.271988	0.0664273	4.09452	4.23e-05	0.000708348
GNB4|59345	332.356	0.412182	0.100699	4.09322	4.25e-05	0.000711684
NCRNA00092|100188953	39.8826	-0.534957	0.130719	-4.09243	4.27e-05	0.000712514
RGS4|5999	72.2145	0.548251	0.133971	4.09232	4.27e-05	0.000712514
TTC35|9694	713.329	0.219625	0.053664	4.09259	4.27e-05	0.000712514
CA3|761	112.063	1.32971	0.324953	4.09202	4.28e-05	0.000712798
KIF13B|23303	2645.42	-0.315961	0.0772236	-4.09151	4.29e-05	0.000713111
VWA5B1|127731	8.65029	-1.93699	0.473398	-4.09167	4.28e-05	0.000713111
DGKB|1607	5.13869	0.853755	0.208745	4.08995	4.31e-05	0.000717275
OSBPL7|114881	380.157	-0.371101	0.0907436	-4.08956	4.32e-05	0.000717848
ZNF654|55279	372.788	0.242826	0.0593804	4.08933	4.33e-05	0.00071789
CDADC1|81602	160.758	-0.2118	0.051807	-4.08824	4.35e-05	0.000720627
MSH4|4438	1.23443	0.990884	0.24239	4.08798	4.35e-05	0.000720808
TIMM17A|10440	911.646	0.195948	0.0479494	4.08655	4.38e-05	0.000724603
SEMA6A|57556	551.117	-0.520384	0.127408	-4.08438	4.42e-05	0.000730758
CYP4F8|11283	345.218	1.24888	0.305865	4.0831	4.44e-05	0.000733532
PANX1|24145	290.664	0.201693	0.0493972	4.08309	4.44e-05	0.000733532
PISD|23761	541.108	-0.151558	0.037128	-4.08205	4.46e-05	0.000736167
BST1|683	28.0597	0.481576	0.117997	4.08126	4.48e-05	0.000738016
IFI6|2537	3549.87	0.818493	0.200674	4.07872	4.53e-05	0.000745458
ACAT1|38	1498.52	0.29766	0.0729948	4.07782	4.55e-05	0.000747703
PPP3R1|5534	1409.81	0.13671	0.0335275	4.07753	4.55e-05	0.00074795
TPRXL|348825	7.43149	-0.755161	0.185314	-4.07503	4.6e-05	0.000755373
WNT3A|89780	32.1528	-0.77839	0.191032	-4.07465	4.61e-05	0.000755934
RHEB|6009	1063.2	0.171081	0.0419936	4.07398	4.62e-05	0.000757466
EFNA2|1943	1.76923	1.37415	0.33763	4.07	4.7e-05	0.000769154
LOC255167|255167	37.7421	-0.718213	0.176462	-4.07006	4.7e-05	0.000769154
ARID3A|1820	71.5383	0.332182	0.0816335	4.06919	4.72e-05	0.000771151
CYP3A43|64816	2.47853	-0.95855	0.235613	-4.06832	4.74e-05	0.00077269
SERPINI1|5274	266.204	0.693429	0.170444	4.06837	4.73e-05	0.00077269
SSR4|6748	6266.47	-0.358445	0.0881192	-4.06772	4.75e-05	0.000773973
UBE2L6|9246	1453.34	0.400695	0.0985619	4.06541	4.79e-05	0.000781008
PPPDE1|51029	712.506	0.214468	0.0527705	4.06417	4.82e-05	0.000783102
SUMF2|25870	4179.66	-0.22838	0.0561902	-4.06441	4.82e-05	0.000783102
ZNF334|55713	138.913	-0.523011	0.128686	-4.06425	4.82e-05	0.000783102
RRM2B|50484	1009.97	0.258531	0.0636441	4.06215	4.86e-05	0.000789242
CPS1|1373	68.9156	-1.12039	0.275829	-4.06188	4.87e-05	0.00078946
KIF3C|3797	217.923	0.339668	0.0837182	4.05727	4.96e-05	0.000804476
CTSL2|1515	42.5272	0.484081	0.119322	4.05694	4.97e-05	0.000804927
GLCCI1|113263	286.897	0.311335	0.0767485	4.05656	4.98e-05	0.000805544
E2F1|1869	122.806	0.475845	0.117314	4.05618	4.99e-05	0.000806124
EIF2AK1|27102	5712.26	0.191395	0.0472178	4.05344	5.05e-05	0.000814929
COL9A1|1297	83.9104	-1.04097	0.256839	-4.05299	5.06e-05	0.00081578
BIRC5|332	81.4257	0.65784	0.162331	4.05246	5.07e-05	0.000816506
PRR11|55771	13.3808	0.814993	0.201115	4.05238	5.07e-05	0.000816506
RAD54L|8438	37.7688	0.592866	0.146325	4.0517	5.08e-05	0.000818164
KLF12|11278	186.89	0.404411	0.0998648	4.04959	5.13e-05	0.000823229
LOC284440|284440	156.247	-0.242847	0.0599698	-4.04949	5.13e-05	0.000823229
TMOD4|29765	8.52803	1.41458	0.349326	4.04945	5.13e-05	0.000823229
ZBTB11|27107	621.036	0.226532	0.0559362	4.04983	5.13e-05	0.000823229
CFL1|1072	14942.5	0.193317	0.0477502	4.0485	5.15e-05	0.000825862
RAVER1|125950	1622.43	-0.157826	0.0389883	-4.04804	5.16e-05	0.000826778
SLCO1A2|6579	151.169	1.15088	0.284331	4.04768	5.17e-05	0.000827332
NPL|80896	65.3534	0.440746	0.108922	4.04645	5.2e-05	0.000829786
PWP1|11137	746.038	0.117176	0.028958	4.04643	5.2e-05	0.000829786
ZNF653|115950	186.37	-0.276784	0.0684029	-4.04638	5.2e-05	0.000829786
HIST1H4H|8365	476.917	0.570175	0.140918	4.04614	5.21e-05	0.00082993
NFKBIL2|4796	195.249	0.36741	0.0908242	4.04528	5.23e-05	0.000832253
ATP12A|479	55.0393	1.46958	0.363316	4.04491	5.23e-05	0.000832279
SLC39A11|201266	470.743	0.315717	0.0780534	4.04488	5.24e-05	0.000832279
ZNF860|344787	84.9086	0.419017	0.103627	4.04352	5.27e-05	0.000836397
FAM164A|51101	348.786	0.292956	0.0724748	4.04218	5.3e-05	0.000839752
GRINA|2907	6422.85	0.251465	0.0622072	4.04238	5.29e-05	0.000839752
CNTNAP3|79937	73.9271	-0.550042	0.13611	-4.04115	5.32e-05	0.000842745
LOC100131691|100131691	36.9903	0.334492	0.0828184	4.03886	5.37e-05	0.000850265
ANO10|55129	678.427	0.173762	0.0430461	4.03666	5.42e-05	0.000857561
LY96|23643	36.2786	0.482445	0.119532	4.03612	5.43e-05	0.000858068
SLC37A1|54020	2036.79	0.323106	0.0800517	4.03621	5.43e-05	0.000858068
C18orf2|56651	4.46005	1.45759	0.361376	4.03344	5.5e-05	0.000867183
TMEM67|91147	139.617	0.280562	0.069573	4.03263	5.52e-05	0.000869445
BPGM|669	436.604	0.209694	0.0520106	4.03175	5.54e-05	0.000871956
ZNF784|147808	251.83	-0.296287	0.073523	-4.02985	5.58e-05	0.000878278
LRFN2|57497	6.13809	0.742185	0.184216	4.02887	5.6e-05	0.00088046
STMN2|11075	53.2602	1.03248	0.256257	4.02906	5.6e-05	0.00088046
TSC22D2|9819	393.699	0.287954	0.0715374	4.02523	5.69e-05	0.00089346
MACROD2|140733	191.11	-0.397422	0.0987434	-4.02479	5.7e-05	0.000894343
C21orf2|755	811.637	-0.350976	0.0873062	-4.02006	5.82e-05	0.000911722
C1orf53|388722	48.5217	-0.39927	0.0993482	-4.01889	5.85e-05	0.000915493
ZHX1|11244	940.001	0.256104	0.0637403	4.01793	5.87e-05	0.000918472
LPAL2|80350	5.37051	-0.563139	0.140191	-4.01694	5.9e-05	0.000921572
H2AFZ|3015	2237.45	0.245925	0.0612445	4.01546	5.93e-05	0.000925913
MKRN1|23608	3314.83	0.141754	0.0353024	4.01543	5.93e-05	0.000925913
FLJ39653|202020	99.4384	-0.28495	0.0709728	-4.01492	5.95e-05	0.000927154
HES5|388585	2.10512	0.876053	0.218309	4.0129	6e-05	0.000934323
ZNF69|7620	98.3591	-0.293664	0.0731873	-4.0125	6.01e-05	0.000935117
COL8A1|1295	321.838	0.651804	0.16247	4.01183	6.02e-05	0.000936201
LMNB1|4001	307.779	0.442487	0.110293	4.01191	6.02e-05	0.000936201
LSM1|27257	549.373	0.272599	0.067976	4.01021	6.07e-05	0.000941071
TMEM98|26022	2342.72	-0.218226	0.054415	-4.01041	6.06e-05	0.000941071
MND1|84057	15.5536	0.667302	0.166423	4.00966	6.08e-05	0.000942482
ACOX2|8309	124.487	-0.59673	0.14885	-4.00894	6.1e-05	0.000943644
CCNK|8812	856.736	0.144422	0.0360259	4.00885	6.1e-05	0.000943644
KRT75|9119	6.67112	1.41606	0.35324	4.00878	6.1e-05	0.000943644
PTGR2|145482	493.155	-0.227965	0.056895	-4.00677	6.16e-05	0.000950933
RFPL1|5988	34.2567	-0.647465	0.161603	-4.00653	6.16e-05	0.000951113
KCMF1|56888	1100.99	0.123694	0.0308899	4.00437	6.22e-05	0.00095904
CLEC4GP1|440508	1.33445	-1.77084	0.442295	-4.00376	6.23e-05	0.000960349
PTDSS2|81490	871.145	-0.283466	0.0708019	-4.00365	6.24e-05	0.000960349
HRASLS5|117245	16.0027	-0.655691	0.163797	-4.00308	6.25e-05	0.000961889
OLR1|4973	70.8296	0.605468	0.151336	4.00081	6.31e-05	0.000970333
PYGL|5836	482.353	0.500313	0.125062	4.00052	6.32e-05	0.000970755
TTC39B|158219	47.8915	0.425312	0.106358	3.99887	6.36e-05	0.000976708
WBP1|23559	2867.35	-0.224022	0.0560283	-3.99837	6.38e-05	0.000978
C12orf60|144608	51.3928	-0.560042	0.140102	-3.99739	6.4e-05	0.000981232
SAA1|6288	176.077	-1.14447	0.28632	-3.99717	6.41e-05	0.000981335
CTSA|5476	1980.28	0.208755	0.0522409	3.996	6.44e-05	0.000984558
IWS1|55677	1051.45	-0.149643	0.0374468	-3.99617	6.44e-05	0.000984558
TMPRSS7|344805	0.791584	0.921969	0.230747	3.99557	6.45e-05	0.000985525
NT5C3|51251	380.615	0.225613	0.0565048	3.99281	6.53e-05	0.000996264
IL13RA2|3598	43.9731	0.754762	0.189079	3.99177	6.56e-05	0.00099982
AMH|268	23.415	0.993082	0.248901	3.98987	6.61e-05	0.00100624
TUBA3D|113457	146.496	-0.767958	0.192473	-3.98995	6.61e-05	0.00100624
NBN|4683	1233.51	0.264592	0.0663471	3.98799	6.66e-05	0.00101306
RNF34|80196	408.632	0.246623	0.0618431	3.98787	6.67e-05	0.00101306
TNNI1|7135	166.099	0.800101	0.200919	3.9822	6.83e-05	0.00103671
DHRS13|147015	1171.91	-0.384509	0.0965822	-3.98116	6.86e-05	0.0010404
PIP|5304	87.5905	1.21902	0.306271	3.9802	6.89e-05	0.00104378
ANAPC16|119504	2906.92	-0.165671	0.0416281	-3.9798	6.9e-05	0.00104405
CHST10|9486	493.177	-0.219011	0.0550327	-3.97964	6.9e-05	0.00104405
TYW3|127253	609.469	-0.162838	0.0409186	-3.97955	6.9e-05	0.00104405
CHID1|66005	2814.27	-0.25009	0.0629188	-3.97481	7.04e-05	0.00106422
CCNF|899	173.214	0.309137	0.0778042	3.97326	7.09e-05	0.00107027
SLC9A9|285195	449.992	0.379755	0.0956087	3.97197	7.13e-05	0.00107523
WDR67|93594	126.857	0.333451	0.0839661	3.97126	7.15e-05	0.00107759
ARSD|414	3202.38	-0.256576	0.0646135	-3.97094	7.16e-05	0.00107813
ANKRD28|23243	905.871	0.184611	0.0465439	3.96639	7.3e-05	0.00109804
BMP7|655	285.928	-0.681585	0.171868	-3.96575	7.32e-05	0.00109922
DLK2|65989	152.954	-0.786036	0.198204	-3.9658	7.32e-05	0.00109922
AOX1|316	408.064	-0.628056	0.158406	-3.96484	7.34e-05	0.00110251
LY6H|4062	11.3028	-0.997134	0.251518	-3.96447	7.36e-05	0.00110334
NT5DC1|221294	1347.7	-0.26942	0.0679676	-3.96396	7.37e-05	0.00110452
SNED1|25992	579.52	-0.279497	0.070512	-3.96383	7.38e-05	0.00110452
TP53|7157	1383.24	-0.296564	0.0748364	-3.96283	7.41e-05	0.00110825
FLJ10038|55056	394.108	-0.239697	0.0604928	-3.96241	7.42e-05	0.00110843
MFAP1|4236	873.736	-0.130034	0.0328158	-3.96255	7.42e-05	0.00110843
F7|2155	6.48207	-0.728366	0.183921	-3.96021	7.49e-05	0.00111776
HSPA4|3308	1768.28	0.180912	0.0456897	3.95959	7.51e-05	0.00111981
PER2|8864	673.504	-0.352448	0.089033	-3.95862	7.54e-05	0.00112343
FLJ41941|100192420	2.59988	0.914477	0.231057	3.9578	7.56e-05	0.00112642
CNTNAP5|129684	1.29905	1.53023	0.386661	3.95756	7.57e-05	0.00112664
PTPN12|5782	895.069	0.237146	0.0599309	3.95699	7.59e-05	0.00112843
KRT15|3866	2575.04	-0.916973	0.23176	-3.95656	7.6e-05	0.00112953
CYTL1|54360	38.6173	-0.599977	0.151717	-3.95458	7.67e-05	0.00113804
BZW2|28969	1108.65	0.275557	0.0696868	3.95423	7.68e-05	0.0011388
LOC642587|642587	306.724	-0.890501	0.225273	-3.95299	7.72e-05	0.00114378
PLXDC1|57125	189.574	0.391059	0.098943	3.95236	7.74e-05	0.00114588
HAVCR2|84868	100.644	0.404439	0.102345	3.95171	7.76e-05	0.00114808
BMP2K|55589	140.278	0.351574	0.0890126	3.94971	7.82e-05	0.0011568
ZNF444|55311	1003.99	-0.319755	0.0809853	-3.9483	7.87e-05	0.00116269
BGLAP|632	68.693	-0.466835	0.118248	-3.94794	7.88e-05	0.00116352
FCGR1A|2209	24.0006	0.525006	0.133002	3.94736	7.9e-05	0.00116541
MT1L|4500	126.592	-0.767575	0.194468	-3.94704	7.91e-05	0.00116606
PTOV1|53635	4582.72	-0.293803	0.0744802	-3.94471	7.99e-05	0.00117654
CLSTN2|64084	126.835	-0.96026	0.243479	-3.94392	8.02e-05	0.00117949
CCT6A|908	3304.71	0.175833	0.0445963	3.94276	8.05e-05	0.00118427
ATP2C1|27032	8285.06	0.279166	0.0708226	3.94177	8.09e-05	0.0011882
SF3B2|10992	4733.15	0.115148	0.0292178	3.94103	8.11e-05	0.00119095
RNF165|494470	40.6624	-0.597088	0.151518	-3.94071	8.12e-05	0.00119159
TMEM63C|57156	38.8886	0.765706	0.194345	3.93992	8.15e-05	0.00119457
ASNS|440	664.094	0.280577	0.0712254	3.93928	8.17e-05	0.00119531
BBC3|27113	127.104	0.377584	0.0958518	3.93925	8.17e-05	0.00119531
C4orf32|132720	374.979	0.325032	0.082514	3.93912	8.18e-05	0.00119531
IFIT3|3437	286.098	0.604875	0.15356	3.93902	8.18e-05	0.00119531
PITPNM1|9600	408.436	0.284704	0.0723077	3.9374	8.24e-05	0.00120247
FAM178B|51252	7.22481	-0.718775	0.18257	-3.93698	8.25e-05	0.00120362
C3orf34|84984	43.8078	0.294845	0.074914	3.93579	8.29e-05	0.00120743
CRISP1|167	0.868293	1.95774	0.497425	3.93576	8.29e-05	0.00120743
SLPI|6590	588.902	0.854242	0.217052	3.93565	8.3e-05	0.00120743
ZNF707|286075	233.468	0.244019	0.0620161	3.93477	8.33e-05	0.00121093
ARMC1|55156	615.13	0.23909	0.0608127	3.93157	8.44e-05	0.00122619
SEMA3E|9723	201.4	0.617465	0.157067	3.93123	8.45e-05	0.00122696
ATP6V0A4|50617	8.64473	-1.32258	0.336558	-3.92972	8.5e-05	0.00123373
SLC6A6|6533	296.32	0.39982	0.101765	3.92884	8.54e-05	0.00123728
ARHGDIG|398	68.9216	0.874914	0.22273	3.92814	8.56e-05	0.001238
CXCL14|9547	996.299	0.779756	0.198504	3.92817	8.56e-05	0.001238
NCOA5|57727	1224.72	-0.124929	0.0318009	-3.92847	8.55e-05	0.001238
PCDHA5|56143	13.8051	1.05048	0.267472	3.92744	8.59e-05	0.00124067
ADAMTS14|140766	9.72963	0.605997	0.154362	3.92583	8.64e-05	0.00124801
CACNA2D2|9254	380.573	-0.315611	0.0804391	-3.9236	8.72e-05	0.00125865
BAT5|7920	1485.23	-0.143553	0.0365966	-3.92257	8.76e-05	0.00126305
TAS1R3|83756	5.30906	0.550186	0.140285	3.92192	8.78e-05	0.00126551
P2RX1|5023	131.558	-0.691757	0.176618	-3.91669	8.98e-05	0.00129225
C5AR1|728	121.807	0.469027	0.119777	3.91583	9.01e-05	0.00129516
CACNB2|783	161.668	-0.320968	0.0819692	-3.91571	9.01e-05	0.00129516
CD320|51293	1902.19	-0.376785	0.0962269	-3.91559	9.02e-05	0.00129516
TAB1|10454	963.655	-0.125164	0.0319759	-3.91433	9.07e-05	0.0013009
INPP5K|51763	1185.59	-0.201113	0.0513902	-3.91344	9.1e-05	0.00130471
CNTROB|116840	736.901	-0.182369	0.0466144	-3.9123	9.14e-05	0.00130886
SLC35A2|7355	1040.47	0.190454	0.0486805	3.91233	9.14e-05	0.00130886
GPATCH2|55105	291.357	0.222906	0.0570024	3.91046	9.21e-05	0.00131785
ZNF33A|7581	1312.42	-0.159744	0.0408925	-3.90642	9.37e-05	0.00133904
SKAP2|8935	706.141	0.271687	0.0695588	3.90586	9.39e-05	0.00134114
CENPK|64105	19.5643	0.54812	0.140354	3.90527	9.41e-05	0.00134337
MECP2|4204	1552.08	-0.147924	0.0378844	-3.9046	9.44e-05	0.00134604
KBTBD8|84541	26.9793	0.396477	0.10158	3.90311	9.5e-05	0.00135336
CXCR4|7852	845.087	0.500445	0.128227	3.9028	9.51e-05	0.00135404
OTUD5|55593	1913.1	-0.139702	0.0358003	-3.90225	9.53e-05	0.00135606
AKAP5|9495	58.7035	0.454021	0.116356	3.90199	9.54e-05	0.00135648
RNF133|168433	1.59176	0.58402	0.149707	3.90107	9.58e-05	0.00136059
ADRBK2|157	958.488	-0.282074	0.0723281	-3.89992	9.62e-05	0.00136594
ARFGAP2|84364	2574.74	-0.172686	0.0442812	-3.89975	9.63e-05	0.00136594
AURKB|9212	44.2574	0.615414	0.157823	3.8994	9.64e-05	0.00136692
AQP6|363	3.26984	0.754726	0.193571	3.89897	9.66e-05	0.00136829
PANK1|53354	71.9103	0.459616	0.117972	3.89596	9.78e-05	0.00138434
DACH2|117154	17.3916	1.1711	0.300642	3.89532	9.81e-05	0.00138691
PCDHA12|56137	47.6919	1.02204	0.262409	3.89483	9.83e-05	0.0013887
DLL1|28514	389.472	-0.392797	0.10086	-3.89449	9.84e-05	0.0013896
LOC647946|647946	3.81575	0.706078	0.181337	3.89373	9.87e-05	0.00139289
KANK4|163782	47.9902	-0.647998	0.166442	-3.89323	9.89e-05	0.00139365
SIX6|4990	6.21898	-0.874985	0.224738	-3.89336	9.89e-05	0.00139365
C10orf116|10974	3301.4	-0.670089	0.172125	-3.89303	9.9e-05	0.0013937
SRD5A2|6716	213.173	-0.662457	0.170222	-3.89173	9.95e-05	0.00140013
IGSF6|10261	48.8898	0.484769	0.124657	3.88883	0.00010073	0.00141593
CCDC160|347475	64.4152	0.424699	0.109225	3.88828	0.000100956	0.00141805
ECHDC2|55268	1773.86	-0.313713	0.0807107	-3.88688	0.00010154	0.00142516
METT10D|79066	862.303	-0.177097	0.0455874	-3.88477	0.000102425	0.00143651
FOXS1|2307	46.8634	0.542222	0.139653	3.88264	0.00010333	0.00144811
MRPL13|28998	622.698	0.226391	0.0583142	3.88226	0.000103489	0.00144924
BAAT|570	1.66725	1.06356	0.273984	3.88185	0.000103665	0.00144933
C10orf108|414235	22.3687	-0.523204	0.134782	-3.88186	0.000103659	0.00144933
NGRN|51335	3599.04	-0.164521	0.0423837	-3.8817	0.00010373	0.00144933
SKA2|348235	468.329	0.188397	0.0485413	3.88117	0.000103955	0.00145139
HACL1|26061	540.495	0.208425	0.0537091	3.88062	0.000104188	0.00145355
C1orf135|79000	14.0335	0.397518	0.10246	3.87972	0.000104575	0.00145785
ABHD5|51099	474.621	0.163956	0.042267	3.87906	0.00010486	0.00146072
DDX60|55601	650.465	0.452589	0.116692	3.8785	0.000105102	0.00146206
SH3RF2|153769	191.051	-0.512855	0.132237	-3.87829	0.000105192	0.00146206
ZNF167|55888	70.8669	-0.326153	0.0840959	-3.87835	0.000105167	0.00146206
FAM167A|83648	58.0385	-0.638936	0.164852	-3.87582	0.000106267	0.00147589
RPL13AP20|387841	80.0865	-0.441973	0.11406	-3.87492	0.00010666	0.00148025
MTBP|27085	40.5298	0.383148	0.0989542	3.87198	0.000107956	0.001496
SCD|6319	10648.7	0.573116	0.148013	3.87206	0.000107919	0.001496
TMEM14C|51522	2105.2	-0.192568	0.0497472	-3.87093	0.000108419	0.00150129
C20orf46|55321	35.464	-0.695354	0.179675	-3.87006	0.000108811	0.00150463
HNF1B|6928	219.199	-0.663609	0.171482	-3.86985	0.000108903	0.00150463
SFRS6|6431	4886.85	-0.18893	0.0488193	-3.86998	0.000108844	0.00150463
SYP|6855	150.927	0.595245	0.153858	3.8688	0.000109373	0.00151
GLS|2744	835.608	0.264817	0.0684602	3.8682	0.000109644	0.00151261
XKR5|389610	10.3781	-0.587468	0.151921	-3.86693	0.000110215	0.00151936
PAPL|390928	2.61098	-0.957162	0.247553	-3.86649	0.000110413	0.00152096
DLX2|1746	70.7704	0.794945	0.205611	3.86626	0.000110517	0.00152127
HIST1H2BO|8348	3.32302	0.713984	0.184791	3.86374	0.000111666	0.00153595
RBPJ|3516	683.428	-0.261887	0.0677997	-3.86266	0.000112161	0.00154161
PDCD6|10016	1919.65	0.178624	0.0462698	3.8605	0.000113156	0.00155414
MED11|400569	323.162	-0.235174	0.0609216	-3.86028	0.000113257	0.00155437
TERF1|7013	604.529	0.18385	0.0476406	3.8591	0.000113807	0.00156067
UGT2B15|7366	46.0468	1.25168	0.32436	3.85893	0.000113883	0.00156067
C15orf59|388135	98.949	-0.49218	0.127563	-3.85833	0.000114163	0.00156335
CBLL1|79872	950.018	0.33479	0.0867969	3.85717	0.000114708	0.00156965
NEDD9|4739	1798.14	-0.343635	0.0891559	-3.85432	0.000116053	0.00158688
RAET1E|135250	3.03872	0.631519	0.163915	3.85272	0.000116811	0.00159608
DEPDC1B|55789	36.7481	0.627229	0.162881	3.85085	0.000117709	0.00160706
HSPH1|10808	1703.08	0.280208	0.0727683	3.85068	0.000117788	0.00160706
MSH6|2956	996.603	0.172156	0.0447134	3.8502	0.00011802	0.00160905
CDC16|8881	1350.07	-0.147064	0.0382025	-3.84958	0.000118321	0.00161196
CEACAM19|56971	134.169	-0.429148	0.111515	-3.84835	0.000118915	0.00161768
PLSCR1|5359	518.099	0.403624	0.104878	3.84851	0.000118841	0.00161768
PTHLH|5744	31.3779	0.521522	0.135606	3.84587	0.000120127	0.00163297
EIF2AK2|5610	366.767	0.334605	0.0870108	3.84555	0.00012028	0.00163386
CATSPER3|347732	10.2518	-0.409475	0.106486	-3.84535	0.000120379	0.00163401
TTC13|79573	193.835	0.203199	0.0528531	3.8446	0.000120748	0.00163782
MSMB|4477	36322.1	-0.825858	0.214843	-3.844	0.000121046	0.00164066
AGPAT9|84803	44.0214	0.574487	0.149493	3.84289	0.000121592	0.00164564
DACH1|1602	403.655	-0.395542	0.102938	-3.84254	0.000121768	0.00164564
RNF212|285498	44.6531	-0.713184	0.185601	-3.84257	0.000121754	0.00164564
WIT1|51352	7.45727	-0.945227	0.245964	-3.84296	0.000121561	0.00164564
NEIL1|79661	247.507	-0.368316	0.0958661	-3.84198	0.000122044	0.00164805
SLC37A4|2542	906.476	-0.255094	0.0663992	-3.84182	0.000122124	0.00164805
LOC144571|144571	47.116	-0.289994	0.075493	-3.84133	0.000122368	0.00165014
C17orf61|254863	1166.99	-0.365274	0.0950987	-3.841	0.000122536	0.00165121
CNNM3|26505	1525.38	-0.167535	0.0436264	-3.84022	0.000122922	0.00165521
OR7C1|26664	2.47503	-0.934826	0.243497	-3.83916	0.000123454	0.00166117
ARPC2|10109	2897.98	0.134687	0.0350906	3.83825	0.000123914	0.00166374
CHST1|8534	29.8415	0.394034	0.102656	3.83838	0.000123848	0.00166374
NODAL|4838	2.93572	0.743773	0.193764	3.83854	0.000123768	0.00166374
MT1F|4494	791.705	-0.705302	0.183805	-3.83722	0.000124433	0.0016683
PDIA2|64714	76.1578	1.18158	0.307923	3.83727	0.000124411	0.0016683
TREM2|54209	108.361	0.486936	0.126914	3.83673	0.000124685	0.00167048
ABLIM1|3983	1334.83	0.409933	0.106873	3.83571	0.000125201	0.00167618
RRP7B|91695	207.012	-0.445114	0.116081	-3.8345	0.000125818	0.00168322
PIK3C2G|5288	5.57258	-1.12448	0.293347	-3.83326	0.000126456	0.00169054
HIPK4|147746	7.35469	-0.376624	0.0983507	-3.8294	0.000128455	0.00171604
GBP4|115361	487.865	0.477612	0.124733	3.82909	0.000128618	0.00171697
GRM5|2915	0.663358	0.875177	0.228602	3.82838	0.000128989	0.00172068
REEP3|221035	768.32	0.264728	0.0691541	3.82809	0.000129142	0.00172149
MPI|4351	1439.14	-0.206476	0.0539507	-3.82713	0.000129648	0.001727
TUBB1|81027	14.763	-0.543676	0.142129	-3.82522	0.000130653	0.00173914
ADAM12|8038	24.1246	0.586751	0.153417	3.82456	0.000131005	0.00174133
TP53AIP1|63970	14.0184	-0.601226	0.157201	-3.82457	0.000130998	0.00174133
SMOC1|64093	537.258	-0.691966	0.180939	-3.8243	0.000131146	0.00174196
TBC1D17|79735	1321.55	-0.184656	0.0483131	-3.82207	0.000132336	0.0017565
FAM135A|57579	1037.25	-0.500672	0.131005	-3.82178	0.00013249	0.00175728
POP1|10940	138.958	0.242991	0.0635864	3.82143	0.000132681	0.00175857
STK3|6788	597.025	0.216437	0.0566523	3.82045	0.000133209	0.00176431
HS3ST1|9957	212.939	0.622675	0.163042	3.81912	0.00013393	0.00177116
NAV1|89796	501.616	0.3901	0.102148	3.81897	0.000134012	0.00177116
PDE6B|5158	48.4738	-0.60125	0.15743	-3.81916	0.000133906	0.00177116
MTHFD1|4522	1133.24	0.196202	0.0513941	3.8176	0.000134756	0.00177892
ZSWIM7|125150	333.044	-0.274218	0.0718312	-3.81754	0.000134791	0.00177892
ABCA13|154664	2.10715	0.989519	0.259259	3.81672	0.000135236	0.00178352
KCNJ16|3773	4.1986	1.00016	0.262125	3.81558	0.000135863	0.00179052
VIP|7432	6.37854	-1.24551	0.326674	-3.81271	0.000137453	0.00181019
COL23A1|91522	63.4018	-0.632802	0.165989	-3.81231	0.000137672	0.00181178
LPL|4023	120.146	0.575946	0.151096	3.81178	0.00013797	0.00181442
CALCB|797	1.84417	0.939211	0.246481	3.81047	0.000138701	0.00182145
KYNU|8942	19.185	0.594609	0.15604	3.81061	0.000138623	0.00182145
KCNK17|89822	7.39667	0.644694	0.169262	3.80884	0.000139618	0.00183061
KCTD1|284252	586.905	-0.261058	0.0685374	-3.80899	0.000139538	0.00183061
P704P|641455	283.959	-0.719164	0.188821	-3.80871	0.000139694	0.00183061
BGN|633	5982.11	0.452422	0.118803	3.80818	0.000139996	0.00183328
YKT6|10652	2283.38	0.166918	0.043837	3.80769	0.000140271	0.00183558
CD86|942	78.8707	0.444415	0.116732	3.80716	0.000140574	0.00183826
C2orf54|79919	59.5467	0.715203	0.187882	3.80666	0.000140855	0.00183934
ZBTB48|3104	595.601	-0.279442	0.073406	-3.80679	0.000140781	0.00183934
ERO1LB|56605	617.451	0.407671	0.107138	3.80509	0.000141751	0.00184974
ANAPC13|25847	1542.81	0.1871	0.0491795	3.80442	0.000142135	0.00185214
APCDD1|147495	1520.4	-0.445958	0.117219	-3.80449	0.000142098	0.00185214
DOK3|79930	68.8433	0.365811	0.0961739	3.80364	0.000142583	0.00185537
ORC1L|4998	24.8311	0.469954	0.123552	3.80368	0.000142564	0.00185537
C17orf53|78995	20.6725	0.42572	0.111973	3.80199	0.000143538	0.00186649
C15orf37|283687	146.894	-0.285646	0.0751342	-3.80181	0.000143641	0.00186652
PDZK1IP1|10158	571.209	0.739436	0.194533	3.80108	0.000144065	0.00187073
XPNPEP3|63929	173.314	0.185762	0.0488916	3.79946	0.000145012	0.00188171
PRSS21|10942	50.9067	-1.022	0.268998	-3.79928	0.000145119	0.00188179
UBR5|51366	2207.1	0.27982	0.0736575	3.79894	0.000145315	0.00188301
C9orf100|84904	50.485	0.395597	0.104151	3.79829	0.000145698	0.00188665
PAGE4|9506	295.621	-0.822445	0.216595	-3.79716	0.000146363	0.00189395
ATMIN|23300	1821.47	-0.191357	0.0504007	-3.79672	0.000146625	0.00189531
TRAF5|7188	215.808	0.352639	0.0928819	3.79664	0.000146672	0.00189531
AK3L1|205	441.72	0.323576	0.085291	3.79379	0.000148363	0.00191184
GPR152|390212	2.30013	0.541474	0.142721	3.79393	0.000148279	0.00191184
MYO1H|283446	6.14903	0.735222	0.193773	3.79424	0.000148097	0.00191184
ZKSCAN2|342357	192.708	-0.194835	0.0513531	-3.79403	0.00014822	0.00191184
SF1|7536	5234.76	-0.120172	0.0316822	-3.79303	0.000148819	0.00191639
CDKN2D|1032	106.045	0.314228	0.0828563	3.79244	0.000149173	0.0019196
TSPYL1|7259	3699.21	-0.24728	0.0652193	-3.79151	0.000149733	0.00192547
CCDC57|284001	731.007	-0.318979	0.0841379	-3.79114	0.000149956	0.00192684
HNF4G|3174	66.4231	0.594977	0.156945	3.79099	0.000150046	0.00192684
ATL1|51062	389.795	0.274226	0.0723597	3.78977	0.000150788	0.00193503
EIF3G|8666	3694.16	-0.254414	0.0671793	-3.78708	0.000152425	0.00195401
FAM104B|90736	248.988	-0.2341	0.0618175	-3.78696	0.000152501	0.00195401
ITPR3|3710	1514.63	-0.428588	0.113179	-3.78683	0.000152583	0.00195401
AFMID|125061	872.662	-0.270461	0.0714325	-3.78625	0.000152938	0.00195721
COL12A1|1303	3273.8	0.673012	0.177797	3.78529	0.000153528	0.00196201
SHQ1|55164	331.997	0.171957	0.0454264	3.7854	0.000153461	0.00196201
TFEC|22797	38.1915	0.507439	0.134061	3.78513	0.00015363	0.00196201
TATDN1|83940	350.232	0.226366	0.0598281	3.7836	0.000154577	0.00197274
CCHCR1|54535	630.326	-0.267064	0.070591	-3.78325	0.000154792	0.00197413
C15orf34|80072	27.5007	-0.549353	0.145219	-3.78292	0.000155001	0.00197544
C2orf62|375307	45.2108	-0.515106	0.136215	-3.78158	0.000155835	0.00198199
IP6K3|117283	42.0321	-0.768363	0.203183	-3.78164	0.0001558	0.00198199
ZNF358|140467	2092.26	-0.334471	0.0884416	-3.78183	0.00015568	0.00198199
CHAF1B|8208	151.115	0.245589	0.0649578	3.78075	0.000156356	0.00198725
TSEN15|116461	520.816	0.165516	0.0437964	3.7792	0.000157331	0.00199827
ARFGEF1|10565	1597.6	0.231533	0.061278	3.7784	0.000157841	0.00200215
PCDH11Y|83259	2.87905	-0.759641	0.201049	-3.77838	0.000157852	0.00200215
C17orf101|79701	617.525	-0.239185	0.0633069	-3.77818	0.000157978	0.00200238
ALG11|440138	10.8482	0.366786	0.0971058	3.77718	0.000158617	0.00200911
SDHA|6389	2153.52	0.143442	0.0379954	3.77526	0.000159843	0.00202326
C8orf58|541565	145.741	-0.266303	0.0705611	-3.77407	0.000160603	0.00203149
KCNN1|3780	6.53036	0.606142	0.160626	3.77361	0.000160901	0.0020325
SLC20A1|6574	550.956	0.214613	0.0568695	3.77378	0.000160793	0.0020325
FAM196A|642938	10.3812	-0.640372	0.169709	-3.77335	0.000161073	0.00203328
CLCA4|22802	34.5014	-1.17376	0.311103	-3.77292	0.000161349	0.00203538
PPP1R7|5510	2111.35	-0.241494	0.06402	-3.77216	0.000161838	0.00204017
ASB13|79754	577.268	-0.226249	0.0599957	-3.77109	0.000162534	0.00204581
C16orf75|116028	98.5524	0.379907	0.100752	3.77072	0.000162778	0.00204581
CFD|1675	506.217	-0.692567	0.183674	-3.77063	0.000162837	0.00204581
PPP2R5C|5527	1696.9	0.115336	0.0305869	3.77077	0.000162743	0.00204581
SDR16C5|195814	6.3004	0.859416	0.227917	3.77074	0.000162762	0.00204581
DEAF1|10522	1336.44	-0.259613	0.0688923	-3.76839	0.000164302	0.00206282
SIK3|23387	663.751	-0.192082	0.0509769	-3.76801	0.000164552	0.00206458
TFB2M|64216	389.623	0.189156	0.0502038	3.76775	0.000164723	0.00206532
HCCS|3052	348.71	0.130369	0.0346034	3.76754	0.000164867	0.00206573
HUS1|3364	371.052	0.196222	0.052096	3.76654	0.000165522	0.00207254
MUC13|56667	203.908	1.00474	0.26682	3.7656	0.000166147	0.00207896
AGRN|375790	4148.39	0.266808	0.0708717	3.76466	0.000166777	0.00208544
AGR3|155465	180.564	0.970807	0.2579	3.76428	0.000167029	0.00208719
C5orf53|492311	431.924	-0.172573	0.0458569	-3.7633	0.000167684	0.00209333
ZNF155|7711	190.848	-0.19395	0.0515384	-3.76321	0.000167746	0.00209333
SFMBT1|51460	214.325	0.210191	0.0558627	3.76264	0.000168127	0.00209666
VWA5B2|90113	23.718	0.633358	0.168335	3.76248	0.000168239	0.00209666
LOC441089|441089	114.754	0.183375	0.048766	3.76031	0.0001697	0.00211345
ENY2|56943	610.111	0.24343	0.0647489	3.7596	0.000170182	0.00211804
LOC572558|572558	111.477	-0.818682	0.217818	-3.75855	0.000170899	0.00212553
NCAPG|64151	87.3914	0.548147	0.145887	3.75735	0.000171722	0.00213434
ISCA1P1|389293	64.7351	0.153771	0.0409301	3.75691	0.000172022	0.00213664
NXPH4|11247	362.021	0.563892	0.150127	3.7561	0.00017258	0.00214214
TMEM213|155006	3.45836	-1.17442	0.312726	-3.75543	0.000173044	0.00214647
C22orf36|388886	922.73	-0.43914	0.116966	-3.75444	0.000173731	0.00215211
FBRSL1|57666	997.793	-0.211023	0.0562049	-3.75453	0.00017367	0.00215211
PRND|23627	3.46104	0.852607	0.227246	3.75192	0.000175487	0.00217241
UBE2V2|7336	777.075	0.194814	0.0519312	3.75139	0.000175856	0.00217553
NAIF1|203245	230.961	-0.123795	0.0330079	-3.75046	0.000176511	0.00218219
ARMCX6|54470	280.772	0.17777	0.0474084	3.74976	0.000177001	0.00218678
ANKRD46|157567	473.047	0.234695	0.0626243	3.74767	0.000178486	0.00220367
DSCR3|10311	764.056	0.176166	0.0470177	3.7468	0.000179104	0.00220835
UBE3C|9690	1989.95	0.200905	0.0536183	3.74695	0.000178997	0.00220835
C12orf57|113246	2857.53	-0.374676	0.100013	-3.74628	0.000179477	0.00221034
PRC1|9055	258.189	0.385687	0.102953	3.74624	0.000179503	0.00221034
RAI14|26064	714.641	0.296733	0.0792146	3.74593	0.000179723	0.00221158
PLK2|10769	357.141	0.387262	0.10344	3.74381	0.000181247	0.00222886
TMEM141|85014	3849.24	-0.327464	0.0874927	-3.74275	0.000182016	0.00223684
PPIEL|728448	116.042	-0.493542	0.131947	-3.74046	0.000183686	0.00225549
TARSL2|123283	366.283	-0.172152	0.0460259	-3.74033	0.000183777	0.00225549
VIPR1|7433	1522.33	-0.264739	0.0707846	-3.74006	0.000183976	0.00225644
FLJ42289|388182	15.97	-0.3728	0.0996906	-3.73957	0.000184333	0.00225932
COL4A6|1288	294.112	-0.615592	0.164679	-3.73814	0.000185388	0.00226845
RHBDL3|162494	28.4483	-0.524328	0.140267	-3.73808	0.000185432	0.00226845
TMEM48|55706	192.23	0.329137	0.0880501	3.73806	0.000185443	0.00226845
DSC3|1825	388.155	-0.655642	0.175427	-3.73742	0.000185921	0.00227279
SRPK1|6732	780.465	0.207798	0.0556095	3.73673	0.000186427	0.00227748
ARMC5|79798	515.228	-0.275425	0.0737161	-3.73629	0.000186756	0.0022785
LUM|4060	3384.96	0.522293	0.139789	3.73631	0.000186741	0.0022785
HDAC1|3065	4029.88	-0.226588	0.0606552	-3.73568	0.000187211	0.00228255
ABCF3|55324	1414.3	0.14141	0.0378656	3.73453	0.000188068	0.00229149
CHRAC1|54108	602.693	0.202287	0.0541765	3.73385	0.000188578	0.00229481
LXN|56925	428.945	0.449335	0.120341	3.73383	0.000188588	0.00229481
KIAA1984|84960	95.0523	-0.426697	0.114301	-3.73309	0.000189144	0.00229863
MYO10|4651	1271.56	0.255612	0.068475	3.73292	0.000189272	0.00229863
SEPHS2|22928	1944.62	0.1857	0.0497454	3.73302	0.000189199	0.00229863
NTF4|4909	39.1507	-0.730946	0.19586	-3.73199	0.000189976	0.00230566
PIGH|5283	993.547	-0.273864	0.073388	-3.73173	0.00019017	0.00230652
C1orf101|257044	10.6164	-0.380802	0.102083	-3.73031	0.000191245	0.00231804
ANKIB1|54467	953.937	0.254777	0.0683083	3.72981	0.000191623	0.00232041
GP2|2813	1816.46	0.939652	0.251936	3.72972	0.000191691	0.00232041
CCDC58|131076	183.565	0.224805	0.0602922	3.72859	0.000192551	0.00232868
DSCR9|257203	1.73853	0.616599	0.165382	3.72833	0.00019275	0.00232868
MINA|84864	996.561	0.157969	0.0423681	3.72848	0.000192639	0.00232868
SPATA12|353324	1.10773	0.697419	0.187096	3.7276	0.000193308	0.0023339
EFNA3|1944	147.089	0.499199	0.13394	3.72704	0.000193742	0.00233761
COL8A2|1296	313.67	0.435879	0.117026	3.72463	0.000195604	0.00235855
CCBE1|147372	19.6665	-0.747652	0.200771	-3.72391	0.000196159	0.00236177
IPO9|55705	1418.06	0.140403	0.0377075	3.72347	0.000196507	0.00236177
PIGV|55650	637.891	-0.166214	0.0446352	-3.72382	0.000196229	0.00236177
ZNF546|339327	57.9527	-0.210312	0.0564791	-3.72371	0.000196314	0.00236177
ZNF696|79943	299.483	0.245974	0.0660596	3.72352	0.000196468	0.00236177
SPRY2|10253	348.121	-0.284904	0.076529	-3.72283	0.000197004	0.00236622
PEBP4|157310	541.067	-0.809316	0.217415	-3.72244	0.000197305	0.0023683
MXD4|10608	3197.97	-0.205622	0.0552524	-3.72151	0.000198038	0.00237557
C9orf6|54942	352.52	0.1698	0.0456572	3.71902	0.000199994	0.00239748
BCAS3|54828	693.543	-0.18307	0.0492296	-3.7187	0.00020025	0.00239899
PLAU|5328	239.448	0.434277	0.116788	3.7185	0.000200405	0.00239931
PAF1|54623	2032.61	-0.213955	0.0575414	-3.71828	0.000200584	0.0023999
ANKRD34A|284615	53.8993	0.355645	0.0956592	3.71783	0.00020094	0.00240261
OCEL1|79629	599.384	-0.294204	0.0791541	-3.71686	0.000201717	0.00241035
GTF2IRD2|84163	494.628	-0.170964	0.0460136	-3.71551	0.000202796	0.00242075
NCAN|1463	1.78563	1.08808	0.292855	3.71544	0.000202848	0.00242075
HSD17B7P2|158160	47.7164	-0.371317	0.0999564	-3.71478	0.000203377	0.00242413
LIX1|167410	29.6656	-0.928391	0.249919	-3.71477	0.000203392	0.00242413
ATP1A3|478	11.108	0.742632	0.199974	3.71364	0.000204299	0.00243181
FKBP14|55033	122.15	0.257292	0.0692804	3.71377	0.000204192	0.00243181
IRAK1|3654	3579	0.217114	0.0584778	3.71275	0.000205017	0.0024388
HOXA11AS|221883	1088.8	-0.44868	0.120879	-3.71182	0.000205777	0.00244627
RXFP3|51289	0.689435	1.16288	0.313318	3.71149	0.000206047	0.00244693
TH|7054	1.6869	-1.60283	0.431863	-3.71142	0.000206096	0.00244693
HEPACAM|220296	2.75652	-1.02782	0.276965	-3.71102	0.000206422	0.00244924
ZFP41|286128	353.603	0.232143	0.0625972	3.70852	0.00020847	0.00247196
PCDHA3|56145	64.7764	0.797163	0.215014	3.7075	0.000209316	0.0024804
SLC16A5|9121	152.968	-0.586926	0.15833	-3.70697	0.000209757	0.00248405
BTBD10|84280	493.391	0.122329	0.0330093	3.70588	0.000210656	0.00248518
FAM27A|548321	17.7425	-0.586005	0.158127	-3.7059	0.00021064	0.00248518
KBTBD11|9920	696.664	-0.378984	0.102261	-3.70604	0.000210525	0.00248518
PGA3|643834	2.84419	1.21466	0.327726	3.70632	0.000210294	0.00248518
WASH2P|375260	484.921	-0.332518	0.0897234	-3.70604	0.000210529	0.00248518
ZNF761|388561	3271.9	-0.405504	0.109405	-3.70644	0.000210196	0.00248518
C8orf42|157695	692.461	-0.258027	0.0696464	-3.70481	0.000211549	0.00249413
PALM2-AKAP2|445815	614.814	0.316887	0.0855391	3.70458	0.00021174	0.00249479
APLNR|187	110.205	0.571996	0.154466	3.70304	0.000213027	0.00250678
IVNS1ABP|10625	1762.95	-0.189193	0.0510911	-3.70305	0.000213022	0.00250678
PRPF8|10594	7260.46	-0.182326	0.0492663	-3.70082	0.000214901	0.00252723
GPR143|4935	97.6822	0.321198	0.0868022	3.70034	0.000215313	0.00253047
GPR37|2861	119.693	0.489869	0.132526	3.69641	0.000218671	0.00256831
CXCR2P1|3580	6.77572	0.828222	0.224094	3.69587	0.000219137	0.00257174
PFKFB4|5210	237.638	0.303815	0.0822066	3.69575	0.00021924	0.00257174
AKAP7|9465	290.82	-0.395794	0.107107	-3.69531	0.000219622	0.0025746
ACADVL|37	6042.29	-0.251944	0.0682062	-3.69385	0.000220882	0.0025861
TAPT1|202018	514.916	-0.159886	0.0432835	-3.69393	0.000220818	0.0025861
SPZ1|84654	0.813558	1.36095	0.368787	3.69033	0.000223959	0.00262048
CCDC109A|90550	375.128	0.193555	0.0524548	3.68994	0.000224303	0.00262285
RGS16|6004	125.29	0.618745	0.167716	3.68924	0.000224926	0.00262848
FXR2|9513	1035.14	-0.179875	0.0487698	-3.68823	0.000225816	0.00263556
NXN|64359	1813.14	-0.215905	0.0585375	-3.68832	0.000225742	0.00263556
PRH2|5555	5.4229	-0.494136	0.134004	-3.68748	0.000226482	0.00264168
FCGR1B|2210	27.8139	0.416193	0.112875	3.68722	0.000226721	0.0026428
PPP2R1A|5518	8404.26	-0.172283	0.0467413	-3.68588	0.000227917	0.00265472
PRINS|100169750	2.74703	-0.637156	0.17287	-3.68575	0.00022803	0.00265472
CGB7|94027	7.4152	-0.767852	0.20839	-3.68468	0.000228989	0.00266422
SNRPN|6638	6856.57	-0.266617	0.0723903	-3.68305	0.000230456	0.00267961
OPTN|10133	937.88	0.309908	0.0841812	3.68144	0.000231917	0.00269415
RPS4X|6191	35066.5	-0.246603	0.066987	-3.68136	0.000231996	0.00269415
SAMD9|54809	154.859	0.48281	0.131196	3.68007	0.000233169	0.00270607
ELN|2006	1767.12	0.460095	0.125038	3.67964	0.000233567	0.00270741
RPE65|6121	11.2463	-1.04354	0.2836	-3.67963	0.000233576	0.00270741
ZNF92|168374	208.895	0.243622	0.0662258	3.67865	0.000234473	0.00271611
KIAA0141|9812	1536.24	-0.145986	0.0396927	-3.67791	0.00023515	0.00272225
CCDC115|84317	962.201	-0.151219	0.0411179	-3.67769	0.000235353	0.00272291
SAT2|112483	1406.16	-0.302218	0.0821879	-3.67715	0.000235853	0.00272699
CPE|1363	11646.6	-0.440745	0.119905	-3.6758	0.00023711	0.00273982
ASTN2|23245	2343.9	-0.354015	0.0963223	-3.67532	0.000237549	0.00274319
RPL13A|23521	36618.1	-0.304434	0.0828703	-3.67363	0.000239133	0.00275976
MCC|4163	476.675	-0.420383	0.11446	-3.67274	0.000239964	0.00276763
C17orf100|388327	90.0899	-0.233483	0.063587	-3.67186	0.000240791	0.00277545
CENPBD1|92806	340.108	-0.201825	0.0549678	-3.67169	0.000240949	0.00277555
SLC16A6|9120	15.6166	0.584336	0.159156	3.67147	0.00024116	0.00277625
FCGR2B|2213	48.7765	0.519439	0.14149	3.67121	0.000241403	0.00277734
TSPYL2|64061	1166.97	-0.269478	0.0734581	-3.66845	0.000244022	0.00280572
TREML1|340205	1.26871	0.708798	0.193232	3.66813	0.000244333	0.00280756
PTGES3|10728	5763.37	0.12741	0.0347415	3.66738	0.000245051	0.00281407
CD47|961	2821.63	0.206727	0.0563774	3.66684	0.000245567	0.00281651
LOC100190939|100190939	130.384	-0.222229	0.0606035	-3.66694	0.000245472	0.00281651
EDC4|23644	1459.73	-0.172105	0.046949	-3.66579	0.00024658	0.002826
TXNRD2|10587	1842.29	-0.369216	0.100723	-3.66566	0.000246698	0.002826
EPHA5|2044	104.133	-0.782218	0.2134	-3.6655	0.000246853	0.00282602
FAM26E|254228	50.0672	0.427861	0.116732	3.66533	0.000247019	0.00282618
YPEL2|388403	716.222	0.245814	0.0670734	3.66485	0.000247479	0.0028297
UBOX5|22888	395.187	-0.176282	0.0481097	-3.66416	0.00024815	0.00283563
PEX2|5828	1183.08	0.156692	0.0427736	3.66328	0.000249003	0.00284363
ADSSL1|122622	149.714	0.296693	0.0809961	3.66305	0.000249227	0.00284443
UBXN10|127733	58.522	-0.555345	0.15166	-3.66177	0.000250477	0.00285694
AHRR|57491	24.6851	0.428378	0.117031	3.66039	0.000251835	0.00287067
NUP155|9631	358.184	0.291657	0.079687	3.66004	0.000252179	0.00287283
AP2A2|161	2213.2	-0.130857	0.0357547	-3.65985	0.000252366	0.00287319
RND2|8153	70.7284	-0.523044	0.142927	-3.65951	0.000252694	0.00287341
SLC27A1|376497	1061.25	-0.248135	0.0678027	-3.65966	0.000252548	0.00287341
CPA1|1357	1.56881	-1.01132	0.276418	-3.65864	0.000253553	0.00287965
CTDP1|9150	575.491	-0.186417	0.050951	-3.65875	0.000253447	0.00287965
ADH1C|126	123.079	0.597758	0.163402	3.65821	0.000253979	0.00288272
SKP2|6502	77.447	0.387784	0.106012	3.65793	0.000254258	0.00288413
KLHL18|23276	369.851	0.14278	0.0390368	3.65757	0.000254617	0.00288644
OSBPL9|114883	1904.33	-0.197965	0.0541378	-3.65669	0.000255493	0.00289459
GABARAP|11337	8720.67	-0.268061	0.0733126	-3.6564	0.000255778	0.00289606
FHDC1|85462	454.954	-0.407179	0.111372	-3.65604	0.000256142	0.00289842
RIT1|6016	466.397	0.150983	0.0413094	3.65493	0.000257248	0.00290916
COL13A1|1305	60.6377	-0.571411	0.156368	-3.65428	0.000257907	0.00291402
ZNF107|51427	218.077	0.269	0.0736141	3.65419	0.000257992	0.00291402
COL17A1|1308	464.915	-0.730801	0.199999	-3.65401	0.000258171	0.00291428
GPER|2852	177.788	-0.50804	0.139094	-3.65249	0.000259715	0.00292991
CAMTA2|23125	1379.3	-0.16664	0.0456396	-3.65121	0.000261005	0.00294168
EWSR1|2130	4678.86	-0.11853	0.0324637	-3.65114	0.000261074	0.00294168
TDRD6|221400	77.2725	-0.47725	0.130722	-3.65087	0.000261358	0.0029431
ARHGEF4|50649	261.944	-0.32851	0.089988	-3.6506	0.000261632	0.00294359
C6orf163|206412	9.41299	-0.480128	0.131525	-3.65048	0.000261752	0.00294359
FAM43A|131583	500.201	0.392103	0.107415	3.65036	0.000261878	0.00294359
NMUR1|10316	29.1779	-0.517423	0.141763	-3.64991	0.000262329	0.00294688
LOC285954|285954	0.93267	0.676638	0.18544	3.64882	0.000263451	0.00295769
ABI2|10152	1474.48	-0.163493	0.0448125	-3.64838	0.000263899	0.00296093
VWCE|220001	15.6644	-0.567071	0.155438	-3.64822	0.000264062	0.00296097
ELK1|2002	799.654	0.152777	0.0418866	3.6474	0.000264912	0.00296692
ZNF594|84622	197.945	-0.227985	0.062505	-3.64747	0.000264838	0.00296692
CXCL5|6374	36.5818	-1.04699	0.287085	-3.64695	0.000265372	0.00297028
CIDEC|63924	3.56745	-0.920635	0.252468	-3.64654	0.000265794	0.00297142
RAB10|10890	3039.6	0.173525	0.0475852	3.64661	0.000265724	0.00297142
MLF1|4291	188.776	0.39929	0.109577	3.64392	0.000268522	0.00300011
CALML4|91860	489.094	-0.27156	0.074544	-3.64295	0.000269535	0.00300962
SCXB|642658	4.85753	0.67654	0.185752	3.64217	0.000270349	0.00301689
NICN1|84276	456.376	-0.186861	0.0513192	-3.64116	0.000271416	0.00302699
CTNNA3|29119	0.966899	1.10926	0.304694	3.64058	0.000272024	0.00303194
F2RL2|2151	36.7007	0.617582	0.169731	3.6386	0.000274128	0.00305355
CRAT|1384	3648.32	0.316015	0.0868665	3.63794	0.000274829	0.00305953
COQ10A|93058	151.77	-0.210331	0.0578444	-3.63616	0.000276734	0.00307889
PRKDC|5591	3336.9	0.325241	0.0894613	3.63555	0.00027739	0.00308435
LTBP2|4053	1536.73	0.414997	0.114167	3.635	0.000277977	0.00308903
RFTN1|23180	366.296	0.382085	0.105143	3.63397	0.000279097	0.00309962
FAM120AOS|158293	1593.18	0.147654	0.0406354	3.63363	0.000279457	0.00310175
MIS12|79003	354.942	-0.16511	0.0454446	-3.63321	0.000279919	0.00310317
THAP7|80764	651.191	-0.310294	0.0854029	-3.63329	0.000279829	0.00310317
NCRNA00202|387644	7.38299	-0.635423	0.174908	-3.6329	0.00028025	0.00310499
CTDSP1|58190	5101.45	-0.184718	0.0508558	-3.6322	0.000281016	0.00311162
SLC15A1|6564	53.8813	-0.87204	0.240108	-3.63186	0.000281384	0.00311384
THAP3|90326	434.01	-0.31526	0.0868147	-3.63142	0.000281871	0.00311736
NFRKB|4798	779.224	-0.160177	0.0441118	-3.63116	0.000282145	0.00311855
GOLGA3|2802	2769.66	-0.146324	0.0402993	-3.63094	0.000282389	0.00311939
LASP1|3927	2311.86	0.234366	0.0645525	3.63062	0.000282741	0.00312141
FSD2|123722	1.24115	1.05457	0.290526	3.62986	0.000283575	0.00312876
MAPK14|1432	862.151	0.167851	0.0462563	3.62872	0.000284834	0.00314079
C15orf38|348110	530.164	-0.192628	0.0530881	-3.62845	0.000285128	0.00314216
FADS2|9415	3454.19	0.672492	0.185377	3.62769	0.000285964	0.0031495
TMEM59L|25789	53.1973	0.604881	0.166789	3.62663	0.000287141	0.0031606
GABPB2|126626	91.0542	0.222786	0.0614434	3.62587	0.000287988	0.00316734
LASS2|29956	4582.89	0.171911	0.0474155	3.62562	0.000288266	0.00316734
SEPT4|5414	90.5411	0.325179	0.0896883	3.62565	0.000288233	0.00316734
ZNF32|7580	1042.17	-0.249835	0.0689124	-3.6254	0.000288514	0.00316819
TBX3|6926	6007.67	-0.289021	0.0797448	-3.62432	0.00028972	0.00317956
TMEM163|81615	9.85891	0.542843	0.149799	3.6238	0.000290301	0.00318405
MUTYH|4595	183.678	-0.214578	0.0592642	-3.62071	0.000293794	0.00322046
CCNJ|54619	192.868	-0.259777	0.0717535	-3.6204	0.000294145	0.00322241
AIMP2|7965	543.014	0.217311	0.0600784	3.61713	0.000297888	0.00326149
LRRC58|116064	1309.68	0.263204	0.0727758	3.61664	0.000298449	0.0032657
RNF138P1|379013	77.9269	-0.492809	0.136316	-3.61518	0.000300137	0.00328224
HTR2A|3356	2.93102	0.827633	0.228968	3.61462	0.000300791	0.00328745
KRTAP5-1|387264	5.92484	0.670665	0.18555	3.61447	0.000300968	0.00328745
PRPF6|24148	3419.05	-0.179979	0.0498121	-3.61317	0.000302479	0.00330202
FRMPD2|143162	17.1992	0.598615	0.165716	3.61229	0.0003035	0.00331122
GALK2|2585	504.412	0.203149	0.0562417	3.61207	0.000303757	0.00331207
PLCH2|9651	388.357	-0.463229	0.128282	-3.61101	0.000305006	0.00332374
PROSC|11212	848.026	0.201379	0.0557742	3.61061	0.000305474	0.00332689
C4orf10|317648	324.762	-0.150417	0.0416703	-3.60969	0.000306558	0.00333283
IQCB1|9657	478.073	0.178795	0.0495286	3.60993	0.000306281	0.00333283
KCTD21|283219	254.529	0.17395	0.0481882	3.6098	0.000306431	0.00333283
NINJ2|4815	34.5848	0.423179	0.117276	3.60841	0.000308075	0.00334737
FAM108C1|58489	1152.55	-0.281415	0.0780083	-3.60751	0.000309153	0.00335582
SYTL2|54843	830.613	0.423213	0.117316	3.60746	0.000309215	0.00335582
DRD2|1813	8.51083	-0.662884	0.183828	-3.606	0.000310948	0.00337069
TECR|9524	1603.7	-0.197709	0.0548277	-3.60601	0.000310944	0.00337069
C17orf76|388341	51.673	0.354385	0.0983072	3.60488	0.000312302	0.0033796
C20orf11|54994	1985.94	0.127397	0.0353404	3.60486	0.000312315	0.0033796
MEGF11|84465	5.65287	0.678284	0.188144	3.60514	0.000311985	0.0033796
RPL10A|4736	18490.8	-0.234507	0.0650912	-3.60274	0.000314875	0.00340531
CHSY3|337876	21.5602	0.498355	0.138393	3.601	0.000316996	0.00342521
LRP4|4038	155.12	-0.418623	0.116254	-3.60093	0.000317084	0.00342521
CPA6|57094	50.3338	-0.792007	0.220014	-3.5998	0.000318462	0.00343809
PKIA|5569	339.502	0.341528	0.0949011	3.59878	0.000319718	0.00344965
CLEC7A|64581	54.263	0.419783	0.116653	3.59855	0.000320002	0.0034507
FZD6|8323	748.38	0.241754	0.0671844	3.59837	0.000320223	0.00345109
GABRE|2564	164.642	-0.661439	0.18386	-3.59751	0.000321276	0.00346043
ANKRD13A|88455	1020.95	0.18949	0.0526813	3.59691	0.000322014	0.00346436
LOC389493|389493	55.1283	-0.722207	0.200784	-3.59693	0.000321997	0.00346436
IRX3|79191	557.274	-0.359227	0.0998751	-3.59676	0.000322207	0.00346442
CXCR5|643	19.8385	0.845764	0.235216	3.5957	0.000323523	0.00347656
ANKMY2|57037	358.383	0.159706	0.0444211	3.59526	0.000324066	0.00348038
RPLP0P2|113157	178.576	0.54379	0.151315	3.59377	0.000325931	0.00349839
C3orf58|205428	452.532	0.296355	0.0824905	3.59259	0.000327406	0.00351219
LRG1|116844	502.539	0.676585	0.18834	3.59236	0.000327697	0.00351328
ABHD4|63874	877.783	0.202438	0.0563548	3.59221	0.00032789	0.00351333
ARHGEF9|23229	548.332	-0.187044	0.0520827	-3.59128	0.000329055	0.00351972
LASS3|204219	7.30395	-0.744755	0.207378	-3.5913	0.000329033	0.00351972
ZNF561|93134	885.192	-0.147907	0.0411823	-3.59152	0.000328749	0.00351972
DRG2|1819	1033.72	-0.185846	0.0517728	-3.58964	0.000331134	0.00353798
GRB14|2888	16.7662	0.592862	0.165163	3.58956	0.000331234	0.00353798
HIST1H4I|8294	1.30991	0.63688	0.177429	3.58948	0.000331334	0.00353798
ABI3BP|25890	223.525	0.511589	0.142585	3.58797	0.000333263	0.00355653
MYL3|4634	17.6882	1.48732	0.414606	3.5873	0.000334114	0.00356356
CCDC83|220047	4.69461	0.785669	0.219087	3.58611	0.000335654	0.00357751
TRIM21|6737	390.27	0.212529	0.0592665	3.58599	0.000335807	0.00357751
PTPLA|9200	91.4384	-0.401488	0.111979	-3.58538	0.000336586	0.00358375
C6orf48|50854	2235.5	-0.250269	0.0698064	-3.58518	0.000336845	0.00358446
CCDC99|54908	133.309	0.234562	0.0654502	3.58382	0.000338608	0.00360116
FAM21B|55747	932.418	-0.269237	0.075132	-3.58351	0.000339003	0.00360329
KNTC1|9735	147.473	0.319043	0.0890412	3.5831	0.000339541	0.00360694
COMMD6|170622	1394.19	-0.310247	0.0866241	-3.58153	0.000341587	0.00362453
SGSM2|9905	2058.8	-0.234254	0.0654041	-3.58165	0.000341432	0.00362453
CCDC85A|114800	39.9254	-0.464308	0.129712	-3.57952	0.000344221	0.00364831
FRAT1|10023	253.599	-0.242174	0.0676531	-3.57964	0.000344069	0.00364831
DDX24|57062	3525.61	-0.130448	0.0364494	-3.57887	0.000345088	0.00365541
BST2|684	985.911	0.565061	0.157904	3.5785	0.000345569	0.00365842
EIF3D|8664	5601.4	-0.182461	0.050999	-3.57773	0.000346587	0.00366711
FUT6|2528	5.99434	1.045	0.292178	3.57657	0.000348126	0.00368129
POLN|353497	74.2441	-0.37706	0.105464	-3.57524	0.0003499	0.00369795
C4BPA|722	3.01061	-1.33308	0.37289	-3.575	0.000350234	0.00369877
TOR1A|1861	1064.93	0.136674	0.0382321	3.57485	0.000350429	0.00369877
VTN|7448	22.918	-0.907081	0.253747	-3.57474	0.000350575	0.00369877
EBAG9|9166	573.315	0.175156	0.0490404	3.57167	0.00035471	0.00373965
FABP5L3|220832	1.31193	0.811014	0.227075	3.57157	0.000354853	0.00373965
MTERFD2|130916	726.225	-0.171191	0.0479413	-3.57084	0.000355834	0.00374574
SEC14L2|23541	2470.97	-0.345343	0.0967082	-3.57098	0.000355653	0.00374574
CYP1A1|1543	12.4317	0.928119	0.26016	3.5675	0.000360407	0.00379173
FXYD3|5349	6923.49	-0.42496	0.119138	-3.56694	0.000361169	0.0037976
PEX11G|92960	194.382	-0.338827	0.0950007	-3.56658	0.000361673	0.00380074
CRIP1|1396	316.16	0.588274	0.16497	3.56595	0.000362542	0.00380772
CHST13|166012	4.19173	0.540746	0.151658	3.56557	0.000363069	0.00381109
KIF4B|285643	2.48957	0.504524	0.141532	3.56473	0.000364233	0.00382106
PPAP2A|8611	11620.8	-0.360231	0.101058	-3.56459	0.00036443	0.00382106
MAGEE1|57692	192.637	-0.289594	0.0812575	-3.56391	0.00036537	0.00382876
PIWIL1|9271	1.16381	-1.55961	0.437984	-3.56088	0.000369615	0.00387106
RINL|126432	97.1789	0.322001	0.0904359	3.56055	0.000370085	0.0038738
SLC5A2|6524	0.768645	-1.19732	0.336375	-3.55946	0.000371612	0.00388758
NUAK2|81788	174.785	0.388525	0.109164	3.55909	0.000372135	0.00388867
SIGLEC9|27180	13.9273	0.42816	0.1203	3.55912	0.000372101	0.00388867
C18orf34|374864	22.0186	-0.553347	0.155483	-3.55889	0.00037242	0.00388946
FOXE1|2304	13.3141	-0.735992	0.206852	-3.55806	0.000373608	0.00389968
PGAM4|441531	35.5086	0.236048	0.0663467	3.55779	0.000373983	0.00390139
AGTPBP1|23287	327.165	0.253183	0.071182	3.55684	0.000375337	0.00391193
MMP19|4327	389.582	-0.380889	0.107088	-3.55679	0.000375414	0.00391193
IGFBP3|3486	2136.36	0.417079	0.117282	3.55619	0.00037627	0.00391866
RPH3AL|9501	245.17	-0.280353	0.0788434	-3.55582	0.000376805	0.00392203
CELSR2|1952	557.496	-0.30785	0.0865835	-3.55553	0.000377223	0.00392418
SLC25A11|8402	1391.79	-0.196024	0.0551363	-3.55527	0.000377591	0.0039258
CXXC5|51523	493.973	0.217944	0.0613049	3.55508	0.000377866	0.00392647
CDC42SE2|56990	1930.26	-0.247258	0.0695622	-3.55449	0.000378713	0.00393134
SH3KBP1|30011	331.14	0.258901	0.0728383	3.55446	0.000378758	0.00393134
COMT|1312	2790.48	-0.215859	0.0607387	-3.5539	0.000379561	0.00393747
ENO3|2027	79.2213	0.584366	0.164453	3.55339	0.000380299	0.00394292
SLC6A19|340024	18.5129	-1.09107	0.307083	-3.55302	0.000380837	0.00394629
MARCH6|10299	1856.83	0.260812	0.0734097	3.55283	0.000381114	0.00394697
YBX1|4904	6086.25	0.147822	0.0416112	3.55245	0.000381658	0.00395039
PRRG3|79057	1.10458	-0.974376	0.274454	-3.55023	0.000384896	0.00398169
ARF4|378	5418.98	0.174689	0.0492182	3.54928	0.000386291	0.00399341
LOC344595|344595	183.105	0.454228	0.127982	3.54916	0.000386459	0.00399341
COX16|51241	1535.61	-0.249303	0.0702805	-3.54726	0.000389258	0.00402009
RCCD1|91433	211.84	-0.211717	0.0596915	-3.54686	0.000389856	0.00402122
TAX1BP1|8887	3981.38	0.161658	0.0455792	3.54675	0.000390016	0.00402122
TUBD1|51174	229.101	-0.162238	0.0457423	-3.54678	0.000389976	0.00402122
HEXDC|284004	801.984	-0.366011	0.103201	-3.54657	0.00039028	0.00402171
TMEM8B|51754	848.62	-0.186647	0.0526302	-3.54638	0.000390563	0.00402239
CAPN10|11132	432.207	-0.217327	0.061287	-3.54606	0.000391032	0.00402317
HIST1H2AJ|8331	0.717659	0.902015	0.254373	3.54604	0.000391072	0.00402317
HLF|3131	375.779	-0.39988	0.11278	-3.54566	0.000391631	0.00402669
MAGED4B|81557	486.388	-0.676401	0.190792	-3.54522	0.000392284	0.00403117
HNRNPK|3190	12007.9	0.123099	0.0347541	3.542	0.000397104	0.00407845
EME1|146956	20.9035	0.425368	0.1201	3.54179	0.000397428	0.00407952
C2orf73|129852	2.37025	-0.72104	0.203627	-3.54098	0.000398645	0.00408917
PLEKHB2|55041	3530.5	-0.240606	0.0679509	-3.54087	0.000398809	0.00408917
NUCB1|4924	10924.9	-0.204193	0.0576698	-3.54072	0.000399037	0.00408925
KIAA1310|55683	1300.88	-0.109009	0.0307903	-3.54037	0.000399565	0.0040924
RPL13AP3|645683	39.6356	-0.518355	0.146429	-3.53999	0.000400149	0.00409613
TRIM54|57159	10.3214	1.14239	0.322746	3.53959	0.000400755	0.00410006
CRIPAK|285464	302.726	-0.266236	0.0752269	-3.5391	0.000401487	0.0041053
TM2D3|80213	808.903	-0.137962	0.038986	-3.53877	0.000402003	0.00410831
ARPC1A|10552	2406.76	0.163813	0.0462959	3.53839	0.000402577	0.00411191
MED29|55588	2021.44	-0.112698	0.0318578	-3.53752	0.000403899	0.00412314
TWF2|11344	820.826	0.228213	0.0645251	3.53681	0.000404992	0.00413203
ADCY9|115	342.552	0.272909	0.0772133	3.53448	0.000408577	0.00416562
CCDC68|80323	79.3294	-0.454524	0.128606	-3.53424	0.000408957	0.00416562
PPP1R10|5514	2337.3	-0.179469	0.0507793	-3.53429	0.000408874	0.00416562
HECW1|23072	44.2762	-0.766405	0.216897	-3.5335	0.000410098	0.00417302
MICAL2|9645	1558.24	0.437124	0.123711	3.53343	0.00041021	0.00417302
SNTG2|54221	6.27031	0.653838	0.185049	3.53333	0.000410358	0.00417302
ARHGAP11B|89839	6.30074	0.586263	0.165969	3.53237	0.000411848	0.00418588
GINS3|64785	82.2606	0.208391	0.0590089	3.53152	0.000413174	0.00419706
LRP12|29967	364.373	0.292144	0.0827353	3.53107	0.000413885	0.00420199
MGST2|4258	1791	-0.22599	0.0640096	-3.53056	0.000414676	0.00420771
STXBP5L|9515	76.9329	-0.619379	0.175444	-3.53035	0.000415007	0.00420878
CENPL|91687	78.7384	0.236051	0.0668786	3.52954	0.00041629	0.00421948
GNG7|2788	514.492	-0.20497	0.0580835	-3.52889	0.00041731	0.00422751
FAM84B|157638	1538.4	0.253297	0.0717815	3.52872	0.000417568	0.00422782
SERPINE2|5270	240.579	0.418452	0.118619	3.5277	0.000419191	0.00424194
FAM124B|79843	10.2559	0.433868	0.12301	3.5271	0.000420138	0.00424921
POU2F1|5451	87.1618	-0.388446	0.110141	-3.52681	0.000420603	0.00425159
PCNT|5116	694.462	0.184711	0.0523871	3.52588	0.000422079	0.00426419
PNP|4860	491.362	0.296883	0.0842132	3.52537	0.000422889	0.00426541
PRAME|23532	35.186	1.29425	0.367112	3.52548	0.000422721	0.00426541
ZNF702P|79986	374.959	-0.400342	0.113553	-3.52559	0.000422541	0.00426541
CCRL1|51554	7.10886	0.388025	0.110135	3.52318	0.000426394	0.00429844
OTOR|56914	0.788739	1.81182	0.514292	3.52294	0.000426788	0.00430006
FAM82B|51115	696.797	0.172454	0.048963	3.52213	0.000428102	0.00431097
NAT15|79903	2320.5	-0.177403	0.0503878	-3.52075	0.00043032	0.00433047
STAT1|6772	3680.26	0.360134	0.102292	3.52064	0.000430505	0.00433047
ICA1L|130026	162.295	-0.240241	0.0682589	-3.51956	0.000432262	0.00434579
CARS|833	902.932	0.152027	0.0431977	3.51932	0.000432657	0.00434741
FAM153A|285596	30.578	-0.478828	0.136089	-3.5185	0.000433994	0.00435849
FAM55B|120406	2.36274	-0.759762	0.215972	-3.51788	0.000435011	0.00436634
TMEM161A|54929	1058.74	-0.232522	0.0661019	-3.51763	0.000435421	0.00436809
PAPOLA|10914	3438.88	0.129794	0.0369021	3.51724	0.00043606	0.00437213
LRRTM3|347731	4.02265	1.12008	0.318492	3.51683	0.00043673	0.00437649
CDC42EP2|10435	462.585	-0.394778	0.112261	-3.5166	0.000437116	0.00437786
MZF1|7593	586.921	-0.236883	0.067364	-3.51646	0.000437338	0.00437786
LRRC39|127495	10.9488	0.743639	0.211576	3.51477	0.000440134	0.00440347
FANCB|2187	7.72666	0.364776	0.103822	3.51347	0.000442293	0.00442031
FKBP2|2286	2151.49	-0.353283	0.100549	-3.51354	0.000442181	0.00442031
UBL7|84993	1046.03	-0.19979	0.0568672	-3.51327	0.000442629	0.00442129
PYDC1|260434	1.3144	-1.34302	0.382368	-3.51237	0.000444137	0.00443397
C3orf54|389119	40.2372	-0.521797	0.148601	-3.51139	0.000445765	0.00444783
KIAA1217|56243	2267.26	-0.213444	0.0607903	-3.51115	0.000446178	0.00444956
LRRC18|474354	2.35521	-0.746249	0.212585	-3.51036	0.000447495	0.0044603
PHKA2|5256	936.533	-0.197534	0.0562816	-3.50973	0.000448556	0.00446848
RASD2|23551	405.766	-0.3461	0.0986194	-3.50945	0.000449034	0.00447084
PSMA2|5683	2446.65	0.16921	0.0482238	3.50885	0.000450042	0.00447847
ALAS2|212	1.33805	0.753752	0.214836	3.5085	0.000450646	0.00448208
TNNC1|7134	112.735	0.980899	0.279598	3.50825	0.000451072	0.00448391
IDH3A|3419	1152.81	-0.127019	0.036214	-3.50745	0.000452431	0.00449502
NXF1|10482	2212.07	-0.186735	0.0532428	-3.50724	0.000452787	0.00449615
TREH|11181	1.39428	-1.05423	0.30067	-3.50626	0.000454443	0.00451018
C2CD4A|145741	51.5669	-0.829086	0.236491	-3.50577	0.00045528	0.00451608
C16orf88|400506	339.179	0.17647	0.0503397	3.50558	0.000455613	0.00451697
TNS4|84951	567.988	-0.755763	0.215621	-3.50506	0.000456503	0.00452338
KIAA0467|23334	1003.12	-0.167642	0.0478329	-3.50474	0.000457052	0.00452639
ZBP1|81030	15.2154	0.655457	0.187106	3.50313	0.00045982	0.00455139
LCAT|3931	91.5758	-0.405584	0.1158	-3.50244	0.000461016	0.0045608
QRFPR|84109	1.863	-0.971957	0.277528	-3.50219	0.000461445	0.00456261
MPP6|51678	144.719	0.370237	0.105751	3.50103	0.000463468	0.00458017
DGKI|9162	2.06671	0.60525	0.17291	3.50038	0.000464587	0.00458635
SKAP1|8631	41.4983	0.504108	0.14401	3.5005	0.000464381	0.00458635
GPSM2|29899	185.73	0.25874	0.0739252	3.50002	0.000465215	0.0045901
TOR1B|27348	927.444	0.238251	0.0680869	3.49922	0.000466627	0.00460159
ZNF451|26036	738.395	-0.165452	0.0472888	-3.49875	0.000467438	0.00460715
ARHGAP28|79822	449.872	0.493151	0.14099	3.49777	0.000469157	0.00461429
C1orf88|128344	443.458	-0.389188	0.111259	-3.49804	0.000468698	0.00461429
KCNH1|3756	13.5273	0.632977	0.180961	3.49787	0.000468993	0.00461429
MCM5|4174	606.333	0.17969	0.0513718	3.49783	0.000469059	0.00461429
ULBP2|80328	15.8535	0.767873	0.219611	3.49652	0.000471378	0.00463368
NUDT15|55270	488.656	-0.214198	0.0612737	-3.49575	0.000472724	0.00464445
CDH20|28316	1.88501	0.777617	0.222458	3.49557	0.000473051	0.00464521
RPL17|6139	8644.88	-0.266241	0.0761728	-3.49522	0.000473666	0.00464879
CPXM2|119587	597.257	0.470542	0.134693	3.49344	0.000476845	0.00467258
LILRA2|11027	15.6785	0.426453	0.12207	3.49352	0.000476701	0.00467258
MS4A7|58475	181.562	0.38133	0.10915	3.49364	0.000476475	0.00467258
IL2RA|3559	16.4917	0.586674	0.167959	3.49296	0.000477704	0.00467853
TIMM22|29928	556.623	-0.169622	0.0485675	-3.49249	0.000478533	0.00468418
SS18|6760	1849.68	-0.123551	0.0353874	-3.49139	0.000480512	0.00470106
OCLN|4950	400.824	0.435191	0.124689	3.49021	0.000482643	0.00471943
RINT1|60561	444.974	0.169062	0.0484425	3.48994	0.000483126	0.00472166
SELV|348303	1.92827	-1.15885	0.332181	-3.4886	0.000485565	0.004743
ZNF814|730051	564.901	-0.248076	0.0711303	-3.48763	0.000487325	0.0047577
FAAH|2166	3571.88	-0.313886	0.0900295	-3.48648	0.000489421	0.00477565
FAM124A|220108	54.0524	-0.412996	0.118472	-3.48601	0.000490281	0.00478153
ATXN7|6314	602.149	0.229515	0.0658461	3.48563	0.000490975	0.00478578
ORM2|5005	545.032	-1.11391	0.319715	-3.48408	0.000493841	0.00481119
TEKT2|27285	12.5232	-0.777265	0.223152	-3.48313	0.000495594	0.0048246
UGT1A10|54575	3.44498	2.045	0.58713	3.48305	0.000495737	0.0048246
WFIKKN1|117166	44.5655	0.496345	0.14256	3.48166	0.000498308	0.00484708
ADCY2|108	340.101	0.457911	0.13157	3.48036	0.000500735	0.00486814
PTPLB|201562	331.073	0.577796	0.166053	3.47959	0.000502187	0.0048797
PITPNA|5306	3239.16	-0.160803	0.0462182	-3.47922	0.00050288	0.00488388
ZNF765|91661	290.086	-0.258388	0.0742815	-3.47849	0.000504239	0.00489452
PSMD6|9861	1158.79	0.135499	0.038969	3.4771	0.000506866	0.00491488
TAF2|6873	637.366	0.286405	0.0823682	3.47714	0.000506797	0.00491488
EPS8L1|54869	969.337	-0.356844	0.102674	-3.47552	0.000509871	0.00493947
SLC7A7|9056	102.748	0.372003	0.107036	3.47548	0.000509934	0.00493947
DULLARD|23399	1861.29	-0.182992	0.0526599	-3.47498	0.000510898	0.00494623
PYROXD2|84795	365.208	-0.386741	0.111319	-3.47417	0.000512427	0.00495845
CDHR1|92211	28.9699	-0.559838	0.161153	-3.47394	0.000512876	0.00496002
ZNF580|51157	633.806	-0.304549	0.08767	-3.47381	0.000513124	0.00496002
FLJ23867|200058	267.225	0.41664	0.119973	3.47277	0.000515116	0.00497546
NSUN2|54888	1431.52	0.131418	0.0378432	3.4727	0.000515257	0.00497546
COQ4|51117	1569.16	-0.245328	0.0706689	-3.47151	0.000517531	0.00499273
HNMT|3176	784.129	-0.271084	0.0780887	-3.47149	0.000517584	0.00499273
FIZ1|84922	430.964	-0.162722	0.0468876	-3.47046	0.000519563	0.00500923
LETMD1|25875	1398.06	-0.168877	0.0486691	-3.4699	0.00052065	0.0050171
B3GNT2|10678	341.83	0.259502	0.0747943	3.46954	0.000521344	0.00501722
PQLC3|130814	436.615	0.240554	0.0693344	3.46948	0.000521473	0.00501722
TMEM14A|28978	435.467	0.162851	0.0469375	3.46952	0.000521394	0.00501722
C1orf112|55732	86.7576	0.187047	0.0539281	3.46846	0.000523451	0.00503364
NHLH1|4807	3.40276	0.460867	0.132947	3.46655	0.000527184	0.0050643
PEMT|10400	563.797	-0.252911	0.072957	-3.46657	0.000527135	0.0050643
FCGR2C|9103	21.0533	0.467733	0.134935	3.46636	0.000527548	0.00506517
BBS2|583	785.995	-0.172989	0.0499249	-3.46498	0.000530279	0.0050835
HCN4|10021	5.44511	-0.639709	0.184611	-3.46517	0.000529905	0.0050835
PDK3|5165	121.709	0.287163	0.0828748	3.46502	0.000530191	0.0050835
C9|735	0.557986	1.30575	0.376864	3.46478	0.00053067	0.00508463
TBCK|93627	414.298	-0.186067	0.0537276	-3.46316	0.000533877	0.00511009
ZNF709|163051	118.512	-0.184383	0.0532399	-3.46325	0.0005337	0.00511009
JAKMIP3|282973	83.7586	-0.396309	0.114497	-3.4613	0.000537575	0.00514283
CLDND2|125875	9.25475	-0.562284	0.162513	-3.45992	0.000540329	0.00516466
POLE3|54107	1256.71	0.159666	0.0461479	3.45988	0.000540413	0.00516466
FAM102A|399665	1303.44	0.21372	0.0617759	3.45961	0.000540963	0.00516725
ARSE|415	10.631	-0.56633	0.163722	-3.4591	0.000541978	0.00517429
STAT5B|6777	1639.62	-0.147646	0.0426904	-3.45854	0.000543115	0.00518248
GPATCH1|55094	247.536	-0.122399	0.0354002	-3.45759	0.000545037	0.00519815
SLC25A21|89874	25.1485	-0.333368	0.0964557	-3.45618	0.000547891	0.00522268
RDH13|112724	266.242	-0.199729	0.0577967	-3.45571	0.000548838	0.00522903
C9orf150|286343	176.38	0.369212	0.10686	3.45511	0.000550065	0.00523803
RACGAP1P|83956	0.899571	0.651004	0.18844	3.4547	0.000550912	0.0052434
CD163|9332	251.624	0.465934	0.134886	3.45429	0.000551737	0.00524857
FAT2|2196	177.437	-0.650995	0.188517	-3.45324	0.000553898	0.00526396
GCKR|2646	2.71204	0.754665	0.218539	3.45323	0.000553922	0.00526396
LRRC29|26231	92.7276	-0.300456	0.0870237	-3.45258	0.000555258	0.00527396
TRIM29|23650	1368.37	-0.678716	0.196598	-3.4523	0.000555828	0.00527667
SRP14|6727	5517.58	-0.163494	0.0473603	-3.45213	0.000556189	0.0052774
C6orf168|84553	217.617	-0.219329	0.0635409	-3.45178	0.000556904	0.00528148
OXR1|55074	640.151	0.249321	0.0722752	3.4496	0.000561408	0.00531876
TBC1D13|54662	1049.27	-0.147288	0.0426968	-3.44962	0.000561381	0.00531876
CPNE2|221184	616.552	-0.318618	0.092404	-3.44809	0.000564558	0.00534589
SAPS2|9701	2209.04	-0.17234	0.0499955	-3.44711	0.000566626	0.00536163
TIAM1|7074	255.269	-0.347336	0.100764	-3.44702	0.000566798	0.00536163
CDC42EP4|23580	1425.21	-0.235833	0.0684289	-3.44639	0.000568133	0.00536373
HSP90AA1|3320	20864.7	0.191566	0.0555848	3.44637	0.000568176	0.00536373
SLC35B3|51000	508.141	0.145109	0.0421037	3.44646	0.000567988	0.00536373
TCF19|6941	249.472	0.235009	0.0681824	3.44677	0.000567329	0.00536373
TTC19|54902	1428.29	-0.164	0.0476058	-3.44496	0.000571152	0.00538909
DMAP1|55929	860.365	-0.243209	0.0706162	-3.4441	0.000572973	0.00540352
UGP2|7360	1540.95	0.135409	0.0393194	3.44382	0.000573553	0.00540352
WDR37|22884	529.445	-0.197441	0.0573318	-3.44382	0.000573554	0.00540352
ARMC6|93436	1130.24	-0.188277	0.0546804	-3.44323	0.000574817	0.00540993
IFT122|55764	600.906	0.158044	0.0458994	3.44328	0.000574713	0.00540993
ASCC2|84164	1668.31	-0.144296	0.0419177	-3.44235	0.000576673	0.0054219
TP63|8626	511.011	-0.695799	0.202128	-3.44236	0.000576664	0.0054219
NAV3|89795	105.134	0.47665	0.138476	3.44212	0.000577178	0.00542389
CLPB|81570	258.572	0.22086	0.0642054	3.4399	0.00058192	0.00546569
NUPL2|11097	499.94	0.150235	0.0436947	3.43827	0.000585433	0.00549591
ELAVL3|1995	7.15372	-0.766268	0.222919	-3.43743	0.000587265	0.00550763
KCTD2|23510	1051.93	-0.138803	0.04038	-3.43742	0.000587275	0.00550763
AP1AR|55435	456.279	0.20735	0.0603293	3.43696	0.000588272	0.0055142
ALG3|10195	1069.67	0.208027	0.0605609	3.43501	0.000592527	0.00555128
LCORL|254251	75.8526	-0.264838	0.0771113	-3.43449	0.000593678	0.00555925
PTX4|390667	4.40287	-1.13043	0.329223	-3.43363	0.000595547	0.00557114
TRAF3|7187	169.198	0.211338	0.0615486	3.43368	0.000595453	0.00557114
BRF2|55290	342.534	0.215088	0.0626439	3.4335	0.00059585	0.00557116
ZG16B|124220	2464.42	-0.315609	0.0919278	-3.43323	0.000596436	0.00557384
SPAG4|6676	31.8432	0.46242	0.1347	3.43297	0.000597009	0.00557638
HHLA2|11148	4.61286	0.753408	0.219635	3.43026	0.000602993	0.00562945
PHF10|55274	1863.2	-0.142711	0.0416145	-3.42936	0.000605016	0.0056455
R3HCC1|203069	799.556	-0.233562	0.0681096	-3.42921	0.000605331	0.0056456
PDZD7|79955	6.15267	0.422972	0.12335	3.42905	0.000605701	0.00564622
FOXN4|121643	10.2358	0.815777	0.238041	3.42704	0.000610198	0.00568528
XKR9|389668	21.6307	0.578802	0.168911	3.42666	0.000611051	0.00569038
LOC653786|653786	2.35141	0.618226	0.180458	3.42588	0.000612812	0.00570392
KIAA1257|57501	33.3302	0.411063	0.120013	3.42515	0.000614449	0.00571629
KDM2B|84678	409.058	0.187446	0.0547319	3.4248	0.000615241	0.00572079
DNAJC9|23234	555.69	0.151504	0.0442494	3.42386	0.000617389	0.00573789
LOC100130933|100130933	8.97184	-1.01801	0.297342	-3.4237	0.000617741	0.00573829
[truncated: 18,532 more rows]

## Sheet: TBL1XR1_gainamp_DESeq2
	baseMean	log2FoldChange	lfcSE	stat	pvalue	padj
LAMA1|284217	43.6124	2.37687	0.190697	12.4641	1.17e-35	2.18e-31
NNAT|4826	25.9954	2.12269	0.175156	12.1189	8.39e-34	7.79e-30
MRPS22|56945	388.453	0.45118	0.0390453	11.5553	6.94e-31	4.3e-27
PDCD10|11235	583.51	0.489646	0.0430776	11.3666	6.13e-30	2.85e-26
GMPS|8833	829.232	0.541117	0.0502657	10.7651	5.03e-27	1.87e-23
MCCC1|56922	937.569	0.667315	0.0625514	10.6683	1.43e-26	4.43e-23
MBD4|8930	595.154	0.375029	0.035949	10.4323	1.77e-25	4.69e-22
CEP70|80321	555.196	0.514787	0.0509732	10.0992	5.57e-24	1.29e-20
ARMC8|25852	616.558	0.433014	0.0431568	10.0335	1.09e-23	1.92e-20
CEP63|80254	586.394	0.322534	0.0321605	10.0289	1.14e-23	1.92e-20
GRIA4|2893	3.73133	2.69704	0.268715	10.0368	1.05e-23	1.92e-20
ZNF639|51193	727.757	0.407584	0.0416345	9.78957	1.25e-22	1.93e-19
NCEH1|57552	562.296	1.04221	0.106723	9.7656	1.58e-22	2.26e-19
HPS3|84343	657.275	0.520051	0.0541154	9.61002	7.25e-22	9.62e-19
DBR1|51163	343.371	0.400553	0.0426469	9.3923	5.87e-21	7.27e-18
DACH2|117154	29.2781	2.9804	0.321543	9.26907	1.88e-20	2.18e-17
FXR1|8087	2151.11	0.318565	0.0345199	9.22842	2.75e-20	3e-17
TRIM59|286827	125.002	0.684003	0.0741753	9.22145	2.93e-20	3.02e-17
DHX36|170506	812.51	0.471828	0.0515431	9.15405	5.48e-20	5.36e-17
TMCC1|23023	855.126	0.476003	0.052248	9.11046	8.2e-20	7.62e-17
CDV3|55573	2162.3	0.385454	0.0426296	9.04193	1.54e-19	1.36e-16
SMC4|10051	488.455	0.717993	0.0802244	8.94981	3.56e-19	3.01e-16
MYNN|55892	345.716	0.380585	0.0426541	8.92259	4.55e-19	3.68e-16
MFN1|55669	932.819	0.537946	0.0604364	8.90102	5.53e-19	4.28e-16
RAB7A|7879	5216.06	0.315602	0.0366431	8.61288	7.12e-18	5.29e-15
KPNA4|3840	1483.56	0.330994	0.0385922	8.57671	9.76e-18	6.97e-15
SYT4|6860	86.059	2.61485	0.306258	8.53804	1.37e-17	9.39e-15
ACTL6A|86	825.248	0.417019	0.0494087	8.44019	3.17e-17	2.1e-14
MRPL3|11222	1873.21	0.391206	0.0466774	8.38105	5.25e-17	3.36e-14
PSMD2|5708	3516.1	0.338201	0.0404166	8.36786	5.87e-17	3.63e-14
CTHRC1|115908	140.047	1.45507	0.175813	8.27627	1.27e-16	7.61e-14
TBL1XR1|79718	4313.97	0.573447	0.0695127	8.24952	1.59e-16	9.23e-14
ABCC5|10057	852.874	0.671124	0.0819005	8.19438	2.52e-16	1.42e-13
NCK1|4690	548.182	0.48457	0.0603179	8.0336	9.47e-16	5.17e-13
KCND2|3751	12.2804	1.92261	0.240194	8.00441	1.2e-15	6.37e-13
COPB2|9276	5338.79	0.459851	0.0574866	7.99928	1.25e-15	6.46e-13
ALCAM|214	4965.33	0.658542	0.0828755	7.94616	1.92e-15	9.66e-13
RYK|6259	1276.74	0.294237	0.037216	7.90619	2.65e-15	1.3e-12
COL5A2|1290	744.455	1.1239	0.142474	7.88843	3.06e-15	1.46e-12
DVL3|1857	2085.61	0.267631	0.0339738	7.87757	3.34e-15	1.55e-12
TFDP2|7029	367.967	0.403235	0.0512061	7.87475	3.41e-15	1.55e-12
TOPBP1|11073	566.286	0.454343	0.0577183	7.87173	3.5e-15	1.55e-12
NUDT16|131870	1109.97	0.295943	0.0376463	7.86116	3.81e-15	1.64e-12
DIO1|1733	34.9448	2.22524	0.284138	7.83154	4.82e-15	2.03e-12
ETV4|2118	127.649	-2.11214	0.270815	-7.79921	6.23e-15	2.57e-12
YEATS2|55689	965.23	0.411208	0.0531105	7.7425	9.75e-15	3.94e-12
MUC1|4582	709.856	1.52217	0.198902	7.65286	1.97e-14	7.77e-12
PPP2R3A|5523	323.085	0.509714	0.066715	7.64016	2.17e-14	8.39e-12
PCCB|5096	1625.12	0.399669	0.0528595	7.56097	4e-14	1.52e-11
COMMD2|51122	497.191	0.301344	0.0401396	7.5074	6.03e-14	2.24e-11
C1QTNF3|114899	383.907	1.64372	0.221214	7.43045	1.08e-13	3.94e-11
OTUD6B|51633	263.446	0.585533	0.0792092	7.39223	1.44e-13	5.16e-11
PRKCI|5584	1483.89	0.415083	0.0562007	7.38573	1.52e-13	5.21e-11
RASAL1|8437	8.92381	1.46493	0.198329	7.38632	1.51e-13	5.21e-11
KPNA1|3836	1498.46	0.29654	0.0402596	7.36569	1.76e-13	5.95e-11
FAM49B|51571	511.336	0.453408	0.0615977	7.3608	1.83e-13	6.06e-11
AKR1D1|6718	2.20353	2.71748	0.369572	7.35305	1.94e-13	6.31e-11
ISY1|57461	553.694	0.272874	0.0371478	7.34564	2.05e-13	6.56e-11
ESRP1|54845	2530.76	0.498731	0.0680732	7.3264	2.36e-13	7.44e-11
CDC42EP5|148170	694.15	-1.33245	0.182077	-7.31802	2.52e-13	7.79e-11
ANLN|54443	99.1418	1.15215	0.157785	7.30202	2.83e-13	8.63e-11
MFSD1|64747	1448.77	0.310672	0.0427269	7.27112	3.57e-13	1.06e-10
SENP2|59343	648.908	0.3231	0.0444438	7.26986	3.6e-13	1.06e-10
SIAH2|6478	915.975	0.381059	0.0525217	7.25526	4.01e-13	1.16e-10
FAIM|55179	300.686	0.342233	0.0473293	7.23089	4.8e-13	1.37e-10
SGOL1|151648	13.478	1.21041	0.168266	7.19344	6.32e-13	1.78e-10
IMPA1|3612	586.252	0.639388	0.0892901	7.1608	8.02e-13	2.22e-10
RUVBL1|8607	1108.09	0.442817	0.0619458	7.14846	8.78e-13	2.4e-10
DTX3L|151636	2097.14	0.471894	0.0660696	7.14238	9.17e-13	2.46e-10
MSL2|55167	722.768	0.306263	0.0428875	7.14107	9.26e-13	2.46e-10
BMP6|654	236.98	1.14753	0.161259	7.11605	1.11e-12	2.86e-10
OSGIN2|734	490.308	0.416698	0.0585573	7.11607	1.11e-12	2.86e-10
ATP6V1C1|528	1365.73	0.373578	0.0527844	7.07744	1.47e-12	3.74e-10
UBA5|79876	1103.05	0.298088	0.0422073	7.06249	1.64e-12	4.1e-10
NEK2|4751	50.767	1.22556	0.173646	7.05779	1.69e-12	4.19e-10
CDKN3|1033	39.6553	1.03039	0.146462	7.03519	1.99e-12	4.8e-10
RAB6B|51560	419.69	0.595659	0.0846622	7.03571	1.98e-12	4.8e-10
THBS2|7058	793.504	1.16466	0.166377	7.00011	2.56e-12	6.09e-10
FOXM1|2305	185.904	0.958959	0.137116	6.99377	2.68e-12	6.29e-10
ATR|545	674.4	0.483632	0.0692222	6.98666	2.82e-12	6.53e-10
PARP9|83666	1440.82	0.590024	0.0847758	6.95982	3.41e-12	7.81e-10
RFC4|5984	187.63	0.452922	0.065117	6.95552	3.51e-12	7.95e-10
SQLE|6713	961.108	0.678498	0.0976638	6.94729	3.72e-12	8.33e-10
POLQ|10721	24.6257	1.1285	0.162497	6.94478	3.79e-12	8.38e-10
CENPF|1063	241.038	1.046	0.150674	6.94217	3.86e-12	8.44e-10
MLLT11|10962	90.4168	0.704103	0.101879	6.91116	4.81e-12	1.04e-09
SELT|51714	2590.42	0.493892	0.0715367	6.90404	5.05e-12	1.08e-09
SLC10A5|347051	26.8897	1.01025	0.147097	6.86792	6.51e-12	1.37e-09
ECT2|1894	330.055	0.70213	0.102462	6.85258	7.25e-12	1.51e-09
SPP1|6696	487.373	1.17775	0.171978	6.84826	7.48e-12	1.54e-09
GFM1|85476	1015.74	0.388461	0.0567388	6.84648	7.57e-12	1.54e-09
SR140|23350	1687.59	0.316169	0.0462724	6.83277	8.33e-12	1.68e-09
PLK1|5347	91.9196	0.968866	0.142266	6.81024	9.74e-12	1.93e-09
RNF13|11342	1674.43	0.329527	0.0483876	6.81015	9.75e-12	1.93e-09
ACAD9|28976	1036.93	0.262178	0.03856	6.79921	1.05e-11	2.06e-09
TBCCD1|55171	206.693	0.274372	0.0403888	6.79326	1.1e-11	2.12e-09
C11orf82|220042	29.9507	0.800112	0.117954	6.78325	1.18e-11	2.25e-09
RAB43|339122	404.878	0.479108	0.0706511	6.78132	1.19e-11	2.26e-09
PIK3CB|5291	1265.07	0.448285	0.0661845	6.77326	1.26e-11	2.34e-09
USP13|8975	591.408	0.400475	0.0591295	6.77285	1.26e-11	2.34e-09
COL1A1|1277	10464.7	0.980303	0.144864	6.76705	1.31e-11	2.42e-09
CYP26A1|1592	2.89228	2.18293	0.323277	6.75252	1.45e-11	2.62e-09
E2F8|79733	15.379	1.17181	0.17353	6.75277	1.45e-11	2.62e-09
FN1|2335	8106.8	0.898695	0.133567	6.72842	1.72e-11	3.06e-09
GEMIN4|50628	1130.01	-0.444823	0.0662279	-6.71655	1.86e-11	3.29e-09
CBX2|84733	117.507	1.03763	0.154521	6.71514	1.88e-11	3.29e-09
HLTF|6596	1289.46	0.45946	0.068505	6.70695	1.99e-11	3.45e-09
NHSL1|57224	164.674	0.798579	0.119125	6.70368	2.03e-11	3.49e-09
PFKFB2|5208	512.193	0.550352	0.0822071	6.69471	2.16e-11	3.68e-09
DKK2|27123	54.3322	1.17108	0.175281	6.68115	2.37e-11	4e-09
KIF15|56992	44.5346	1.07992	0.162007	6.66589	2.63e-11	4.4e-09
SYBU|55638	648.316	0.629345	0.0944515	6.66316	2.68e-11	4.44e-09
SLC22A3|6581	1576.44	-1.18569	0.178016	-6.66058	2.73e-11	4.48e-09
EIF4G1|1981	10628.1	0.312389	0.0470203	6.6437	3.06e-11	4.98e-09
EEF1A2|1917	2271.41	1.47908	0.222736	6.64049	3.13e-11	5.05e-09
COL10A1|1300	200.972	1.60044	0.241241	6.63419	3.26e-11	5.22e-09
DNAJC13|23317	1012.35	0.384706	0.0580157	6.63106	3.33e-11	5.29e-09
UMPS|7372	576.61	0.25794	0.0389801	6.61722	3.66e-11	5.76e-09
GOLGA7B|401647	41.9982	1.17077	0.17698	6.61526	3.71e-11	5.79e-09
AURKA|6790	81.5329	0.767312	0.116235	6.60137	4.07e-11	6.25e-09
JPH1|56704	217.316	0.70715	0.10711	6.60208	4.05e-11	6.25e-09
SHCBP1|79801	36.9482	0.9944	0.151063	6.5827	4.62e-11	7.03e-09
TM4SF18|116441	70.9032	0.994588	0.15127	6.57491	4.87e-11	7.35e-09
TG|7038	102.039	-1.54876	0.235791	-6.56835	5.09e-11	7.62e-09
C22orf42|150297	8.76953	-2.67237	0.409246	-6.52999	6.58e-11	9.77e-09
PRDM8|56978	407.867	-1.19952	0.183794	-6.5264	6.74e-11	9.93e-09
KCNMB2|10242	65.887	1.70372	0.261211	6.5224	6.92e-11	1.01e-08
EXO1|9156	28.5467	1.10872	0.170599	6.49898	8.09e-11	1.17e-08
SESN3|143686	161.548	1.03008	0.158755	6.48851	8.67e-11	1.25e-08
COPS5|10987	1168.14	0.343668	0.0532412	6.45494	1.08e-10	1.55e-08
CFC1B|653275	90.7536	-1.53926	0.239026	-6.43969	1.2e-10	1.66e-08
DTL|51514	57.4808	0.90688	0.140806	6.44062	1.19e-10	1.66e-08
FAM72A|729533	4.44259	1.17436	0.182279	6.44263	1.17e-10	1.66e-08
SEMA3D|223117	287.983	1.34821	0.209334	6.44048	1.19e-10	1.66e-08
RNF139|11236	885.019	0.335532	0.052229	6.42425	1.33e-10	1.82e-08
NEK11|79858	149.73	0.45085	0.0702209	6.42045	1.36e-10	1.84e-08
TRIP13|9319	83.5165	0.740028	0.115253	6.42088	1.35e-10	1.84e-08
OASL|8638	39.8368	1.10441	0.172145	6.41559	1.4e-10	1.89e-08
PLCXD3|345557	36.9325	1.16001	0.181163	6.40314	1.52e-10	2.03e-08
FBXO45|200933	486.564	0.302901	0.0473442	6.39784	1.58e-10	2.09e-08
KIAA0196|9897	1137.7	0.412056	0.0647245	6.3663	1.94e-10	2.55e-08
DHRS2|10202	60.9835	1.68924	0.265524	6.36191	1.99e-10	2.61e-08
YWHAZ|7534	13618.2	0.368128	0.0578782	6.36038	2.01e-10	2.61e-08
OLFML2B|25903	185.857	0.784426	0.123522	6.3505	2.15e-10	2.77e-08
DNAJC19|131118	723.622	0.29983	0.0474723	6.3159	2.69e-10	3.44e-08
DNAJB11|51726	1229.93	0.306359	0.0486317	6.29958	2.98e-10	3.79e-08
MRPL47|57129	545.182	0.350599	0.0556712	6.29767	3.02e-10	3.79e-08
SEC22A|26984	319.71	0.197065	0.0312897	6.29809	3.01e-10	3.79e-08
LBH|81606	3514.92	0.930883	0.147966	6.29118	3.15e-10	3.93e-08
KIAA0226|9711	521.712	0.268317	0.0426874	6.28563	3.27e-10	4.04e-08
MCM4|4173	438.176	0.630249	0.100358	6.28	3.39e-10	4.16e-08
KRT80|144501	149.444	1.17094	0.186607	6.2749	3.5e-10	4.27e-08
GPR160|26996	2040.48	0.536429	0.0856852	6.26046	3.84e-10	4.66e-08
HOXB6|3216	18.5578	1.1956	0.191052	6.258	3.9e-10	4.7e-08
SEC62|7095	4611.88	0.344313	0.0550486	6.25472	3.98e-10	4.77e-08
CHRM1|1128	1970.31	-0.734216	0.11748	-6.2497	4.11e-10	4.9e-08
NUF2|83540	31.3532	1.00542	0.160948	6.24685	4.19e-10	4.95e-08
MTDH|92140	3016.45	0.36538	0.0585283	6.24278	4.3e-10	5.05e-08
RSRC1|51319	178.843	0.438909	0.0703778	6.23647	4.48e-10	5.23e-08
C7orf70|84792	404.818	0.243613	0.0390901	6.23207	4.6e-10	5.28e-08
MSR1|4481	181.948	0.739668	0.11867	6.23298	4.58e-10	5.28e-08
OSTalpha|200931	96.6417	1.13852	0.182666	6.23278	4.58e-10	5.28e-08
SUSD2|56241	247.952	0.868622	0.139842	6.21147	5.25e-10	5.98e-08
NCAPH|23397	56.6517	0.97542	0.157178	6.20582	5.44e-10	6.16e-08
LSG1|55341	805.499	0.231955	0.0374048	6.20122	5.6e-10	6.31e-08
MRO|83876	8.77471	0.809258	0.130608	6.19608	5.79e-10	6.48e-08
WDR62|284403	51.5649	0.931442	0.150374	6.19419	5.86e-10	6.51e-08
AZIN1|51582	3969.88	0.399889	0.0645924	6.19096	5.98e-10	6.61e-08
E2F7|144455	17.6617	0.951613	0.154103	6.17515	6.61e-10	7.26e-08
AKR1C3|8644	152.285	1.06487	0.17249	6.17352	6.68e-10	7.3e-08
CARTPT|9607	31.9019	-1.84491	0.299096	-6.16831	6.9e-10	7.5e-08
CENPA|1058	27.6499	1.03559	0.168014	6.16374	7.1e-10	7.67e-08
GINS4|84296	44.1309	0.680263	0.110552	6.15333	7.59e-10	8.14e-08
XRN1|54464	1007.96	0.43085	0.0700561	6.15008	7.74e-10	8.26e-08
DCUN1D1|54165	450.431	0.465038	0.0757976	6.13526	8.5e-10	9.02e-08
FYTTD1|84248	1466.83	0.287431	0.0468639	6.13332	8.61e-10	9.08e-08
MATN3|4148	47.1422	0.970534	0.158277	6.13186	8.69e-10	9.11e-08
ESPL1|9700	47.3018	0.999232	0.163072	6.12755	8.92e-10	9.31e-08
KIF14|9928	22.0805	1.02459	0.167389	6.12103	9.3e-10	9.64e-08
HIST1H3H|8357	44.8427	0.982149	0.160579	6.1163	9.58e-10	9.88e-08
SEPT8|23176	986.243	0.294697	0.0482497	6.10774	1.01e-09	1.04e-07
HOXB5|3215	7.3837	1.4192	0.232591	6.10169	1.05e-09	1.07e-07
TMEM70|54968	491.859	0.341052	0.0559957	6.09069	1.12e-09	1.14e-07
RACGAP1|29127	232.46	0.579903	0.0952613	6.0875	1.15e-09	1.16e-07
ALPK2|115701	13.3037	1.04293	0.171632	6.07655	1.23e-09	1.23e-07
THRSP|7069	2.05098	1.66726	0.274392	6.07622	1.23e-09	1.23e-07
PPFIA4|8497	20.8684	1.16089	0.191118	6.07419	1.25e-09	1.24e-07
CAMKV|79012	3.07366	2.07808	0.3422	6.07271	1.26e-09	1.24e-07
MCM2|4171	611.5	0.411202	0.0677598	6.06853	1.29e-09	1.27e-07
RNASEH1|246243	203.574	0.29414	0.0485088	6.06365	1.33e-09	1.3e-07
SENP5|205564	583	0.200139	0.0330264	6.05997	1.36e-09	1.32e-07
WNT5A|7474	764.484	1.12258	0.185266	6.05926	1.37e-09	1.32e-07
UBE2T|29089	83.4543	0.691274	0.114177	6.0544	1.41e-09	1.36e-07
PPM1J|333926	116.558	0.788227	0.130453	6.04222	1.52e-09	1.45e-07
CPAMD8|27151	991.372	-0.794969	0.131919	-6.02618	1.68e-09	1.6e-07
CLCN2|1181	140.558	0.411444	0.0683166	6.0226	1.72e-09	1.62e-07
KCTD16|57528	6.54164	1.3362	0.22189	6.02193	1.72e-09	1.62e-07
NUDCD1|84955	329.294	0.344351	0.0571746	6.0228	1.71e-09	1.62e-07
WDR53|348793	107.791	0.262425	0.0436093	6.01763	1.77e-09	1.65e-07
CCNE2|9134	53.4102	0.867373	0.144351	6.00879	1.87e-09	1.74e-07
CKAP2L|150468	22.6611	1.02244	0.170205	6.0071	1.89e-09	1.74e-07
EPHB6|2051	1072.6	-0.78559	0.130893	-6.00177	1.95e-09	1.79e-07
LMOD3|56203	11.6587	1.37834	0.229757	5.99911	1.98e-09	1.81e-07
DDN|23109	13.3612	1.54831	0.258603	5.98721	2.13e-09	1.94e-07
RNF185|91445	1814.42	-0.293184	0.0490423	-5.9782	2.26e-09	2.04e-07
C8orf47|203111	137.186	1.07713	0.180621	5.9635	2.47e-09	2.22e-07
CYP3A5|1577	109.685	-1.42364	0.238729	-5.96342	2.47e-09	2.22e-07
GPR1|2825	3.14331	0.949096	0.159247	5.95991	2.52e-09	2.25e-07
EBF4|57593	771.961	-0.593169	0.0996091	-5.95497	2.6e-09	2.31e-07
CEP55|55165	52.8528	0.904279	0.151895	5.95331	2.63e-09	2.32e-07
MTFMT|123263	286.768	-0.233356	0.0392321	-5.94809	2.71e-09	2.39e-07
FAM57A|79850	609.414	-0.444353	0.0747942	-5.94101	2.83e-09	2.48e-07
SIGLEC1|6614	76.5641	0.860359	0.145027	5.93242	2.99e-09	2.6e-07
FAM66D|100132923	14.4414	-1.26462	0.213305	-5.92872	3.05e-09	2.65e-07
NDUFB5|4711	1248.65	0.286842	0.0484178	5.92431	3.14e-09	2.71e-07
OR2W5|441932	0.634605	1.77267	0.299384	5.92104	3.2e-09	2.75e-07
LRRC31|79782	93.2322	1.55329	0.262577	5.91555	3.31e-09	2.82e-07
SLC26A3|1811	80.3405	2.01048	0.339876	5.91533	3.31e-09	2.82e-07
COL3A1|1281	9260.75	0.796476	0.134866	5.9057	3.51e-09	2.96e-07
NMD3|51068	982.508	0.319061	0.0540191	5.90645	3.5e-09	2.96e-07
RHOBTB1|9886	289.001	0.879277	0.149296	5.88948	3.87e-09	3.26e-07
HELLS|3070	41.4978	0.732128	0.124375	5.88648	3.95e-09	3.3e-07
DERL1|79139	1805.11	0.276331	0.0470781	5.86963	4.37e-09	3.64e-07
MYBL2|4605	156.82	1.00965	0.172092	5.86693	4.44e-09	3.68e-07
ERCC6L|54821	31.2622	0.70713	0.120636	5.86168	4.58e-09	3.78e-07
C12orf48|55010	46.272	0.673648	0.114949	5.8604	4.62e-09	3.79e-07
EPR1|8475	92.0811	0.977211	0.166827	5.85764	4.69e-09	3.82e-07
PFN2|5217	2793.37	0.365472	0.0623994	5.85698	4.71e-09	3.82e-07
VPS36|51028	1130.52	-0.386257	0.0659463	-5.85715	4.71e-09	3.82e-07
RAD21|5885	3405.01	0.380001	0.0648923	5.85587	4.75e-09	3.83e-07
MAL2|114569	3200.85	0.444994	0.076054	5.85103	4.89e-09	3.93e-07
DCAF13|25879	838.982	0.354484	0.0605984	5.84973	4.92e-09	3.94e-07
TNNC1|7134	130.556	1.7173	0.293596	5.84921	4.94e-09	3.94e-07
MGC16275|85001	55.427	-0.4747	0.0811676	-5.84839	4.96e-09	3.94e-07
TMEM110|375346	152.076	0.305045	0.0521649	5.84771	4.98e-09	3.94e-07
NSMCE2|286053	296.805	0.361182	0.0617852	5.84576	5.04e-09	3.97e-07
TPD52|7163	9584.91	0.469008	0.080444	5.83024	5.53e-09	4.34e-07
UBE2W|55284	646.803	0.374454	0.0642735	5.82595	5.68e-09	4.43e-07
MTSS1|9788	538.436	0.482138	0.0828526	5.81922	5.91e-09	4.59e-07
STARD3NL|83930	1616.35	0.520652	0.0895276	5.81555	6.04e-09	4.68e-07
IFT80|57560	359.529	0.339963	0.0585012	5.8112	6.2e-09	4.78e-07
KIF20A|10112	84.6478	0.966514	0.16639	5.80873	6.29e-09	4.83e-07
BUB1|699	75.9049	0.959626	0.165241	5.80743	6.34e-09	4.85e-07
ANKRD32|84250	114.758	0.506927	0.0873964	5.80032	6.62e-09	5.04e-07
SERP1|27230	9503.21	0.353099	0.0609292	5.79523	6.82e-09	5.17e-07
STAU2|27067	812.869	0.375267	0.0648246	5.78896	7.08e-09	5.35e-07
SRPRB|58477	2005.16	0.363608	0.0629971	5.77181	7.84e-09	5.9e-07
TMEM92|162461	16.96	1.35403	0.235586	5.74751	9.06e-09	6.78e-07
NEIL3|55247	9.34836	1.06141	0.184894	5.74064	9.43e-09	7.03e-07
CDCA5|113130	126.013	0.740573	0.129145	5.73443	9.78e-09	7.24e-07
RRM2|6241	201.611	0.882204	0.15384	5.73457	9.78e-09	7.24e-07
KLHL25|64410	274.749	-0.265356	0.0463297	-5.72756	1.02e-08	7.51e-07
GREB1L|80000	27.8365	0.869798	0.152016	5.72174	1.05e-08	7.74e-07
SOX6|55553	35.5513	0.762238	0.133285	5.71884	1.07e-08	7.84e-07
EDEM3|80267	2122.1	0.524882	0.0919399	5.70896	1.14e-08	8.24e-07
TMEM65|157378	252.271	0.492257	0.0862158	5.70959	1.13e-08	8.24e-07
C8orf83|286144	1350.36	0.405149	0.071004	5.70601	1.16e-08	8.36e-07
ACSL1|2180	6176.97	0.472351	0.0828771	5.69942	1.2e-08	8.65e-07
TROAP|10024	58.1141	0.929833	0.163294	5.69424	1.24e-08	8.88e-07
PABPC1|26986	37017	0.444407	0.0780541	5.69358	1.24e-08	8.88e-07
ADD2|119	77.5343	1.25411	0.22034	5.69168	1.26e-08	8.95e-07
POLR2K|5440	865.925	0.322055	0.0565962	5.6904	1.27e-08	8.98e-07
FNDC3B|64778	1139.01	0.406432	0.0714746	5.68638	1.3e-08	9.16e-07
MX2|4600	166.063	0.897446	0.157841	5.68575	1.3e-08	9.16e-07
ATAD2|29028	763.542	0.489705	0.0862579	5.67722	1.37e-08	9.56e-07
CDC20|991	117.43	0.861819	0.151799	5.67738	1.37e-08	9.56e-07
PHC3|80012	1395.15	0.341619	0.0602301	5.6719	1.41e-08	9.82e-07
EEF1A1P9|441032	9526.21	-0.321742	0.0568184	-5.66263	1.49e-08	1.03e-06
KLHL24|54800	1163.68	0.388503	0.0686981	5.65522	1.56e-08	1.07e-06
EIF2C2|27161	163.937	0.52868	0.0936747	5.64378	1.66e-08	1.14e-06
C1orf187|374946	2.75406	0.834381	0.147931	5.64033	1.7e-08	1.16e-06
HJURP|55355	95.7419	0.896036	0.158935	5.63775	1.72e-08	1.18e-06
ARL6|84100	70.2607	0.321014	0.0569609	5.63568	1.74e-08	1.19e-06
IFI27|3429	416.894	0.888265	0.157836	5.62779	1.83e-08	1.24e-06
CXCR7|57007	197.299	0.720594	0.128205	5.62062	1.9e-08	1.28e-06
ORC6L|23594	41.3136	0.725781	0.129251	5.61526	1.96e-08	1.32e-06
SLC37A2|219855	264.691	0.768454	0.136891	5.61364	1.98e-08	1.33e-06
LRRN2|10446	62.1945	0.75099	0.133902	5.60849	2.04e-08	1.36e-06
MELK|9833	58.7005	0.921599	0.164409	5.60554	2.08e-08	1.38e-06
TPX2|22974	213.772	0.821387	0.146644	5.60123	2.13e-08	1.41e-06
TNFSF10|8743	4499.9	0.522892	0.0934704	5.5942	2.22e-08	1.46e-06
MCF2L2|23101	17.7698	0.801982	0.143408	5.59231	2.24e-08	1.47e-06
PKD1L1|168507	7.32416	0.799837	0.143022	5.59243	2.24e-08	1.47e-06
YWHAG|7532	4339.47	0.281542	0.0503459	5.59216	2.24e-08	1.47e-06
FABP5|2171	427.053	1.43645	0.257252	5.58383	2.35e-08	1.53e-06
NUSAP1|51203	172.972	0.802636	0.144033	5.57258	2.51e-08	1.63e-06
NCAPG2|54892	268.885	0.461229	0.0828383	5.56782	2.58e-08	1.66e-06
SUCNR1|56670	4.47921	1.69792	0.304926	5.56832	2.57e-08	1.66e-06
VPS41|27072	1170.32	0.261108	0.046912	5.5659	2.61e-08	1.68e-06
SHANK1|50944	5.92865	0.915464	0.164499	5.56516	2.62e-08	1.68e-06
HOXB7|3217	37.4106	0.797611	0.143356	5.56385	2.64e-08	1.68e-06
OAS3|4940	825.824	0.761384	0.136927	5.5605	2.69e-08	1.71e-06
CHMP4C|92421	755.993	0.509022	0.0915862	5.55784	2.73e-08	1.73e-06
PTDSS1|9791	1586.64	0.333172	0.0599817	5.55456	2.78e-08	1.76e-06
AMT|275	282.204	-0.727882	0.131081	-5.55293	2.81e-08	1.76e-06
METTL7B|196410	9.87585	0.977214	0.175965	5.55345	2.8e-08	1.76e-06
C3orf37|56941	825.191	0.216833	0.0391301	5.54133	3e-08	1.88e-06
STC2|8614	267.459	0.756881	0.136613	5.54033	3.02e-08	1.88e-06
MCM10|55388	21.6916	0.937805	0.169418	5.53546	3.1e-08	1.93e-06
CDK1|983	181.043	0.832262	0.150419	5.53297	3.15e-08	1.95e-06
SLC1A2|6506	44.5036	0.883281	0.159683	5.53146	3.18e-08	1.96e-06
NRXN3|9369	162.928	0.800713	0.144913	5.52548	3.29e-08	2.02e-06
SAA2|6289	80.271	-1.77966	0.322988	-5.50999	3.59e-08	2.2e-06
ANK1|286	95.9972	1.04763	0.190178	5.50869	3.62e-08	2.21e-06
E2F5|1875	219.341	0.496536	0.0902491	5.50185	3.76e-08	2.29e-06
HTR2B|3357	12.3068	0.858452	0.156054	5.50101	3.78e-08	2.29e-06
PAK2|5062	2175.33	0.24842	0.0452261	5.49285	3.95e-08	2.39e-06
BRIP1|83990	20.4282	0.852863	0.155324	5.49085	4e-08	2.41e-06
KIAA0101|9768	92.2677	0.742965	0.135422	5.48629	4.1e-08	2.47e-06
GLOD4|51031	1481.43	-0.257746	0.047004	-5.48348	4.17e-08	2.5e-06
ESCO2|157570	20.1137	0.881991	0.160869	5.48265	4.19e-08	2.5e-06
DIAPH3|81624	25.032	0.820805	0.149878	5.47649	4.34e-08	2.58e-06
LOC147804|147804	910.894	-0.677055	0.123673	-5.47453	4.39e-08	2.6e-06
SGEF|26084	2074.97	0.536382	0.0980443	5.47082	4.48e-08	2.65e-06
EDAR|10913	21.2925	-1.21405	0.222325	-5.46069	4.74e-08	2.8e-06
CDCA8|55143	87.9216	0.595938	0.109206	5.45703	4.84e-08	2.85e-06
CCNA2|890	98.4074	0.728	0.133437	5.45578	4.88e-08	2.86e-06
GARS|2617	1793.55	0.286724	0.0525603	5.45514	4.89e-08	2.86e-06
CPNE3|8895	3630.46	0.37998	0.0696835	5.45295	4.95e-08	2.88e-06
POC1A|25886	88.5033	0.562815	0.103229	5.45211	4.98e-08	2.89e-06
CHCHD3|54927	683.556	0.214156	0.0393211	5.44635	5.14e-08	2.97e-06
RNF7|9616	1422.34	0.267375	0.0492057	5.43381	5.52e-08	3.18e-06
SPAG5|10615	159.925	0.671036	0.123535	5.43196	5.57e-08	3.2e-06
TPT1|7178	67842	-0.401357	0.0738983	-5.4312	5.6e-08	3.21e-06
KIF18A|81930	19.9017	0.698978	0.128775	5.42789	5.7e-08	3.26e-06
LY6G5C|80741	94.6818	-0.493529	0.0909808	-5.42454	5.81e-08	3.31e-06
SAA1|6288	174.219	-1.59245	0.293706	-5.42193	5.9e-08	3.35e-06
NAA50|80218	2467.17	0.245677	0.0453673	5.41529	6.12e-08	3.46e-06
PGM2L1|283209	394.024	0.603133	0.111415	5.41337	6.18e-08	3.49e-06
DLEC1|9940	20.3753	-0.943142	0.174571	-5.40262	6.57e-08	3.7e-06
CRIP2|1397	1715.53	0.694488	0.128685	5.39681	6.78e-08	3.79e-06
GPNMB|10457	1472.17	0.660192	0.122326	5.39701	6.78e-08	3.79e-06
SLC2A5|6518	240.079	-1.15716	0.214658	-5.39074	7.02e-08	3.91e-06
POSTN|10631	1014.83	0.804759	0.149351	5.38838	7.11e-08	3.95e-06
CCK|885	160.308	-1.56362	0.290466	-5.38315	7.32e-08	4.06e-06
CCDC149|91050	890.681	-0.284611	0.0529925	-5.37078	7.84e-08	4.33e-06
FAP|2191	111.133	0.910529	0.169676	5.36628	8.04e-08	4.43e-06
DUOX2|50506	72.211	-1.26421	0.236357	-5.34873	8.86e-08	4.87e-06
SLC33A1|9197	835.377	0.370505	0.0693267	5.34433	9.08e-08	4.97e-06
PTPN18|26469	3016.39	-0.343657	0.0643587	-5.33971	9.31e-08	5.06e-06
RTP4|64108	98.2887	0.7517	0.140775	5.33971	9.31e-08	5.06e-06
VPS53|55275	1049.16	-0.264948	0.0496208	-5.33944	9.32e-08	5.06e-06
KIAA1429|25962	1159.52	0.289197	0.0541694	5.33874	9.36e-08	5.07e-06
DLGAP5|9787	48.6118	0.927353	0.173742	5.33754	9.42e-08	5.09e-06
MAPK8IP2|23542	446.834	0.656136	0.122967	5.33586	9.51e-08	5.12e-06
ZXDC|79364	1113.85	0.193518	0.0362795	5.33411	9.6e-08	5.15e-06
TCEB1|6921	663.638	0.35657	0.0668599	5.33309	9.66e-08	5.17e-06
ART4|420	16.2342	1.28894	0.24175	5.33169	9.73e-08	5.18e-06
HOXC8|3224	4.84456	1.41998	0.266322	5.3318	9.72e-08	5.18e-06
CDCA2|157313	20.6504	0.817594	0.153463	5.32763	9.95e-08	5.28e-06
C1orf74|148304	86.6667	0.433041	0.081493	5.31384	1.07e-07	5.68e-06
DONSON|29980	107.484	0.380991	0.0717208	5.31214	1.08e-07	5.72e-06
PABPC3|5042	409.197	0.518633	0.0977007	5.30838	1.11e-07	5.82e-06
CELSR3|1951	159.085	1.02143	0.192468	5.307	1.11e-07	5.85e-06
FAM54A|113115	9.64742	0.82655	0.155783	5.30578	1.12e-07	5.87e-06
ADAMTS16|170690	7.52211	1.05033	0.198016	5.30425	1.13e-07	5.9e-06
AKAP12|9590	1221.66	0.680398	0.128303	5.30307	1.14e-07	5.92e-06
RAB40A|142684	17.5351	-0.917982	0.173147	-5.30177	1.15e-07	5.95e-06
DSCC1|79075	82.3694	0.506827	0.0956837	5.2969	1.18e-07	6.09e-06
MYH15|22989	40.4378	0.947383	0.179012	5.29229	1.21e-07	6.21e-06
SLC25A32|81034	448.855	0.282859	0.0534423	5.29279	1.2e-07	6.21e-06
HPSE|10855	17.1384	0.8313	0.157312	5.28439	1.26e-07	6.45e-06
MAP4K4|9448	1677.85	0.276113	0.052248	5.28465	1.26e-07	6.45e-06
ODZ4|26011	68.7325	0.736771	0.139519	5.2808	1.29e-07	6.56e-06
CDAN1|146059	515.392	-0.243377	0.0461533	-5.27323	1.34e-07	6.82e-06
RCBTB2|1102	358.934	-0.349691	0.066399	-5.26651	1.39e-07	7.05e-06
EML6|400954	105.564	-1.20974	0.229867	-5.26281	1.42e-07	7.18e-06
EDN3|1908	41.4742	-1.23124	0.234056	-5.26045	1.44e-07	7.25e-06
BANK1|55024	788.768	1.1178	0.212825	5.25218	1.5e-07	7.56e-06
MYBL1|4603	43.4119	0.491217	0.0935694	5.24976	1.52e-07	7.63e-06
SFRP4|6424	1731.48	0.936291	0.178352	5.24968	1.52e-07	7.63e-06
PSMD11|5717	1110.15	0.223925	0.0426623	5.24878	1.53e-07	7.64e-06
SLC5A8|160728	24.1376	-1.51801	0.289363	-5.24605	1.55e-07	7.74e-06
CENPI|2491	8.152	1.00913	0.192458	5.24338	1.58e-07	7.83e-06
MRPL15|29088	833.605	0.350932	0.0669523	5.24152	1.59e-07	7.89e-06
FRZB|2487	379.183	0.670984	0.128104	5.23781	1.62e-07	8.02e-06
KIF11|3832	161.557	0.612748	0.117035	5.23559	1.64e-07	8.1e-06
UHRF1|29128	64.0611	0.792161	0.151347	5.23408	1.66e-07	8.15e-06
RIPK2|8767	671.361	0.406932	0.0777557	5.23346	1.66e-07	8.15e-06
ZNF248|57209	410.293	-0.252323	0.048217	-5.23307	1.67e-07	8.15e-06
SNX4|8723	1123.24	0.284518	0.0544095	5.22919	1.7e-07	8.3e-06
CDCA4|55038	187.251	0.319141	0.0610811	5.22488	1.74e-07	8.47e-06
KIAA1524|57650	64.6164	0.534499	0.102372	5.22116	1.78e-07	8.62e-06
DNAJB6|10049	1107.73	0.222908	0.0427766	5.21098	1.88e-07	9.08e-06
KIF18B|146909	36.5642	0.923178	0.177291	5.20715	1.92e-07	9.25e-06
NCBP2|22916	1810.65	0.204053	0.0392306	5.20138	1.98e-07	9.44e-06
PARP14|54625	1425.72	0.427575	0.0821894	5.20232	1.97e-07	9.44e-06
TFG|10342	2163.81	0.215911	0.0415093	5.20151	1.98e-07	9.44e-06
ZNF367|195828	67.4094	0.586906	0.112813	5.20246	1.97e-07	9.44e-06
CNBP|7555	9021.98	0.186406	0.035852	5.19933	2e-07	9.5e-06
NLGN1|22871	48.349	0.963922	0.18538	5.19972	2e-07	9.5e-06
GATAD2A|54815	1271.93	0.208412	0.0401529	5.19047	2.1e-07	9.94e-06
RPL32P3|132241	145.023	0.444385	0.0856797	5.18659	2.14e-07	1.01e-05
CASP8|841	402.25	0.350032	0.067532	5.18321	2.18e-07	1.03e-05
BUB1B|701	82.7536	0.702385	0.135575	5.18077	2.21e-07	1.04e-05
FAM117A|81558	506.014	0.267398	0.0516098	5.18115	2.21e-07	1.04e-05
FANCD2|2177	168.673	0.397204	0.0766932	5.17912	2.23e-07	1.04e-05
KLHL31|401265	41.9084	0.649058	0.125335	5.17858	2.24e-07	1.04e-05
CD68|968	803.522	0.556374	0.107456	5.17771	2.25e-07	1.05e-05
WWP1|11059	2028.5	0.364945	0.0704996	5.17655	2.26e-07	1.05e-05
ZFAND1|79752	851.836	0.332374	0.064207	5.17661	2.26e-07	1.05e-05
GINS2|51659	118.549	0.607571	0.117388	5.17577	2.27e-07	1.05e-05
ZNF695|57116	11.4986	0.732006	0.14153	5.17208	2.32e-07	1.07e-05
JPH4|84502	240.053	-0.907654	0.175544	-5.17052	2.33e-07	1.07e-05
VAMP2|6844	2713.69	-0.312223	0.0603831	-5.1707	2.33e-07	1.07e-05
SNX16|64089	290.609	0.419148	0.0810804	5.16953	2.35e-07	1.07e-05
LOC389332|389332	82.8825	-1.43326	0.277415	-5.16647	2.39e-07	1.09e-05
CILP2|148113	49.8859	0.782417	0.151485	5.16497	2.4e-07	1.09e-05
BFAR|51283	1034.71	0.170812	0.0330748	5.16442	2.41e-07	1.09e-05
COL11A1|1301	17.1856	1.53104	0.296522	5.16334	2.43e-07	1.09e-05
GSG2|83903	12.8297	0.727967	0.140995	5.16307	2.43e-07	1.09e-05
TTYH3|80727	2048.37	0.368849	0.0714276	5.16397	2.42e-07	1.09e-05
PROK1|84432	94.9322	-1.20224	0.232965	-5.16062	2.46e-07	1.11e-05
DIRC2|84925	530.386	0.322485	0.0625096	5.15897	2.48e-07	1.11e-05
HIST1H3B|8358	0.740772	1.4641	0.283797	5.15897	2.48e-07	1.11e-05
CMTM8|152189	210.17	0.499644	0.0968658	5.15811	2.49e-07	1.11e-05
SMG6|23293	1248.85	-0.209828	0.0406885	-5.15695	2.51e-07	1.12e-05
FPR3|2359	117.569	0.648185	0.12573	5.15538	2.53e-07	1.12e-05
ASPM|259266	64.571	0.872722	0.169323	5.1542	2.55e-07	1.13e-05
COL1A2|1278	11592.9	0.656052	0.127317	5.15292	2.56e-07	1.13e-05
RELN|5649	360.934	1.21268	0.235348	5.15274	2.57e-07	1.13e-05
OSBPL11|114885	284.653	0.282992	0.0549748	5.14767	2.64e-07	1.16e-05
SDC2|6383	1792.36	0.557956	0.108421	5.14619	2.66e-07	1.17e-05
LMX1B|4010	49.4875	0.948225	0.184302	5.14496	2.68e-07	1.17e-05
TARS|6897	1876.64	0.299516	0.0582239	5.14421	2.69e-07	1.17e-05
CACNB3|784	389.596	0.427987	0.0832095	5.14348	2.7e-07	1.18e-05
SKA3|221150	45.683	0.745475	0.144969	5.14231	2.71e-07	1.18e-05
CRTC1|23373	625.061	-0.263296	0.0512259	-5.1399	2.75e-07	1.19e-05
GALNT2|2590	1892.92	0.258366	0.0502709	5.13946	2.76e-07	1.19e-05
MKI67|4288	424.122	0.704826	0.137258	5.13506	2.82e-07	1.22e-05
SSR3|6747	4464.87	0.272231	0.0530402	5.13254	2.86e-07	1.23e-05
CDH2|1000	109.708	1.13051	0.220426	5.12876	2.92e-07	1.25e-05
SFRS12IP1|285672	521.11	-0.3099	0.0604428	-5.12716	2.94e-07	1.26e-05
MPDU1|9526	1675.76	-0.440293	0.085888	-5.12636	2.95e-07	1.26e-05
PKHD1L1|93035	6.7331	0.9215	0.179997	5.11952	3.06e-07	1.31e-05
ATAD5|79915	32.555	0.538199	0.105162	5.11782	3.09e-07	1.32e-05
DCAF6|55827	2681.62	0.251903	0.0492314	5.11671	3.11e-07	1.32e-05
SPAG1|6674	187.029	0.552892	0.108106	5.11437	3.15e-07	1.33e-05
ITGBL1|9358	251.139	0.953849	0.18679	5.10653	3.28e-07	1.39e-05
KIF26B|55083	44.8978	0.739787	0.144882	5.10614	3.29e-07	1.39e-05
SLC1A6|6511	1.70262	-1.82095	0.356704	-5.10492	3.31e-07	1.39e-05
CTSK|1513	532.502	0.583165	0.114361	5.09932	3.41e-07	1.43e-05
FBXO25|26260	1852.77	-0.427764	0.0838821	-5.09958	3.4e-07	1.43e-05
PART1|25859	1781.61	-0.684089	0.134285	-5.09429	3.5e-07	1.46e-05
TOP2A|7153	382.939	0.832153	0.163462	5.09081	3.57e-07	1.49e-05
HIST1H2AG|8969	10.897	0.921279	0.181023	5.08928	3.59e-07	1.5e-05
INHBA|3624	60.6328	0.997295	0.196109	5.08541	3.67e-07	1.52e-05
KIF23|9493	63.5459	0.707094	0.139021	5.08624	3.65e-07	1.52e-05
RAD54B|25788	60.9003	0.481856	0.0947504	5.08554	3.67e-07	1.52e-05
PLXNA1|5361	908.201	0.35918	0.070674	5.0822	3.73e-07	1.54e-05
OR2C3|81472	2.12664	1.37656	0.271098	5.07771	3.82e-07	1.57e-05
C8orf76|84933	353.041	0.292058	0.0575258	5.07699	3.83e-07	1.58e-05
KPNA2|3838	559.93	0.418555	0.0824932	5.07382	3.9e-07	1.6e-05
SPC25|57405	26.0255	0.807181	0.15912	5.07279	3.92e-07	1.6e-05
DNMT3B|1789	39.7233	0.628083	0.12383	5.07216	3.93e-07	1.61e-05
ACTA1|58	324.123	1.80624	0.356897	5.06095	4.17e-07	1.7e-05
AHR|196	752.365	0.627028	0.123934	5.05938	4.21e-07	1.7e-05
LACTB2|51110	314.872	0.391887	0.0774507	5.05982	4.2e-07	1.7e-05
LAMP3|27074	164.297	0.892393	0.176385	5.05934	4.21e-07	1.7e-05
CMPK2|129607	131.345	0.665366	0.131637	5.05456	4.31e-07	1.74e-05
MX1|4599	828.04	0.806777	0.159644	5.0536	4.34e-07	1.75e-05
C9orf25|203259	431.199	0.269834	0.0534597	5.04742	4.48e-07	1.8e-05
ZNF706|51123	1170.83	0.322808	0.0640075	5.04328	4.58e-07	1.84e-05
CD38|952	512.923	-1.23367	0.244828	-5.03893	4.68e-07	1.86e-05
CYP20A1|57404	687.285	-0.207511	0.0411822	-5.03887	4.68e-07	1.86e-05
LMLN|89782	239.307	0.32936	0.0653631	5.03892	4.68e-07	1.86e-05
TXNRD3IT1|645840	199.025	0.26458	0.0524993	5.03968	4.66e-07	1.86e-05
NUDT10|170685	278.056	0.65784	0.130634	5.03575	4.76e-07	1.88e-05
VPS8|23355	651.444	0.219044	0.0434964	5.0359	4.76e-07	1.88e-05
HIST1H1E|3008	35.8991	0.946521	0.1881	5.03202	4.85e-07	1.92e-05
SLC35F1|222553	51.9529	-0.893798	0.177643	-5.03143	4.87e-07	1.92e-05
CLSPN|63967	14.8809	0.96081	0.191303	5.02245	5.1e-07	2.01e-05
ASF1B|55723	110.325	0.678353	0.135163	5.01878	5.2e-07	2.04e-05
CDC25C|995	22.2392	0.849963	0.16936	5.01869	5.2e-07	2.04e-05
CIT|11113	94.9256	0.597783	0.119152	5.01696	5.25e-07	2.05e-05
PLEKHF2|79666	411.585	0.404297	0.080632	5.0141	5.33e-07	2.08e-05
C17orf81|23587	697.041	-0.311319	0.062123	-5.01132	5.41e-07	2.1e-05
B4GALT4|8702	576.428	0.225222	0.0449855	5.00655	5.54e-07	2.15e-05
CDKN2C|1031	237.853	0.536139	0.107087	5.00659	5.54e-07	2.15e-05
MLPH|79083	8205	-0.424758	0.0849635	-4.99929	5.75e-07	2.23e-05
FLOT2|2319	4045.32	-0.238601	0.0477484	-4.99705	5.82e-07	2.25e-05
CES3|23491	46.875	1.33047	0.266508	4.99222	5.97e-07	2.3e-05
CYP3A7|1551	3.73666	-1.52494	0.306003	-4.98342	6.25e-07	2.4e-05
GLT25D1|79709	1345.32	0.213889	0.0429333	4.98189	6.3e-07	2.41e-05
IDI2|91734	87.9387	-0.382556	0.0767859	-4.98212	6.29e-07	2.41e-05
SLC6A10P|386757	7.83046	0.451153	0.0905498	4.98237	6.28e-07	2.41e-05
RFPL2|10739	349.679	-1.06038	0.212892	-4.98086	6.33e-07	2.41e-05
HEATR2|54919	676.26	0.249601	0.0501461	4.97747	6.44e-07	2.45e-05
C6orf155|79940	35.3651	-0.635698	0.127876	-4.97121	6.65e-07	2.52e-05
VCPIP1|80124	579.784	0.340037	0.0684014	4.9712	6.65e-07	2.52e-05
FAM131B|9715	21.396	0.789753	0.158909	4.96985	6.7e-07	2.53e-05
HIGD1A|25994	1615.59	0.28085	0.0565202	4.96903	6.73e-07	2.54e-05
PNPLA7|375775	1857.21	-0.441801	0.0889242	-4.96829	6.75e-07	2.54e-05
SARS2|54938	503.347	-0.299147	0.0602068	-4.96865	6.74e-07	2.54e-05
CES2|8824	1233.68	-0.232262	0.0467557	-4.96756	6.78e-07	2.54e-05
PLA2G4E|123745	2.32206	1.39269	0.280507	4.9649	6.87e-07	2.57e-05
TTK|7272	81.0011	0.761991	0.153535	4.96296	6.94e-07	2.59e-05
C1orf150|148823	96.2154	1.12648	0.227008	4.9623	6.97e-07	2.6e-05
MMP28|79148	147.435	-0.757302	0.152628	-4.96175	6.99e-07	2.6e-05
CBX3|11335	2501.39	0.295257	0.059517	4.96088	7.02e-07	2.61e-05
KIF2C|11004	72.4867	0.70001	0.141118	4.96046	7.03e-07	2.61e-05
FAM72B|653820	29.7568	0.686785	0.138589	4.95556	7.21e-07	2.67e-05
CENPE|1062	73.6116	0.664823	0.134223	4.95311	7.3e-07	2.7e-05
SRPK3|26576	98.3357	0.694779	0.140281	4.95278	7.32e-07	2.7e-05
AMD1|262	10480.9	-0.540601	0.109168	-4.952	7.35e-07	2.7e-05
ADAP2|55803	94.2714	0.421853	0.0852218	4.95006	7.42e-07	2.72e-05
WDR76|79968	65.6176	0.45754	0.0925032	4.94621	7.57e-07	2.77e-05
GRB10|2887	905.187	0.289235	0.0584904	4.94501	7.61e-07	2.78e-05
SYCE1|93426	73.4816	-2.07849	0.420307	-4.94517	7.61e-07	2.78e-05
QDPR|5860	1425.57	-0.42034	0.0850266	-4.94362	7.67e-07	2.79e-05
SLC25A36|55186	1533.87	0.261576	0.0529344	4.94151	7.75e-07	2.82e-05
TSPAN13|27075	4247.87	0.402359	0.0814743	4.93847	7.87e-07	2.86e-05
FAM72D|728833	12.7669	0.729091	0.147654	4.93784	7.9e-07	2.86e-05
IQGAP3|128239	86.209	0.840789	0.170305	4.93695	7.94e-07	2.87e-05
NPNT|255743	4155.97	0.562884	0.114115	4.93261	8.11e-07	2.93e-05
MTHFS|10588	761.157	-0.331259	0.0671982	-4.92958	8.24e-07	2.97e-05
PIK3R4|30849	836.107	0.297819	0.0604395	4.92755	8.33e-07	2.99e-05
YY1|7528	1153.62	0.199911	0.0405728	4.92723	8.34e-07	2.99e-05
RGS1|5996	893.495	0.683261	0.138745	4.92457	8.45e-07	3.02e-05
C10orf82|143379	6.83222	-1.44237	0.292962	-4.92341	8.5e-07	3.04e-05
AQP5|362	11.502	-1.13337	0.23041	-4.91891	8.7e-07	3.1e-05
ADAMTS12|81792	13.7033	0.788891	0.160525	4.91444	8.9e-07	3.17e-05
GNRHR2|114814	440.476	-0.279845	0.0569579	-4.9132	8.96e-07	3.18e-05
KIFC1|3833	130.652	0.644627	0.131383	4.90647	9.27e-07	3.29e-05
WDHD1|11169	71.3219	0.479534	0.0977879	4.90382	9.4e-07	3.32e-05
SPAG7|9552	1127.86	-0.328039	0.0670081	-4.89551	9.81e-07	3.46e-05
RAD51AP1|10635	62.7926	0.513695	0.104972	4.89364	9.9e-07	3.49e-05
AKR1C1|1645	116.964	0.833698	0.170512	4.88937	1.01e-06	3.56e-05
OPA1|4976	1255.7	0.23326	0.0477612	4.88387	1.04e-06	3.65e-05
CIRBP|1153	10207.4	-0.300557	0.0615683	-4.88168	1.05e-06	3.69e-05
JMJD7-PLA2G4B|8681	757.443	-0.379047	0.0776796	-4.87962	1.06e-06	3.72e-05
CKS2|1164	275.284	0.500796	0.102687	4.87693	1.08e-06	3.76e-05
GPR62|118442	4.66066	-0.829459	0.170145	-4.87502	1.09e-06	3.79e-05
ZFP2|80108	67.0631	-0.247017	0.0506948	-4.87263	1.1e-06	3.83e-05
C16orf72|29035	1056.74	0.16404	0.0336705	4.8719	1.11e-06	3.84e-05
ARL8B|55207	1871.94	0.192099	0.03946	4.8682	1.13e-06	3.89e-05
BMP8B|656	61.75	0.666259	0.13686	4.86819	1.13e-06	3.89e-05
GPRIN1|114787	50.9297	0.555237	0.114147	4.86424	1.15e-06	3.97e-05
LUZP6|767558	2808.5	0.237234	0.0487806	4.86328	1.15e-06	3.98e-05
CSPP1|79848	218.185	0.344719	0.070978	4.85671	1.19e-06	4.1e-05
MCTP2|55784	885.277	-0.474334	0.0976635	-4.85682	1.19e-06	4.1e-05
HMOX1|3162	197.41	0.578473	0.119243	4.85123	1.23e-06	4.2e-05
VCAN|1462	840.221	0.819265	0.168883	4.85108	1.23e-06	4.2e-05
HOXB9|3219	22.0354	0.882562	0.182028	4.8485	1.24e-06	4.25e-05
RPN1|6184	8667.14	0.2615	0.053952	4.8469	1.25e-06	4.27e-05
ARHGAP11A|9824	95.0521	0.568409	0.117319	4.84497	1.27e-06	4.31e-05
GART|2618	1030.5	0.239446	0.0494804	4.8392	1.3e-06	4.42e-05
IRF5|3663	148.158	0.384588	0.0794788	4.83887	1.31e-06	4.42e-05
TXNRD1|7296	1692.12	0.340072	0.0702738	4.83925	1.3e-06	4.42e-05
TRAM1|23471	4416.65	0.284604	0.0588307	4.83768	1.31e-06	4.44e-05
FAM95B1|100133036	56.8539	-0.777701	0.160857	-4.83473	1.33e-06	4.49e-05
RANBP3|8498	1570.91	-0.168522	0.0348646	-4.8336	1.34e-06	4.51e-05
VPS33B|26276	386.258	-0.184392	0.0381845	-4.82896	1.37e-06	4.61e-05
SI|6476	198.57	1.40879	0.291838	4.82732	1.38e-06	4.64e-05
FOXI1|2299	30.9569	-1.71044	0.35441	-4.82616	1.39e-06	4.66e-05
MAP6D1|79929	143.693	0.550512	0.1141	4.8248	1.4e-06	4.68e-05
LOC100129534|100129534	81.2629	-0.387365	0.0803175	-4.82292	1.41e-06	4.72e-05
DUSP5P|574029	5.82354	1.17706	0.244228	4.81952	1.44e-06	4.78e-05
GINS1|9837	68.3564	0.505582	0.104904	4.81947	1.44e-06	4.78e-05
GPR88|54112	17.8356	1.03309	0.214431	4.8178	1.45e-06	4.81e-05
GLRX2|51022	318.713	0.373248	0.0775573	4.81254	1.49e-06	4.92e-05
LOC100302640|100302640	8.05926	0.588817	0.122351	4.81251	1.49e-06	4.92e-05
VEZT|55591	1258.61	0.237081	0.0492719	4.8117	1.5e-06	4.94e-05
SLC37A3|84255	959.943	0.316538	0.0657981	4.81074	1.5e-06	4.95e-05
NHEDC1|150159	8.1922	-0.544103	0.113144	-4.80895	1.52e-06	4.99e-05
TFRC|7037	715.959	0.454513	0.0945455	4.80735	1.53e-06	5.02e-05
SLC22A1|6580	5.1838	-0.806071	0.16778	-4.80432	1.55e-06	5.09e-05
EPHX2|2053	2202.35	-0.459784	0.095777	-4.80056	1.58e-06	5.17e-05
VPS39|23339	1932.52	-0.19522	0.0406754	-4.79947	1.59e-06	5.19e-05
PBK|55872	45.6855	0.823476	0.171884	4.79088	1.66e-06	5.41e-05
GTSE1|51512	53.4213	0.731522	0.152802	4.78738	1.69e-06	5.5e-05
FAM20A|54757	46.442	0.600328	0.125433	4.78604	1.7e-06	5.52e-05
PIK3CA|5290	307.45	0.415382	0.0867944	4.78582	1.7e-06	5.52e-05
TYMS|7298	161.113	0.516343	0.107951	4.78312	1.73e-06	5.58e-05
ASPRV1|151516	45.9893	-0.312928	0.0654413	-4.78181	1.74e-06	5.61e-05
PCK2|5106	605.656	0.324812	0.0679558	4.77976	1.76e-06	5.66e-05
SNX8|29886	248.443	0.296902	0.0621367	4.77821	1.77e-06	5.69e-05
C3orf58|205428	452.532	0.402826	0.0843302	4.77677	1.78e-06	5.72e-05
ARPM1|84517	24.0998	0.359713	0.0753532	4.77369	1.81e-06	5.8e-05
PCYT1A|5130	279.762	0.30597	0.0641182	4.77197	1.82e-06	5.84e-05
ASTE1|28990	149.126	0.182675	0.0382837	4.77161	1.83e-06	5.84e-05
CTXN3|613212	2.21327	1.05432	0.221057	4.76943	1.85e-06	5.88e-05
ZBTB10|65986	1649.81	0.553695	0.116093	4.76942	1.85e-06	5.88e-05
LOC643837|643837	329.087	-0.399089	0.083695	-4.76838	1.86e-06	5.91e-05
FAM133A|286499	2.37062	0.927989	0.194766	4.76465	1.89e-06	6.01e-05
SNTB1|6641	196.96	0.621428	0.130463	4.76326	1.9e-06	6.04e-05
CDCA3|83461	62.546	0.622375	0.130801	4.75818	1.95e-06	6.16e-05
EIF2A|83939	2270.69	0.223489	0.0469647	4.75867	1.95e-06	6.16e-05
TAGLN2|8407	3349.25	0.423574	0.0890177	4.75831	1.95e-06	6.16e-05
SMYD2|56950	654.613	0.370449	0.0779226	4.75407	1.99e-06	6.27e-05
DUOXA1|90527	62.1905	-0.982675	0.206808	-4.75163	2.02e-06	6.34e-05
VDAC1|7416	3957.98	0.213707	0.044985	4.75064	2.03e-06	6.36e-05
C3orf21|152002	275.492	0.257413	0.0542777	4.74252	2.11e-06	6.61e-05
INTS8|55656	774.413	0.312622	0.0659276	4.74191	2.12e-06	6.62e-05
CD80|941	5.34094	0.840921	0.177417	4.73979	2.14e-06	6.68e-05
MAB21L2|10586	4.86164	0.951247	0.200731	4.73892	2.15e-06	6.69e-05
AKR1C2|1646	41.6969	0.852942	0.180065	4.73685	2.17e-06	6.75e-05
FCGR2A|2212	267.971	0.497409	0.105019	4.73639	2.18e-06	6.76e-05
SLC18A2|6571	37.5029	-1.2009	0.253576	-4.73588	2.18e-06	6.76e-05
MSL3|10943	486.666	0.218841	0.0462169	4.73508	2.19e-06	6.78e-05
XRCC2|7516	22.0614	0.563711	0.119086	4.73363	2.21e-06	6.81e-05
KIF4A|24137	94.1949	0.820025	0.173382	4.72959	2.25e-06	6.94e-05
DYNC1LI1|51143	999.634	0.1667	0.0352539	4.72855	2.26e-06	6.96e-05
PLCH1|23007	48.6481	0.826801	0.174908	4.72707	2.28e-06	7e-05
DNAJC17|55192	294.246	-0.366402	0.0775258	-4.72619	2.29e-06	7.02e-05
MS4A4A|51338	92.0647	0.547298	0.115884	4.72281	2.33e-06	7.13e-05
S100P|6286	395.172	1.26019	0.267002	4.71976	2.36e-06	7.22e-05
E2F2|1870	33.5717	0.678791	0.143934	4.71597	2.41e-06	7.35e-05
RSAD2|91543	158.677	0.762383	0.161698	4.71485	2.42e-06	7.38e-05
TACC3|10460	266.485	0.56384	0.119601	4.71436	2.42e-06	7.38e-05
GLTSCR2|29997	11017.3	-0.413094	0.087774	-4.70634	2.52e-06	7.65e-05
GPX8|493869	238.037	0.518972	0.110265	4.70659	2.52e-06	7.65e-05
TMEM158|25907	266.905	-0.661907	0.140746	-4.70285	2.57e-06	7.77e-05
TOE1|114034	238.764	-0.224255	0.0476875	-4.70259	2.57e-06	7.77e-05
RAB40AL|282808	8.13227	-0.743208	0.158073	-4.70169	2.58e-06	7.79e-05
SLC2A6|11182	50.8052	0.638031	0.13572	4.70108	2.59e-06	7.8e-05
SGOL2|151246	84.5898	0.433423	0.092232	4.69927	2.61e-06	7.86e-05
CDC6|990	106.132	0.573133	0.122055	4.69569	2.66e-06	7.97e-05
GALE|2582	485.108	0.388046	0.0826346	4.69593	2.65e-06	7.97e-05
CSTF2|1478	303.485	0.222567	0.0474036	4.69514	2.66e-06	7.98e-05
KIAA1210|57481	215.755	-1.02883	0.219162	-4.69441	2.67e-06	8e-05
EEF1A1|1915	108094	-0.316009	0.0673232	-4.6939	2.68e-06	8e-05
DHRS1|115817	664.525	-0.272926	0.0581609	-4.69261	2.7e-06	8.03e-05
SCRIB|23513	2234.21	0.319148	0.0680088	4.69275	2.7e-06	8.03e-05
KRT13|3860	495.364	-1.57352	0.335407	-4.69136	2.71e-06	8.06e-05
FBXO43|286151	9.30446	0.598319	0.127569	4.69015	2.73e-06	8.1e-05
MYD88|4615	938.099	0.22473	0.0479288	4.68882	2.75e-06	8.14e-05
C15orf48|84419	1350.73	-1.16631	0.248879	-4.68625	2.78e-06	8.18e-05
FANCA|2175	54.5846	0.633534	0.135171	4.68692	2.77e-06	8.18e-05
LRRC20|55222	268.537	0.374609	0.0799336	4.68651	2.78e-06	8.18e-05
MAGED4|728239	214.123	-0.976237	0.20829	-4.6869	2.77e-06	8.18e-05
TTC35|9694	713.329	0.258338	0.0551225	4.68661	2.78e-06	8.18e-05
LENG9|94059	744.155	-0.501758	0.107226	-4.67944	2.88e-06	8.44e-05
IFIT2|3433	191.45	0.649701	0.139211	4.66702	3.06e-06	8.95e-05
MID1IP1|58526	1082.27	0.323589	0.0693417	4.66658	3.06e-06	8.96e-05
USP25|29761	754.946	0.26169	0.0560943	4.66519	3.08e-06	9e-05
MLF1IP|79682	175.131	0.540894	0.115966	4.66425	3.1e-06	9.03e-05
RHOA|387	8274.84	0.137573	0.0295063	4.66251	3.12e-06	9.09e-05
RGS20|8601	1.88454	0.905847	0.19436	4.66067	3.15e-06	9.16e-05
YY2|404281	25.0294	0.550555	0.118167	4.65915	3.18e-06	9.21e-05
SORBS3|10174	2716.33	-0.363404	0.07802	-4.65782	3.2e-06	9.26e-05
ZNF204P|7754	131.568	-0.634288	0.136225	-4.65618	3.22e-06	9.32e-05
UTP23|84294	389.776	0.274812	0.0590698	4.65234	3.28e-06	9.48e-05
NT5C3|51251	380.615	0.269816	0.0580055	4.65155	3.29e-06	9.5e-05
ASPN|54829	299.608	0.724471	0.15576	4.65119	3.3e-06	9.5e-05
OIP5|11339	19.7018	0.665884	0.143261	4.64805	3.35e-06	9.63e-05
LPAR6|10161	852.567	-0.417321	0.0897985	-4.6473	3.36e-06	9.64e-05
RHAG|6005	3.96459	1.74653	0.375797	4.64754	3.36e-06	9.64e-05
RMI1|80010	441.289	0.379399	0.0816533	4.64646	3.38e-06	9.66e-05
COL5A1|1289	1465.6	0.560239	0.120638	4.64396	3.42e-06	9.76e-05
ARFGEF1|10565	1597.6	0.291633	0.0628171	4.64258	3.44e-06	9.81e-05
PANX2|56666	244.595	0.467733	0.100774	4.64139	3.46e-06	9.86e-05
RGS12|6002	779.458	-0.313163	0.0674869	-4.64035	3.48e-06	9.89e-05
DUSP10|11221	159.082	0.466414	0.100542	4.639	3.5e-06	9.94e-05
C13orf36|400120	5.22241	1.28852	0.277838	4.63766	3.52e-06	9.99e-05
COPG|22820	9220.99	0.259442	0.0559871	4.63397	3.59e-06	0.000101385
ZNF148|7707	1119.67	0.279075	0.0602232	4.63402	3.59e-06	0.000101385
CHRAC1|54108	602.693	0.257144	0.0555163	4.63185	3.62e-06	0.000102272
TRIM63|84676	9.19259	1.27556	0.275527	4.62953	3.67e-06	0.000103271
WNT5B|81029	1050.89	-0.46521	0.100522	-4.62794	3.69e-06	0.000103909
MTERFD1|51001	299.432	0.296546	0.0641223	4.62469	3.75e-06	0.000105231
PACSIN1|29993	98.0431	0.543136	0.117435	4.62498	3.75e-06	0.000105231
PARP12|64761	824.857	0.342245	0.0740639	4.62094	3.82e-06	0.000106988
IGDCC4|57722	14.2401	0.810685	0.1755	4.61929	3.85e-06	0.000107682
HK3|3101	18.9649	0.747887	0.162068	4.61466	3.94e-06	0.000109782
SAMD9L|219285	205.694	0.632341	0.137021	4.61492	3.93e-06	0.000109782
EZH2|2146	133.263	0.451006	0.0978372	4.60976	4.03e-06	0.000111744
HMMR|3161	79.6994	0.726909	0.157681	4.60999	4.03e-06	0.000111744
HSFX2|100130086	32.1791	-0.385565	0.0836416	-4.60973	4.03e-06	0.000111744
SERP2|387923	50.6776	-0.678803	0.14724	-4.6102	4.02e-06	0.000111744
AP2M1|1173	7335.03	0.18896	0.0410211	4.6064	4.1e-06	0.000113042
CGNL1|84952	3067.47	-0.348532	0.0756547	-4.60688	4.09e-06	0.000113042
SERPINB11|89778	390.054	-1.57238	0.341343	-4.60644	4.1e-06	0.000113042
DUSP9|1852	5.74404	0.608834	0.132198	4.60548	4.12e-06	0.000113372
LRRIQ4|344657	0.967613	1.26652	0.275119	4.60353	4.15e-06	0.00011427
FAM64A|54478	35.9323	0.68582	0.14902	4.60221	4.18e-06	0.000114827
NISCH|11188	3561.48	-0.220548	0.0479748	-4.59716	4.28e-06	0.000117472
APOC2|344	41.0328	0.810135	0.17627	4.59598	4.31e-06	0.000117963
UBE2V2|7336	777.075	0.244573	0.0532434	4.59349	4.36e-06	0.000119204
FCGR3A|2214	319.301	0.563847	0.122836	4.59024	4.43e-06	0.000120901
HIST1H2BG|8339	184.65	0.707	0.154065	4.58897	4.45e-06	0.000121459
RNF112|7732	62.125	-0.825375	0.1799	-4.58795	4.48e-06	0.000121872
RAD23B|5887	4878.29	0.207344	0.0452025	4.587	4.5e-06	0.000122251
ZNF623|9831	372.536	0.41318	0.0900893	4.58634	4.51e-06	0.000122461
TRMT12|55039	395.422	0.253611	0.0553332	4.58334	4.58e-06	0.000124046
MUC13|56667	203.908	1.25501	0.273845	4.58294	4.58e-06	0.000124105
CRISPLD1|83690	1317.57	0.888774	0.194103	4.57888	4.67e-06	0.000126352
OAS1|4938	410.358	0.678495	0.14854	4.56775	4.93e-06	0.000133055
GTF2E1|2960	240.787	0.22062	0.0483097	4.56679	4.95e-06	0.000133473
SLC9A9|285195	449.992	0.448459	0.0982275	4.56551	4.98e-06	0.000134098
KCTD5|54442	655.297	0.1958	0.0428939	4.56475	5e-06	0.000134387
CCDC15|80071	74.2088	0.414225	0.090751	4.56441	5.01e-06	0.000134413
HIST1H4H|8365	476.917	0.660883	0.144903	4.56088	5.09e-06	0.000136458
PTK2|5747	2156.55	0.24482	0.0536811	4.56063	5.1e-06	0.000136458
TBC1D24|57465	253.875	0.296608	0.0650769	4.5578	5.17e-06	0.00013811
OXCT1|5019	1374.88	0.376851	0.0826927	4.55725	5.18e-06	0.000138276
RHOU|58480	3313.13	0.597104	0.131097	4.55466	5.25e-06	0.000139788
KCNK13|56659	17.9924	0.680684	0.149468	4.55404	5.26e-06	0.000139998
SFXN5|94097	421.675	-0.323535	0.0710724	-4.55219	5.31e-06	0.000141038
HP|3240	26.8878	-1.26529	0.278126	-4.54933	5.38e-06	0.00014276
UIMC1|51720	382.64	0.158518	0.0348493	4.54868	5.4e-06	0.000143002
PMAIP1|5366	86.5152	0.599003	0.131734	4.54705	5.44e-06	0.000143699
RGS4|5999	72.2145	0.626457	0.137769	4.54714	5.44e-06	0.000143699
ANO4|121601	109.429	-0.802637	0.176541	-4.54647	5.46e-06	0.000143893
PAGE4|9506	295.621	-1.01309	0.22294	-4.54425	5.51e-06	0.000145213
TRIM46|80128	44.3285	0.67961	0.149595	4.54301	5.55e-06	0.000145862
CA8|767	66.9721	-0.910799	0.200503	-4.54258	5.56e-06	0.000145952
DUOXA2|405753	13.1894	-1.1334	0.249542	-4.54191	5.57e-06	0.000146208
APC2|10297	18.5708	0.652095	0.143606	4.54087	5.6e-06	0.000146728
TMEM63C|57156	38.8886	0.906271	0.19965	4.53931	5.64e-06	0.00014761
EIF2B5|8893	1580.43	0.180514	0.0398019	4.53532	5.75e-06	0.000150217
CHAC2|494143	33.8345	0.444041	0.0979365	4.53397	5.79e-06	0.000150968
FAM105A|54491	1019.43	0.495585	0.109423	4.52906	5.92e-06	0.000154297
C18orf45|85019	214.028	0.34453	0.0761508	4.52432	6.06e-06	0.000157578
FNDC1|84624	35.4869	0.977492	0.216115	4.52302	6.1e-06	0.000158323
CNIH2|254263	14.2449	0.67517	0.149331	4.52129	6.15e-06	0.000159399
ENY2|56943	610.111	0.300353	0.0664355	4.52097	6.16e-06	0.000159424
CRYL1|51084	1704.12	-0.308763	0.068307	-4.52022	6.18e-06	0.000159763
TAF8|129685	489.258	-0.172535	0.0381803	-4.51896	6.21e-06	0.000160497
SCAND2|54581	298.178	-0.182413	0.0403797	-4.51745	6.26e-06	0.00016142
KIAA1644|85352	137.162	-0.702443	0.155573	-4.5152	6.33e-06	0.000162916
ARID3C|138715	0.721979	1.12863	0.250208	4.51074	6.46e-06	0.000165916
NEB|4703	203.1	1.16179	0.257544	4.51101	6.45e-06	0.000165916
MPV17L|255027	78.6528	-0.57604	0.127749	-4.50915	6.51e-06	0.000166934
ANAPC16|119504	2906.92	-0.192995	0.0428184	-4.5073	6.57e-06	0.000168083
TK1|7083	339.99	0.5737	0.127288	4.50711	6.57e-06	0.000168083
IFI30|10437	1211.04	0.513865	0.114145	4.50185	6.74e-06	0.000172066
MYOZ1|58529	36.5721	0.966561	0.214733	4.50123	6.76e-06	0.00017233
PLEKHA8|84725	57.7392	0.305729	0.0680043	4.49572	6.93e-06	0.000176607
HIST1H1B|3009	0.932377	1.1312	0.25171	4.49408	6.99e-06	0.000177733
PPARG|5468	109.098	0.709511	0.157922	4.49279	7.03e-06	0.000178567
COMP|1311	1278.91	1.0105	0.224994	4.49124	7.08e-06	0.000179625
TRPS1|7227	518.819	0.407819	0.0908203	4.4904	7.11e-06	0.00018009
HKR1|284459	1300.21	-0.251867	0.0560966	-4.48988	7.13e-06	0.000180285
TTC26|79989	88.065	0.363968	0.0811231	4.48662	7.24e-06	0.000182818
RAP2B|5912	397.135	0.298849	0.06663	4.48521	7.28e-06	0.000183549
ZWINT|11130	220.369	0.509391	0.113572	4.48519	7.29e-06	0.000183549
F7|2155	6.48207	-0.856928	0.191087	-4.48449	7.31e-06	0.00018377
RFPL3|10738	2.59139	-1.80971	0.403562	-4.48435	7.31e-06	0.00018377
FLJ10661|286042	9.39388	-0.579111	0.129151	-4.48397	7.33e-06	0.000183848
MUC21|394263	1.4449	-2.4268	0.541328	-4.48306	7.36e-06	0.000184389
LIMK1|3984	638.821	0.224836	0.0501762	4.48094	7.43e-06	0.000185978
PPIL2|23759	1550.98	-0.183115	0.0408716	-4.48026	7.46e-06	0.000186322
KLK3|354	431500	-0.492588	0.109979	-4.47893	7.5e-06	0.000187234
FAM196A|642938	10.3812	-0.787235	0.175795	-4.47814	7.53e-06	0.000187675
STK3|6788	597.025	0.260502	0.0581772	4.47774	7.54e-06	0.000187777
RPL10|6134	22629.4	-0.284425	0.0635497	-4.47563	7.62e-06	0.000189389
SEPT6|23157	841.234	-0.227602	0.0508601	-4.47506	7.64e-06	0.000189641
KIAA0922|23240	414.267	0.368991	0.0824705	4.47422	7.67e-06	0.00019013
INSRR|3645	4.7696	-1.23421	0.275893	-4.47353	7.69e-06	0.000190493
C21orf45|54069	196.917	0.232705	0.052028	4.47268	7.72e-06	0.000190992
A2ML1|144568	33.6926	1.0261	0.229444	4.47212	7.74e-06	0.000191024
C1orf226|400793	328.64	0.380517	0.0850872	4.47208	7.75e-06	0.000191024
FBXL16|146330	180.586	0.904742	0.202375	4.47061	7.8e-06	0.000192082
HHAT|55733	221.973	-0.449122	0.100476	-4.46995	7.82e-06	0.000192427
P2RX4|5025	941.449	-0.258787	0.0579271	-4.46747	7.92e-06	0.000194413
NEURL4|84461	644.982	-0.214998	0.0481352	-4.46655	7.95e-06	0.000194987
LILRB4|11006	118.7	0.580445	0.130029	4.46396	8.05e-06	0.000197103
CDC45|8318	43.03	0.744645	0.166868	4.46247	8.1e-06	0.000197954
SERPINB5|5268	133.951	-0.945287	0.211817	-4.46275	8.09e-06	0.000197954
PON3|5446	3.80543	-1.19336	0.267622	-4.45912	8.23e-06	0.000200808
LY6G6D|58530	6.91254	-1.12567	0.25256	-4.45702	8.31e-06	0.000202258
PICK1|9463	1307.37	-0.347439	0.0779519	-4.4571	8.31e-06	0.000202258
C1orf87|127795	4.0575	-1.40646	0.31561	-4.45633	8.34e-06	0.000202642
ANKRD28|23243	905.871	0.213251	0.0478627	4.45547	8.37e-06	0.000203192
ETV1|2115	591.347	-1.14735	0.257569	-4.45453	8.41e-06	0.00020379
ST3GAL3|6487	418.329	-0.336836	0.0756208	-4.45428	8.42e-06	0.00020379
GRINA|2907	6422.85	0.285109	0.0640174	4.45362	8.44e-06	0.000204145
NSUN3|63899	109.226	0.200876	0.0451314	4.45093	8.55e-06	0.000206459
IFIT1|3434	388.739	0.768321	0.17266	4.44991	8.59e-06	0.000207166
SDS|10993	81.2022	0.713713	0.160578	4.44465	8.8e-06	0.000212023
PRIC285|85441	1145.68	0.396644	0.0892583	4.44377	8.84e-06	0.000212615
TEPP|374739	3.52524	-1.25113	0.281685	-4.4416	8.93e-06	0.000214501
PANK1|53354	71.9103	0.538298	0.121221	4.44064	8.97e-06	0.000214899
VILL|50853	297.436	-0.614294	0.13833	-4.44078	8.96e-06	0.000214899
ARHGEF7|8874	1584.28	-0.297374	0.0669794	-4.43978	9.01e-06	0.000215483
NCRNA00185|55410	62.475	-0.611357	0.137715	-4.43927	9.03e-06	0.000215712
PLOD2|5352	527.454	0.533538	0.120217	4.43814	9.07e-06	0.000216576
RAB15|376267	460.511	0.283277	0.0638773	4.43471	9.22e-06	0.000219765
ACSBG1|23205	13.5095	-0.63014	0.14215	-4.43292	9.3e-06	0.000221065
ALPL|249	240.467	0.656755	0.148155	4.43289	9.3e-06	0.000221065
C12orf34|84915	295.315	0.626428	0.141389	4.43052	9.4e-06	0.000223066
WDR72|256764	15.1377	-1.56365	0.352938	-4.4304	9.41e-06	0.000223066
GPN1|11321	684.086	0.136515	0.0308316	4.42775	9.52e-06	0.00022553
PLG|5340	1.34953	-2.24356	0.506758	-4.42728	9.54e-06	0.000225736
FCGBP|8857	775.7	-0.920292	0.207884	-4.42695	9.56e-06	0.000225789
CALCB|797	1.84417	1.10957	0.250737	4.42523	9.63e-06	0.000226447
DUOX1|53905	233.136	-0.831689	0.187937	-4.42536	9.63e-06	0.000226447
LOC100130933|100130933	8.97184	-1.36288	0.307955	-4.42558	9.62e-06	0.000226447
SKA1|220134	30.2203	0.608235	0.137434	4.42564	9.62e-06	0.000226447
IFIH1|64135	550.648	0.356429	0.0805504	4.42492	9.65e-06	0.000226481
TERF1|7013	604.529	0.216616	0.0489593	4.42442	9.67e-06	0.000226724
DLGAP2|9228	34.1768	-0.757286	0.171184	-4.42383	9.7e-06	0.00022699
SLC7A4|6545	136.295	-1.10999	0.250933	-4.42345	9.71e-06	0.00022699
TSC22D2|9819	393.699	0.325633	0.0736167	4.42335	9.72e-06	0.00022699
C8orf51|78998	32.0802	0.408322	0.0923265	4.42259	9.75e-06	0.000227504
RPS6KA5|9252	149.482	0.452067	0.102232	4.42196	9.78e-06	0.000227878
HIST1H3J|8356	0.937969	1.01152	0.228805	4.42089	9.83e-06	0.000228723
BCAM|4059	23220.1	-0.428447	0.0969935	-4.41728	1e-05	0.000232047
PDGFRL|5157	105.317	0.476954	0.107976	4.41723	1e-05	0.000232047
NUDT16P1|152195	177.166	0.466695	0.105665	4.41674	1e-05	0.000232284
C2orf88|84281	78.5282	-0.720313	0.163129	-4.41561	1.01e-05	0.000232635
FANCL|55120	295.858	-0.241206	0.0546214	-4.41595	1.01e-05	0.000232635
PKMYT1|9088	86.0959	0.667341	0.151124	4.41584	1.01e-05	0.000232635
CARS2|79587	1025.81	-0.289329	0.0655575	-4.41336	1.02e-05	0.000234478
PTTG1|9232	102.903	0.651654	0.147649	4.41353	1.02e-05	0.000234478
MDH1B|130752	47.2827	0.730996	0.165677	4.41218	1.02e-05	0.000235179
RRM2B|50484	1009.97	0.289124	0.0655276	4.41225	1.02e-05	0.000235179
SLC37A4|2542	906.476	-0.301273	0.0683044	-4.41074	1.03e-05	0.000236454
PANX1|24145	290.664	0.224289	0.0508584	4.41007	1.03e-05	0.000236896
TAOK3|51347	2337.22	-0.408607	0.0926724	-4.40915	1.04e-05	0.000237608
CHMP7|91782	938.859	-0.210683	0.0477996	-4.40763	1.05e-05	0.000238993
SH3TC1|54436	384.66	-0.322212	0.0732132	-4.40101	1.08e-05	0.000246094
KRT81|3887	17.8415	1.05786	0.240396	4.40051	1.08e-05	0.000246365
TGM3|7053	309.742	-0.863338	0.196207	-4.40014	1.08e-05	0.000246478
METTL6|131965	295.727	0.155949	0.0354605	4.39782	1.09e-05	0.000248814
NGRN|51335	3599.04	-0.191747	0.0436031	-4.39756	1.09e-05	0.000248814
SPARC|6678	10207.1	0.50977	0.11594	4.39686	1.1e-05	0.000249318
DCLRE1B|64858	108.953	0.245804	0.055921	4.39555	1.1e-05	0.000250515
IL13RA1|3597	1769.96	0.226019	0.0514235	4.39525	1.11e-05	0.000250561
LPAL2|80350	5.37051	-0.641409	0.145944	-4.39489	1.11e-05	0.000250664
LY6H|4062	11.3028	-1.1433	0.260206	-4.39382	1.11e-05	0.000251594
GYG1|2992	1388.43	0.233737	0.0532021	4.39337	1.12e-05	0.000251813
KBTBD11|9920	696.664	-0.461831	0.105161	-4.39166	1.12e-05	0.0002535
NT5DC1|221294	1347.7	-0.307255	0.0699783	-4.39072	1.13e-05	0.000254284
C20orf103|24141	185.364	0.909671	0.207217	4.38995	1.13e-05	0.000254877
MFAP5|8076	62.5601	0.970178	0.221194	4.3861	1.15e-05	0.000259118
HIST1H2BO|8348	3.32302	0.827585	0.1888	4.3834	1.17e-05	0.000262031
ATP6V1A|523	1929.34	0.252966	0.057742	4.38096	1.18e-05	0.00026466
ZNF629|23361	900.756	-0.16681	0.0380879	-4.3796	1.19e-05	0.000266001
SH3RF2|153769	191.051	-0.596388	0.136203	-4.37867	1.19e-05	0.000266815
NFKBIL2|4796	195.249	0.409357	0.0935182	4.37729	1.2e-05	0.000268185
SLC7A14|57709	4.19016	-1.16889	0.267107	-4.37611	1.21e-05	0.00026932
NBN|4683	1233.51	0.298748	0.068293	4.3745	1.22e-05	0.000270989
CCNB1|891	246.689	0.433249	0.0991199	4.37096	1.24e-05	0.000275089
ABHD4|63874	877.783	0.252737	0.0578294	4.37039	1.24e-05	0.000275179
CCDC125|202243	912.194	-0.305612	0.0699281	-4.37037	1.24e-05	0.000275179
D4S234E|27065	241.345	-0.865221	0.198009	-4.36961	1.24e-05	0.000275804
MYO3B|140469	6.00213	0.830671	0.190279	4.36555	1.27e-05	0.00028064
KIF13B|23303	2645.42	-0.347241	0.079606	-4.36199	1.29e-05	0.000284913
SPOP|8405	1822.05	-0.155856	0.035734	-4.36156	1.29e-05	0.00028513
MUC6|4588	375.456	-1.76554	0.40495	-4.3599	1.3e-05	0.000286748
SFT2D3|84826	452.651	-0.196224	0.0450075	-4.3598	1.3e-05	0.000286748
HRNBP3|146713	192.409	-0.875638	0.201008	-4.35624	1.32e-05	0.000291107
WBP1|23559	2867.35	-0.251378	0.0577142	-4.35557	1.33e-05	0.000291663
NPL|80896	65.3534	0.488382	0.112144	4.35495	1.33e-05	0.000292139
TMEM14C|51522	2105.2	-0.222885	0.0511969	-4.35349	1.34e-05	0.000293744
RAD54L|8438	37.7688	0.655816	0.150664	4.35285	1.34e-05	0.000294257
ALG11|440138	10.8482	0.432505	0.0993699	4.35248	1.35e-05	0.000294408
CYP4F8|11283	345.218	1.37144	0.315206	4.35094	1.36e-05	0.000296138
KIAA1967|57805	2020.75	-0.211141	0.0485348	-4.35029	1.36e-05	0.000296664
CASC5|57082	25.5826	0.829926	0.190811	4.34946	1.36e-05	0.000296898
PVRL3|25945	479.445	0.690675	0.158789	4.34963	1.36e-05	0.000296898
WDR67|93594	126.857	0.375827	0.08641	4.34934	1.37e-05	0.000296898
GLCCI1|113263	286.897	0.343509	0.0790557	4.34516	1.39e-05	0.000302265
ESYT3|83850	11.3306	0.53073	0.122247	4.34146	1.42e-05	0.000307034
EVC|2121	754.184	-0.33601	0.077407	-4.34082	1.42e-05	0.000307568
FEV|54738	382.003	-0.78978	0.182033	-4.33866	1.43e-05	0.000309879
TRIM69|140691	7.99233	0.509031	0.117326	4.33858	1.43e-05	0.000309879
UBE2L6|9246	1453.34	0.440581	0.101554	4.33841	1.44e-05	0.000309879
C2orf42|54980	204.796	-0.135737	0.0312906	-4.33795	1.44e-05	0.000310175
MTMR10|54893	855.876	-0.18636	0.0429657	-4.3374	1.44e-05	0.000310219
RFPL1|5988	34.2567	-0.723533	0.166804	-4.33763	1.44e-05	0.000310219
TMEM67|91147	139.617	0.310547	0.0716405	4.3348	1.46e-05	0.000313545
ISG15|9636	1315.08	0.914762	0.211069	4.33395	1.46e-05	0.000313794
PLEK2|26499	182.369	-0.369737	0.0853112	-4.33398	1.46e-05	0.000313794
PSMD12|5718	636.118	0.169136	0.0390266	4.33387	1.47e-05	0.000313794
SLC12A7|10723	1739.84	0.217275	0.0501435	4.33306	1.47e-05	0.000314581
STAC3|246329	83.0779	0.71481	0.165008	4.33197	1.48e-05	0.000315781
BIVM|54841	555.786	-0.234048	0.0540403	-4.33098	1.48e-05	0.000316837
MAD2L1|4085	137.834	0.394757	0.091201	4.32843	1.5e-05	0.00032017
KALRN|8997	258.536	0.419881	0.0970736	4.32539	1.52e-05	0.000324233
RAD1|5810	572.537	0.165005	0.038156	4.32447	1.53e-05	0.00032522
ARMC1|55156	615.13	0.270536	0.062592	4.32221	1.54e-05	0.000328193
ZPLD1|131368	0.59887	1.4021	0.324434	4.32168	1.55e-05	0.000328606
HIST1H3C|8352	1.10163	1.19463	0.27656	4.31959	1.56e-05	0.000331351
GCNT2|2651	1492.33	-0.534491	0.123779	-4.3181	1.57e-05	0.000333225
IGSF6|10261	48.8898	0.553324	0.128206	4.31589	1.59e-05	0.000336194
C2orf14|100132708	102.231	-1.04686	0.242586	-4.31542	1.59e-05	0.000336525
VKORC1L1|154807	1263.35	0.222183	0.0514908	4.31501	1.6e-05	0.00033677
NEIL1|79661	247.507	-0.425992	0.0987321	-4.31463	1.6e-05	0.000336966
TUBB3|10381	418.508	0.561707	0.130223	4.31341	1.61e-05	0.000338447
BMP2K|55589	140.278	0.395085	0.0916229	4.31208	1.62e-05	0.000340105
PHTF2|57157	286.74	0.295109	0.0684663	4.31028	1.63e-05	0.000342486
HIST1H3D|8351	87.8416	0.591443	0.13726	4.30892	1.64e-05	0.00034422
NCRNA00092|100188953	39.8826	-0.581449	0.134969	-4.30802	1.65e-05	0.000345232
DCLRE1C|64421	194.157	-0.241639	0.056095	-4.30767	1.65e-05	0.000345387
MAGEF1|64110	1333.41	0.219024	0.0508532	4.30698	1.66e-05	0.000346079
FUT8|2530	304.895	0.27557	0.0640624	4.30158	1.7e-05	0.000354223
DGCR8|54487	704.042	-0.15715	0.0365489	-4.29972	1.71e-05	0.000356405
IFI6|2537	3549.87	0.889573	0.206885	4.29984	1.71e-05	0.000356405
PCDHGA5|56110	247.329	1.01898	0.237013	4.29925	1.71e-05	0.000356763
KCNN1|3780	6.53036	0.707317	0.164556	4.29833	1.72e-05	0.000357038
PARD3|56288	860.92	0.217676	0.0506391	4.29858	1.72e-05	0.000357038
SRPK2|6733	928.2	0.272888	0.0634838	4.29854	1.72e-05	0.000357038
LSM1|27257	549.373	0.300864	0.0700277	4.29636	1.74e-05	0.000359827
C11orf54|28970	947.241	-0.254239	0.0592083	-4.29397	1.76e-05	0.000363319
PTPRN2|5799	3874.3	-0.516235	0.120264	-4.29251	1.77e-05	0.000365304
ADAM12|8038	24.1246	0.676594	0.157701	4.29036	1.78e-05	0.000368448
UBR5|51366	2207.1	0.325024	0.0757644	4.28993	1.79e-05	0.000368767
EIF2AK1|27102	5712.26	0.208717	0.0486672	4.28865	1.8e-05	0.000370471
HEPACAM|220296	2.75652	-1.24536	0.290407	-4.28834	1.8e-05	0.000370496
STYX|6815	434.49	0.182298	0.042512	4.28815	1.8e-05	0.000370496
MGC23284|197187	56.0599	-0.360487	0.0840874	-4.28706	1.81e-05	0.000371906
LEFTY2|7044	33.2295	0.871585	0.203333	4.2865	1.82e-05	0.00037243
SLC14A1|6563	1096.13	-0.865339	0.202085	-4.28205	1.85e-05	0.000379532
C8ORFK29|340393	5.18528	0.781323	0.182536	4.28037	1.87e-05	0.000381985
NINL|22981	282.31	-0.512602	0.119779	-4.27958	1.87e-05	0.000382928
C3orf1|51300	1505.4	0.186438	0.0435777	4.27829	1.88e-05	0.000384306
IFI44|10561	232.367	0.608722	0.142277	4.27842	1.88e-05	0.000384306
RPL3|6122	69223.9	-0.272561	0.0637185	-4.27758	1.89e-05	0.000385103
HIST1H4B|8366	1.5521	0.990301	0.231755	4.27304	1.93e-05	0.000392172
LMNB1|4001	307.779	0.485649	0.11365	4.27319	1.93e-05	0.000392172
EIF3L|51386	10337.7	-0.213123	0.0498811	-4.27262	1.93e-05	0.000392318
MS4A6A|64231	308.275	0.447149	0.104658	4.27247	1.93e-05	0.000392318
MRS2P2|729633	4.0832	-0.859354	0.201228	-4.27054	1.95e-05	0.000395297
PAIP2B|400961	704.505	0.328372	0.0769115	4.26948	1.96e-05	0.000396746
SGPP2|130367	34.3547	0.646463	0.151432	4.269	1.96e-05	0.000397172
CCNK|8812	856.736	0.158363	0.0371224	4.26597	1.99e-05	0.000402173
KIF24|347240	48.6938	0.412939	0.0968147	4.26526	2e-05	0.000403015
PRKDC|5591	3336.9	0.392021	0.091934	4.26416	2.01e-05	0.000404559
CHI3L2|1117	131.627	-1.12287	0.263373	-4.26342	2.01e-05	0.000405463
C8orf79|57604	48.0577	-0.518191	0.121571	-4.26247	2.02e-05	0.000406754
CDKN2B|1030	190.953	0.4595	0.107808	4.26219	2.02e-05	0.000406823
FXYD3|5349	6923.49	-0.521911	0.12254	-4.2591	2.05e-05	0.000412037
SEMA6A|57556	551.117	-0.559818	0.131462	-4.25839	2.06e-05	0.000412893
ARMC5|79798	515.228	-0.323041	0.0758758	-4.2575	2.07e-05	0.000413658
MND1|84057	15.5536	0.729516	0.171344	4.25761	2.07e-05	0.000413658
MEGF11|84465	5.65287	0.81967	0.192544	4.25705	2.07e-05	0.000414047
KIAA0141|9812	1536.24	-0.173774	0.0408237	-4.25669	2.07e-05	0.000414269
SLC20A1|6574	550.956	0.24896	0.0584944	4.25613	2.08e-05	0.00041485
UCHL5|51377	429.241	0.274264	0.0644508	4.2554	2.09e-05	0.000415764
CDKN2A|1029	65.3426	0.609153	0.143245	4.25253	2.11e-05	0.000420683
PLA2G6|8398	633.611	-0.299278	0.0703807	-4.25227	2.12e-05	0.000420717
DENND1A|57706	1067.1	-0.209537	0.0493206	-4.24847	2.15e-05	0.000427463
LRP12|29967	364.373	0.360805	0.0849503	4.24725	2.16e-05	0.000428415
MAN2C1|4123	1378.76	-0.256372	0.0603602	-4.24737	2.16e-05	0.000428415
TNNI1|7135	166.099	0.879493	0.207065	4.24742	2.16e-05	0.000428415
ERO1LB|56605	617.451	0.468093	0.110254	4.24558	2.18e-05	0.000431157
C3orf34|84984	43.8078	0.326949	0.077088	4.24125	2.22e-05	0.000439098
MYH13|8735	2.2628	-1.836	0.433065	-4.23955	2.24e-05	0.000441958
RRM1|6240	1198.34	0.18217	0.0429741	4.23908	2.24e-05	0.000442428
HRH3|11255	9.6018	-0.914352	0.215754	-4.23795	2.26e-05	0.000444186
TRIL|9865	114.081	0.462692	0.109204	4.23695	2.27e-05	0.00044569
ATXN7|6314	602.149	0.286366	0.0675943	4.23654	2.27e-05	0.00044578
C5orf53|492311	431.924	-0.200008	0.0472115	-4.23643	2.27e-05	0.00044578
PTPN12|5782	895.069	0.261555	0.0617469	4.23593	2.28e-05	0.0004463
BCAS3|54828	693.543	-0.214582	0.0506633	-4.23546	2.28e-05	0.000446762
FAM107A|11170	850.633	-0.592307	0.139856	-4.23513	2.28e-05	0.000446949
ATP1B3|483	1708.79	0.222778	0.0526084	4.23465	2.29e-05	0.000447428
TMEM141|85014	3849.24	-0.381347	0.0900707	-4.23387	2.3e-05	0.000448519
SLCO1A2|6579	151.169	1.24123	0.293191	4.23352	2.3e-05	0.00044874
IVD|3712	4533.59	-0.271812	0.0642284	-4.23196	2.32e-05	0.000451394
IQCG|84223	161.84	0.33109	0.0782464	4.23138	2.32e-05	0.000451642
SLC16A14|151473	210.05	0.416817	0.0985065	4.23136	2.32e-05	0.000451642
LHFPL4|375323	7.4824	-1.17254	0.277193	-4.23004	2.34e-05	0.000453823
HNF4G|3174	66.4231	0.682815	0.161476	4.22859	2.35e-05	0.00045629
SULF1|23213	1868.45	0.589244	0.13943	4.22611	2.38e-05	0.000460866
ZNF138|7697	186.465	0.246639	0.0583747	4.2251	2.39e-05	0.000462452
LOC100190940|100190940	60.8352	-1.21412	0.287407	-4.2244	2.4e-05	0.000463418
STMN1|3925	1147.48	0.416987	0.0987664	4.22196	2.42e-05	0.000467973
E2F1|1869	122.806	0.510647	0.120969	4.22129	2.43e-05	0.000468768
MTBP|27085	40.5298	0.429746	0.101809	4.22111	2.43e-05	0.000468768
CASP3|836	477.19	0.188309	0.0446174	4.22052	2.44e-05	0.000469012
SLC29A2|3177	386.918	0.340286	0.0806242	4.22065	2.44e-05	0.000469012
TUBA3D|113457	146.496	-0.837909	0.198615	-4.21876	2.46e-05	0.000472208
C22orf39|128977	742.857	-0.196616	0.0466596	-4.21384	2.51e-05	0.000482103
OSBPL7|114881	380.157	-0.394591	0.0936543	-4.21328	2.52e-05	0.000482819
CNTNAP5|129684	1.29905	1.66582	0.39553	4.21162	2.54e-05	0.000485524
ZWILCH|55055	254.185	0.275091	0.0653184	4.21155	2.54e-05	0.000485524
LOC653786|653786	2.35141	0.770226	0.182972	4.20954	2.56e-05	0.000488863
SFRP2|6423	973.131	0.65546	0.155703	4.20968	2.56e-05	0.000488863
SCD|6319	10648.7	0.64176	0.152463	4.20928	2.56e-05	0.000488903
ANO7|50636	3433.77	-0.68105	0.161868	-4.20745	2.58e-05	0.000492375
C9orf100|84904	50.485	0.450643	0.107139	4.20617	2.6e-05	0.000494165
FAM82B|51115	696.797	0.211528	0.0502887	4.20627	2.6e-05	0.000494165
CD302|9936	1362.96	-0.303229	0.0721017	-4.20558	2.6e-05	0.000494956
C8orf38|137682	186.511	0.310678	0.0738883	4.20469	2.61e-05	0.000496386
MRPL13|28998	622.698	0.252223	0.0600625	4.19934	2.68e-05	0.000507753
B3GNT4|79369	9.30406	0.634268	0.151124	4.19702	2.7e-05	0.000512458
HES5|388585	2.10512	0.939745	0.223981	4.19564	2.72e-05	0.000515047
SLC12A8|84561	478.903	0.300001	0.0715074	4.19538	2.72e-05	0.000515116
TMOD4|29765	8.52803	1.50972	0.359949	4.19425	2.74e-05	0.000517172
C20orf56|140828	59.3826	-1.24512	0.296961	-4.19286	2.75e-05	0.000519811
SOX15|6665	63.4647	-0.575537	0.137303	-4.19172	2.77e-05	0.000521907
C18orf2|56651	4.46005	1.55858	0.371917	4.19066	2.78e-05	0.000522762
CSGALNACT2|55454	488.773	0.281875	0.0672596	4.19085	2.78e-05	0.000522762
PDGFRA|5156	490.031	0.593204	0.141545	4.19091	2.78e-05	0.000522762
ITIH5L|347365	56.2614	0.731809	0.174789	4.18682	2.83e-05	0.00053115
ALDH5A1|7915	758.976	-0.252009	0.0602257	-4.18441	2.86e-05	0.000535122
CBS|875	2262.48	0.494176	0.118111	4.18398	2.86e-05	0.000535122
CHD3|1107	6523.06	-0.230102	0.0549929	-4.18422	2.86e-05	0.000535122
NCRNA00219|114915	674.447	-0.361568	0.0864073	-4.18446	2.86e-05	0.000535122
OLR1|4973	70.8296	0.65284	0.156026	4.18418	2.86e-05	0.000535122
C1orf203|84852	133.319	-0.25448	0.0608545	-4.18179	2.89e-05	0.000539764
PRR11|55771	13.3808	0.866702	0.207287	4.18118	2.9e-05	0.000540675
FAM164A|51101	348.786	0.312418	0.0747552	4.17921	2.93e-05	0.00054482
C10orf32|119032	1006.94	-0.226824	0.0542911	-4.17793	2.94e-05	0.000547355
POP1|10940	138.958	0.273329	0.0654559	4.17578	2.97e-05	0.000551992
SFMBT1|51460	214.325	0.239937	0.0574822	4.17412	2.99e-05	0.000555482
KIF25|3834	8.49436	-1.09486	0.262359	-4.17313	3e-05	0.000557344
C1QL1|10882	13.2091	-0.933548	0.223728	-4.1727	3.01e-05	0.000557828
CCT6A|908	3304.71	0.191769	0.0459699	4.17162	3.02e-05	0.000559632
DEPDC1B|55789	36.7481	0.699637	0.167718	4.17151	3.03e-05	0.000559632
MXD4|10608	3197.97	-0.237065	0.0568856	-4.1674	3.08e-05	0.000569249
ADORA1|134	14.1759	0.56811	0.136347	4.16665	3.09e-05	0.000569996
C7orf68|29923	200.517	0.30975	0.0743386	4.16675	3.09e-05	0.000569996
C6orf168|84553	217.617	-0.272128	0.0653378	-4.16494	3.11e-05	0.00057341
PHYHD1|254295	640.758	-0.815017	0.19569	-4.16483	3.12e-05	0.00057341
SOX11|6664	3.70199	1.37806	0.330906	4.16452	3.12e-05	0.000573635
TMEM171|134285	1.40466	0.717696	0.17235	4.16418	3.12e-05	0.000573908
CCHCR1|54535	630.326	-0.302808	0.0727254	-4.16372	3.13e-05	0.000574509
GRSF1|2926	2455.77	0.156071	0.0375113	4.16063	3.17e-05	0.000581754
FLJ41941|100192420	2.59988	0.986738	0.237269	4.15873	3.2e-05	0.000586049
AHI1|54806	420.994	-0.226689	0.0545469	-4.15586	3.24e-05	0.000592857
DGKB|1607	5.13869	0.893591	0.215114	4.15404	3.27e-05	0.000596574
NGEF|25791	53.6006	0.606963	0.146116	4.15398	3.27e-05	0.000596574
RIC3|79608	233.05	-0.47972	0.115529	-4.15237	3.29e-05	0.000600116
ZHX1|11244	940.001	0.273014	0.0657519	4.15218	3.29e-05	0.000600116
CA14|23632	30.449	-0.900249	0.216912	-4.1503	3.32e-05	0.00060447
DDX60|55601	650.465	0.498804	0.120252	4.14799	3.35e-05	0.00060941
FAM153C|653316	4.38266	-0.976129	0.235324	-4.14802	3.35e-05	0.00060941
NCF2|4688	94.578	0.48935	0.117982	4.14765	3.36e-05	0.00060972
ADAMTS2|9509	113.803	0.628603	0.151575	4.14714	3.37e-05	0.000610475
CDYL|9425	367.309	0.189627	0.0457353	4.14619	3.38e-05	0.000611826
HOXC9|3225	9.5848	1.16862	0.281847	4.1463	3.38e-05	0.000611826
TMEM106C|79022	1577.08	0.300419	0.0724838	4.14464	3.4e-05	0.00061537
C5AR1|728	121.807	0.511494	0.123452	4.14326	3.42e-05	0.000618479
IFI44L|10964	248.773	0.771293	0.18617	4.14294	3.43e-05	0.000618533
TOMM70A|9868	2051.68	0.16945	0.0409022	4.1428	3.43e-05	0.000618533
LXN|56925	428.945	0.513094	0.123885	4.1417	3.45e-05	0.000620895
C8orf58|541565	145.741	-0.301193	0.0727337	-4.14104	3.46e-05	0.0006221
AURKB|9212	44.2574	0.673385	0.162625	4.14072	3.46e-05	0.000622346
GNASAS|149775	1.02584	-1.15775	0.279673	-4.13967	3.48e-05	0.000624
ORC1L|4998	24.8311	0.526293	0.127133	4.13971	3.48e-05	0.000624
SPC24|147841	7.49956	0.708564	0.17119	4.13905	3.49e-05	0.000625099
TTC39B|158219	47.8915	0.453779	0.109661	4.138	3.5e-05	0.000627349
SLC35A2|7355	1040.47	0.207624	0.0501801	4.13757	3.51e-05	0.000627915
CALML3|810	65.7459	-0.949899	0.229598	-4.13723	3.52e-05	0.000628237
LOC647946|647946	3.81575	0.770093	0.186178	4.13633	3.53e-05	0.000630106
ABCG1|9619	836.982	0.335231	0.0810594	4.13562	3.54e-05	0.000630729
CA3|761	112.063	1.38712	0.335423	4.13544	3.54e-05	0.000630729
HN1|51155	996.755	0.364273	0.0880766	4.13587	3.54e-05	0.000630729
HS3ST1|9957	212.939	0.694147	0.167972	4.13251	3.59e-05	0.00063814
NOX4|50507	43.2378	0.762721	0.184575	4.13232	3.59e-05	0.00063814
REG4|83998	164.873	-0.992206	0.240143	-4.13173	3.6e-05	0.000639172
DIAPH1|1729	2222.31	0.246574	0.0597074	4.1297	3.63e-05	0.000644222
CLPB|81570	258.572	0.272101	0.0659387	4.12658	3.68e-05	0.0006524
C17orf53|78995	20.6725	0.475261	0.115184	4.12612	3.69e-05	0.000653081
SUN1|23353	2137.74	0.206528	0.0500767	4.12423	3.72e-05	0.000657826
ATP2C1|27032	8285.06	0.300978	0.0730349	4.12101	3.77e-05	0.000666456
ANKRD46|157567	473.047	0.265622	0.0644767	4.11965	3.79e-05	0.000669757
EFCAB1|79645	51.4329	-0.733459	0.178127	-4.11761	3.83e-05	0.000675095
TFEB|7942	878.996	-0.411839	0.100049	-4.11638	3.85e-05	0.000678054
RALA|5898	861.202	0.1686	0.0409666	4.11555	3.86e-05	0.000679853
PCYT1B|9468	24.7463	-0.672866	0.163503	-4.11532	3.87e-05	0.000679892
EIF3G|8666	3694.16	-0.284847	0.0692275	-4.11465	3.88e-05	0.000681224
C3orf17|25871	765.325	0.136731	0.0332485	4.11241	3.92e-05	0.000687197
CDADC1|81602	160.758	-0.220072	0.053518	-4.11212	3.92e-05	0.000687436
LOC90246|90246	175.101	0.403798	0.0982111	4.11153	3.93e-05	0.000687876
TUBD1|51174	229.101	-0.193605	0.0470863	-4.11171	3.93e-05	0.000687876
IPO9|55705	1418.06	0.159576	0.0388205	4.11061	3.95e-05	0.000689319
SSR4|6748	6266.47	-0.374026	0.0909875	-4.11074	3.94e-05	0.000689319
PCP2|126006	19.2051	-0.748031	0.18199	-4.11028	3.95e-05	0.000689677
ORM2|5005	545.032	-1.35385	0.329466	-4.10922	3.97e-05	0.000692185
ARSD|414	3202.38	-0.273914	0.0666702	-4.10848	3.98e-05	0.00069331
PKNOX2|63876	271.597	-0.533345	0.129825	-4.1082	3.99e-05	0.00069331
RGPD6|729540	741.74	-0.248621	0.0605179	-4.10822	3.99e-05	0.00069331
DNAJC5B|85479	4.96706	0.734204	0.178851	4.10512	4.04e-05	0.000701962
IWS1|55677	1051.45	-0.158613	0.0386475	-4.1041	4.06e-05	0.000703749
TM4SF1|4071	3400.95	0.428687	0.10445	4.10424	4.06e-05	0.000703749
RNF34|80196	408.632	0.2618	0.0638026	4.10327	4.07e-05	0.000705595
FZD6|8323	748.38	0.283545	0.0691064	4.10302	4.08e-05	0.00070572
LOC283731|283731	2.8717	0.740387	0.180569	4.1003	4.13e-05	0.000713387
PPP2R5C|5527	1696.9	0.129163	0.0315044	4.09984	4.13e-05	0.000714147
ZNF654|55279	372.788	0.2511	0.0613173	4.0951	4.22e-05	0.000728242
ZNF691|51058	266.388	-0.212827	0.0519763	-4.0947	4.23e-05	0.000728826
AGPAT9|84803	44.0214	0.630636	0.154028	4.09431	4.23e-05	0.000729377
BAT5|7920	1485.23	-0.154545	0.0377509	-4.0938	4.24e-05	0.000730286
HEXDC|284004	801.984	-0.434895	0.10624	-4.0935	4.25e-05	0.00073056
IFIT3|3437	286.098	0.648188	0.15839	4.09235	4.27e-05	0.000733519
STK32A|202374	3.20067	0.978609	0.239152	4.092	4.28e-05	0.000733967
RABEP1|9135	2236.49	-0.26142	0.0638945	-4.09143	4.29e-05	0.000735082
GBP4|115361	487.865	0.525814	0.128551	4.09032	4.31e-05	0.000737911
KRT2|3849	6.45326	0.798686	0.195337	4.08875	4.34e-05	0.000742023
PISD|23761	541.108	-0.156798	0.03835	-4.08861	4.34e-05	0.000742023
MDFI|4188	426.876	-0.894525	0.218814	-4.08806	4.35e-05	0.00074311
PTGR2|145482	493.155	-0.240024	0.0587359	-4.0865	4.38e-05	0.000747419
ITGA11|22801	331.637	0.618163	0.151293	4.08585	4.39e-05	0.000748811
CACNB2|783	161.668	-0.345439	0.0845902	-4.08368	4.43e-05	0.000755176
PITPNM1|9600	408.436	0.304547	0.0745811	4.08343	4.44e-05	0.000755272
UBE2E1|7324	1573.99	0.172468	0.0422406	4.083	4.45e-05	0.000755988
CRISP1|167	0.868293	2.07916	0.509353	4.08196	4.47e-05	0.000758689
SRPX2|27286	68.9244	0.547061	0.134127	4.07869	4.53e-05	0.00076873
FAM150A|389658	7.12576	1.08717	0.266699	4.07638	4.57e-05	0.000775684
ZCWPW1|55063	136.401	-0.309915	0.0760453	-4.0754	4.59e-05	0.000778265
ECHDC2|55268	1773.86	-0.339197	0.0832575	-4.07407	4.62e-05	0.000781965
ME1|4199	166.101	0.507217	0.124505	4.07387	4.62e-05	0.000781965
ANO10|55129	678.427	0.181008	0.0444406	4.07303	4.64e-05	0.00078407
HAVCR2|84868	100.644	0.429906	0.105572	4.07216	4.66e-05	0.000786283
SNTG2|54221	6.27031	0.771886	0.189664	4.06974	4.71e-05	0.000793773
TREM2|54209	108.361	0.532289	0.130806	4.06932	4.72e-05	0.000794507
JMJD5|79831	174.513	-0.206424	0.0507434	-4.068	4.74e-05	0.000798303
DDX51|317781	543.053	-0.205508	0.0505251	-4.06745	4.75e-05	0.00079946
FLJ39653|202020	99.4384	-0.298088	0.0733094	-4.06616	4.78e-05	0.000803151
C2CD4A|145741	51.5669	-0.991482	0.243874	-4.06555	4.79e-05	0.000804452
MMP19|4327	389.582	-0.448335	0.110282	-4.06536	4.8e-05	0.000804452
CCBL1|883	220.54	-0.271074	0.0666827	-4.06514	4.8e-05	0.000804499
ZNF32|7580	1042.17	-0.288396	0.0709692	-4.06367	4.83e-05	0.000808848
STIM1|6786	1811.88	0.204273	0.0502803	4.06269	4.85e-05	0.000811529
HPDL|84842	18.6231	-0.705006	0.17356	-4.06203	4.86e-05	0.000813088
RPL13|6137	35550.9	-0.449961	0.110801	-4.06099	4.89e-05	0.000815979
CCKBR|887	10.3258	-1.00904	0.248513	-4.0603	4.9e-05	0.000817454
TNMD|64102	4.1051	-1.31849	0.324739	-4.06015	4.9e-05	0.000817454
AGRN|375790	4148.39	0.296339	0.073023	4.05815	4.95e-05	0.000822781
CDKN2BAS|100048912	2.20402	0.603198	0.148629	4.05842	4.94e-05	0.000822781
HNF1B|6928	219.199	-0.718105	0.17696	-4.05801	4.95e-05	0.000822781
AGMAT|79814	68.1396	-0.597161	0.147291	-4.05428	5.03e-05	0.000833954
IDH3A|3419	1152.81	-0.15106	0.0372618	-4.05402	5.03e-05	0.000833954
LOC90110|90110	277.929	-0.183095	0.0451628	-4.05411	5.03e-05	0.000833954
RIT1|6016	466.397	0.172401	0.0425206	4.05452	5.02e-05	0.000833954
SNHG4|724102	24.3881	0.611831	0.150979	4.05243	5.07e-05	0.000838878
PLXDC1|57125	189.574	0.41365	0.102088	4.05188	5.08e-05	0.000840113
NOTCH3|4854	1709.28	0.385389	0.095186	4.0488	5.15e-05	0.000850497
ASNS|440	664.094	0.297482	0.07349	4.04793	5.17e-05	0.000852888
OPRK1|4986	221.478	0.877872	0.216906	4.04725	5.18e-05	0.000853095
RLN1|6013	1522.86	-1.45686	0.35993	-4.04761	5.17e-05	0.000853095
TP53|7157	1383.24	-0.312863	0.0773008	-4.04734	5.18e-05	0.000853095
CYP4F22|126410	23.541	-0.96758	0.239102	-4.04673	5.19e-05	0.000853482
R3HCC1|203069	799.556	-0.283554	0.070067	-4.04689	5.19e-05	0.000853482
ECE2|9718	202.483	0.353149	0.0872722	4.04652	5.2e-05	0.000853492
AMBP|259	5.28898	-1.00322	0.248007	-4.04515	5.23e-05	0.000854738
CLEC4GP1|440508	1.33445	-1.85085	0.457469	-4.04584	5.21e-05	0.000854738
HIST1H2AJ|8331	0.717659	1.03938	0.256909	4.04572	5.22e-05	0.000854738
STX3|6809	838.327	0.206347	0.0510069	4.04547	5.22e-05	0.000854738
ZNF707|286075	233.468	0.258816	0.0639807	4.04522	5.23e-05	0.000854738
C1orf135|79000	14.0335	0.426713	0.105508	4.04438	5.25e-05	0.000856786
XPNPEP3|63929	173.314	0.203711	0.0503771	4.04372	5.26e-05	0.000858442
NAIF1|203245	230.961	-0.137636	0.0340401	-4.04336	5.27e-05	0.000859025
DEAF1|10522	1336.44	-0.287088	0.0710236	-4.04215	5.3e-05	0.0008627
C1orf66|51093	909.997	-0.188397	0.0466189	-4.04121	5.32e-05	0.000865393
NAV1|89796	501.616	0.425418	0.105305	4.03985	5.35e-05	0.000869681
OXSR1|9943	1143.59	0.165712	0.0410422	4.03761	5.4e-05	0.000877242
PCDHA5|56143	13.8051	1.1133	0.275772	4.03705	5.41e-05	0.000878574
CBLL1|79872	950.018	0.361204	0.0895101	4.03534	5.45e-05	0.000884234
PIPOX|51268	34.9573	-0.575206	0.142554	-4.035	5.46e-05	0.000884744
C12orf60|144608	51.3928	-0.583941	0.144743	-4.03432	5.48e-05	0.000886522
CASP10|843	141.076	0.464495	0.115155	4.03365	5.49e-05	0.000888282
KCMF1|56888	1100.99	0.128627	0.0318935	4.03302	5.51e-05	0.000889887
CHST13|166012	4.19173	0.625443	0.155093	4.0327	5.51e-05	0.00089032
C1orf53|388722	48.5217	-0.413929	0.102665	-4.03184	5.53e-05	0.000892045
TECR|9524	1603.7	-0.22766	0.0564628	-4.03203	5.53e-05	0.000892045
DNAJA3|9093	1287.93	0.155505	0.0385914	4.02954	5.59e-05	0.000899762
PDK3|5165	121.709	0.343239	0.0851835	4.02941	5.59e-05	0.000899762
DOK5|55816	12.3721	0.644291	0.159964	4.02772	5.63e-05	0.000905469
TMPRSS13|84000	83.172	0.658983	0.163659	4.02656	5.66e-05	0.000909139
WNT9A|7483	15.1435	0.550259	0.136668	4.02625	5.67e-05	0.000909576
ZNF599|148103	152.908	-0.228292	0.0567256	-4.0245	5.71e-05	0.000915554
NOS2|4843	18.2015	-0.885679	0.220173	-4.02264	5.75e-05	0.000922014
TTC13|79573	193.835	0.21917	0.0544936	4.02195	5.77e-05	0.000923955
PIP|5304	87.5905	1.27124	0.316142	4.02112	5.79e-05	0.000925602
ZG16B|124220	2464.42	-0.380415	0.0946009	-4.02126	5.79e-05	0.000925602
LYN|4067	560.569	0.289536	0.0720368	4.01929	5.84e-05	0.000932043
IGFBP5|3488	10675.1	0.483428	0.120286	4.01898	5.85e-05	0.00093245
RAI2|10742	589.095	-0.324638	0.080788	-4.01839	5.86e-05	0.000933971
LOC338651|338651	15.3634	0.809261	0.201405	4.01808	5.87e-05	0.000934021
TGM2|7052	8636.73	0.514389	0.128022	4.01798	5.87e-05	0.000934021
FAM27A|548321	17.7425	-0.656068	0.163415	-4.01473	5.95e-05	0.000946174
CXCR2P1|3580	6.77572	0.924886	0.230426	4.01382	5.97e-05	0.000949008
WASH2P|375260	484.921	-0.371221	0.092497	-4.01333	5.99e-05	0.000950176
CLVS1|157807	6.51157	-1.22157	0.304447	-4.01243	6.01e-05	0.000952982
ZNF69|7620	98.3591	-0.303177	0.0756202	-4.0092	6.09e-05	0.000965282
KCTD2|23510	1051.93	-0.166518	0.0415452	-4.00811	6.12e-05	0.000968098
SNHG8|100093630	2220.58	-0.407432	0.10165	-4.0082	6.12e-05	0.000968098
FLJ23867|200058	267.225	0.494556	0.123407	4.00753	6.14e-05	0.00096946
SHOX2|6474	7.51482	0.702077	0.175196	4.00738	6.14e-05	0.00096946
FFAR2|2867	264.314	-0.620547	0.154965	-4.00443	6.22e-05	0.000980801
RHEB|6009	1063.2	0.173736	0.0433935	4.00373	6.24e-05	0.000982844
EIF2AK2|5610	366.767	0.359269	0.089741	4.0034	6.24e-05	0.000983388
CPOX|1371	319.023	0.173485	0.043382	3.99901	6.36e-05	0.00100095
BPGM|669	436.604	0.21481	0.0537257	3.99827	6.38e-05	0.00100324
SUMF2|25870	4179.66	-0.232128	0.0580638	-3.99781	6.39e-05	0.00100435
PELP1|27043	1840.11	-0.249445	0.0624056	-3.99716	6.41e-05	0.00100625
SAA4|6291	5.4611	-1.4161	0.354377	-3.99604	6.44e-05	0.00101019
SERPINI1|5274	266.204	0.703606	0.176103	3.99542	6.46e-05	0.00101195
GPR37|2861	119.693	0.545282	0.136534	3.99373	6.5e-05	0.00101833
TSPAN15|23555	1284.75	0.37069	0.0928478	3.99245	6.54e-05	0.00102301
SMOC1|64093	537.258	-0.745376	0.186738	-3.99157	6.56e-05	0.00102596
CENPK|64105	19.5643	0.577445	0.144751	3.98922	6.63e-05	0.00103507
CTSA|5476	1980.28	0.215228	0.0539544	3.98907	6.63e-05	0.00103507
SLC29A1|2030	585.658	0.337896	0.0847442	3.98725	6.68e-05	0.00104217
SDR16C5|195814	6.3004	0.934901	0.234554	3.98587	6.72e-05	0.00104736
LOC100287227|100287227	12.0081	0.41409	0.103924	3.98454	6.76e-05	0.00105236
NFIB|4781	3073.03	-0.260869	0.0654793	-3.98399	6.78e-05	0.0010539
FANCB|2187	7.72666	0.423362	0.106309	3.98236	6.82e-05	0.00106029
BIRC5|332	81.4257	0.667825	0.16771	3.98202	6.83e-05	0.00106055
FNTA|2339	1513.83	0.244125	0.0613145	3.98153	6.85e-05	0.00106055
SRD5A2|6716	213.173	-0.699796	0.175752	-3.98171	6.84e-05	0.00106055
UGT1A1|54658	23.454	1.86016	0.467201	3.98151	6.85e-05	0.00106055
KIAA0232|9778	1436.14	-0.193827	0.0486896	-3.98087	6.87e-05	0.00106186
KIF3C|3797	217.923	0.344366	0.0865064	3.98082	6.87e-05	0.00106186
ZFP41|286128	353.603	0.256692	0.0645027	3.97956	6.9e-05	0.00106661
SKP2|6502	77.447	0.434384	0.109172	3.9789	6.92e-05	0.00106869
FGF14|2259	43.248	0.630586	0.158513	3.97813	6.95e-05	0.00107126
C2orf54|79919	59.5467	0.770688	0.193743	3.9779	6.95e-05	0.00107137
MYO10|4651	1271.56	0.28075	0.0705809	3.97771	6.96e-05	0.00107137
OR7A5|26659	2.75469	-1.0471	0.263256	-3.97748	6.96e-05	0.00107152
CD86|942	78.8707	0.478525	0.120364	3.97564	7.02e-05	0.00107893
PAPOLA|10914	3438.88	0.150904	0.0379782	3.97344	7.08e-05	0.00108807
KDM2B|84678	409.058	0.223521	0.056282	3.97144	7.14e-05	0.00109635
CD47|961	2821.63	0.230559	0.0580871	3.96919	7.21e-05	0.00110581
SUGT1L1|283507	49.3817	-0.280675	0.0707609	-3.96653	7.29e-05	0.00111732
KLK2|3817	140330	-0.37947	0.0956751	-3.96624	7.3e-05	0.00111775
ANKIB1|54467	953.937	0.279136	0.0704141	3.96421	7.36e-05	0.00112392
C21orf2|755	811.637	-0.357606	0.0902104	-3.96414	7.37e-05	0.00112392
CCDC57|284001	731.007	-0.34413	0.0868075	-3.96428	7.36e-05	0.00112392
DRD2|1813	8.51083	-0.754891	0.190428	-3.96418	7.36e-05	0.00112392
OXER1|165140	42.0735	-0.620478	0.156533	-3.96387	7.37e-05	0.00112425
AIMP2|7965	543.014	0.245231	0.0618753	3.96331	7.39e-05	0.00112597
ARFGAP2|84364	2574.74	-0.181107	0.0457151	-3.96165	7.44e-05	0.00113196
C22orf27|150291	185.44	-0.266867	0.0673607	-3.96176	7.44e-05	0.00113196
C6orf163|206412	9.41299	-0.539599	0.136278	-3.95954	7.51e-05	0.00114109
ST3GAL1|6482	456.565	0.441878	0.111615	3.95893	7.53e-05	0.00114309
NODAL|4838	2.93572	0.788559	0.199266	3.95732	7.58e-05	0.00114989
GTF2IRD2|84163	494.628	-0.187709	0.0474517	-3.95578	7.63e-05	0.00115635
CNTNAP3|79937	73.9271	-0.556477	0.140685	-3.95549	7.64e-05	0.00115684
KNTC1|9735	147.473	0.362474	0.0916765	3.95384	7.69e-05	0.00116387
ACOX2|8309	124.487	-0.608074	0.153811	-3.95338	7.71e-05	0.00116517
ERN2|10595	42.0615	-1.16609	0.295034	-3.9524	7.74e-05	0.00116803
TUBE1|51175	147.656	-0.234766	0.0593976	-3.95244	7.74e-05	0.00116803
GTF3C6|112495	2062.45	-0.383288	0.0969922	-3.95175	7.76e-05	0.0011703
PLAU|5328	239.448	0.475722	0.120389	3.95153	7.77e-05	0.0011704
TNIK|23043	95.2619	0.571426	0.144616	3.95132	7.77e-05	0.00117047
MPP6|51678	144.719	0.429981	0.108825	3.95111	7.78e-05	0.00117056
CAPNS2|84290	18.2727	-1.11486	0.282213	-3.95042	7.8e-05	0.001173
SAT2|112483	1406.16	-0.334715	0.0847387	-3.94996	7.82e-05	0.0011743
RAET1E|135250	3.03872	0.665349	0.168542	3.94768	7.89e-05	0.00118458
ROBO3|64221	147.995	-0.55656	0.141045	-3.94597	7.95e-05	0.00119212
LRRC58|116064	1309.68	0.295636	0.0749702	3.94338	8.03e-05	0.00120409
C2|717	665.749	-0.513429	0.130224	-3.94267	8.06e-05	0.00120474
DHRS9|10170	23.1908	0.716087	0.181618	3.94283	8.05e-05	0.00120474
NSUN6|221078	276.239	-0.231169	0.0586292	-3.9429	8.05e-05	0.00120474
HRASLS5|117245	16.0027	-0.667232	0.1694	-3.93879	8.19e-05	0.00122044
NCAPG|64151	87.3914	0.592563	0.150432	3.93909	8.18e-05	0.00122044
PAPL|390928	2.61098	-1.01449	0.257548	-3.93905	8.18e-05	0.00122044
RHCG|51458	19.973	-1.36829	0.347373	-3.93896	8.18e-05	0.00122044
UBOX5|22888	395.187	-0.195373	0.0496056	-3.93853	8.2e-05	0.00122078
C17orf101|79701	617.525	-0.257222	0.0653196	-3.9379	8.22e-05	0.00122304
VWA5B2|90113	23.718	0.683017	0.173523	3.93617	8.28e-05	0.0012309
LOC150786|150786	153.974	-0.368324	0.093581	-3.93588	8.29e-05	0.00123137
PEG10|23089	138.138	0.771031	0.196028	3.93327	8.38e-05	0.00124382
NAT15|79903	2320.5	-0.204106	0.0518963	-3.93296	8.39e-05	0.00124446
NTF3|4908	21.9653	-0.53401	0.1358	-3.93234	8.41e-05	0.00124667
CATSPER3|347732	10.2518	-0.433362	0.110297	-3.92905	8.53e-05	0.00126286
MYO1H|283446	6.14903	0.78403	0.199563	3.92874	8.54e-05	0.00126347
TGFBR1|7046	1062.55	0.259968	0.0661789	3.92825	8.56e-05	0.00126501
CFD|1675	506.217	-0.744588	0.189574	-3.92769	8.58e-05	0.00126699
CNTROB|116840	736.901	-0.189002	0.0481436	-3.92579	8.64e-05	0.00127599
TFEC|22797	38.1915	0.542364	0.138245	3.9232	8.74e-05	0.00128875
DGAT2|84649	183.103	0.477756	0.121783	3.923	8.75e-05	0.0012888
ATP1A3|478	11.108	0.807971	0.205993	3.92232	8.77e-05	0.00129147
TCTEX1D2|255758	128.598	0.344555	0.0878532	3.92194	8.78e-05	0.00129248
TYW3|127253	609.469	-0.165749	0.0422845	-3.91984	8.86e-05	0.00130273
SEPT7|989	2049.68	0.176368	0.0450167	3.91783	8.93e-05	0.0013126
PSMC2|5701	1585.19	0.165058	0.0421463	3.91631	8.99e-05	0.00131987
RAB2A|5862	1216.65	0.229414	0.0585844	3.91597	9e-05	0.00132069
CCDC160|347475	64.4152	0.441416	0.11275	3.91501	9.04e-05	0.00132491
TBC1D13|54662	1049.27	-0.172053	0.0439625	-3.91363	9.09e-05	0.00133144
CRIP3|401262	18.7738	-0.850068	0.217338	-3.91127	9.18e-05	0.00134241
TSPYL1|7259	3699.21	-0.26325	0.0673044	-3.91134	9.18e-05	0.00134241
RNF19A|25897	984.429	0.301543	0.077112	3.91046	9.21e-05	0.00134586
P2RX2|22953	39.3319	-0.761992	0.194915	-3.90935	9.25e-05	0.00135099
PIGV|55650	637.891	-0.17996	0.0460462	-3.90826	9.3e-05	0.00135604
MBNL1|4154	2418.55	0.214761	0.0549609	3.90751	9.33e-05	0.00135917
BST1|683	28.0597	0.476576	0.122008	3.90612	9.38e-05	0.00136563
NRG2|9542	22.5796	-0.699845	0.179172	-3.90599	9.38e-05	0.00136563
RAI14|26064	714.641	0.319098	0.081705	3.90549	9.4e-05	0.00136738
APEX2|27301	544.521	0.149202	0.0382189	3.90388	9.47e-05	0.00137545
FCGR1A|2209	24.0006	0.536127	0.137345	3.90352	9.48e-05	0.0013764
CYTL1|54360	39.917	-0.630275	0.161495	-3.90275	9.51e-05	0.00137969
SAMD9|54809	154.859	0.527642	0.135254	3.90113	9.57e-05	0.00138791
ARHGAP39|80728	333.699	0.296234	0.0759593	3.8999	9.62e-05	0.00139385
PKIA|5569	339.502	0.38131	0.0977795	3.89969	9.63e-05	0.00139401
LOC284440|284440	156.247	-0.241808	0.0620145	-3.89921	9.65e-05	0.00139566
SLC6A6|6533	296.32	0.409801	0.105115	3.89858	9.68e-05	0.0013971
TMED6|146456	44.557	-1.23308	0.316285	-3.89865	9.67e-05	0.0013971
RNF180|285671	216.568	-0.310252	0.0796202	-3.89665	9.75e-05	0.00140719
NXPH4|11247	362.021	0.603465	0.154875	3.89646	9.76e-05	0.00140722
EDC4|23644	1459.73	-0.188595	0.0484145	-3.89543	9.8e-05	0.00141177
HSD17B13|345275	91.3195	-1.0344	0.26555	-3.8953	9.81e-05	0.00141177
CYTSB|92521	654.961	0.345239	0.0886641	3.89378	9.87e-05	0.00141954
ATG3|64422	627.383	0.142707	0.0366535	3.89342	9.88e-05	0.0014206
NME6|10201	188.814	0.135924	0.0349356	3.8907	0.0001	0.00143507
VWA5B1|127731	8.65029	-1.90526	0.48971	-3.89058	0.000100004	0.00143507
SPATC1|375686	2.1822	0.617136	0.158663	3.8896	0.000100408	0.00143975
SRPK1|6732	780.465	0.223084	0.0573577	3.88935	0.000100513	0.00144014
LOC220729|220729	101.547	0.300811	0.0773499	3.88897	0.00010067	0.00144128
MACROD2|140733	191.11	-0.396942	0.102086	-3.8883	0.000100949	0.00144416
THAP7|80764	651.191	-0.342399	0.0880711	-3.88776	0.000101173	0.00144626
KYNU|8942	19.185	0.625402	0.160955	3.88556	0.000102095	0.0014583
PTPRS|5802	2644.93	-0.21219	0.054621	-3.88476	0.000102431	0.00146199
KCNK2|3776	16.0594	0.773039	0.199018	3.88426	0.000102642	0.00146387
GABARAP|11337	8720.67	-0.293573	0.0756065	-3.8829	0.000103217	0.00147094
CDH11|1009	625.457	0.514878	0.132635	3.88193	0.000103631	0.00147458
SEMA3E|9723	201.4	0.629869	0.162254	3.882	0.000103599	0.00147458
FLJ42289|388182	15.97	-0.400071	0.103134	-3.87914	0.000104825	0.00148928
KRT14|3861	788.598	-0.86861	0.223915	-3.87919	0.000104803	0.00148928
FXR2|9513	1035.14	-0.195109	0.0503071	-3.87835	0.000105168	0.00149301
ITFG2|55846	398.776	-0.223357	0.0576038	-3.87748	0.000105546	0.00149723
OTUD5|55593	1913.1	-0.14338	0.0369835	-3.87685	0.000105816	0.00149992
ADAMTS14|140766	9.72963	0.617635	0.159348	3.876	0.000106187	0.00150403
ASB13|79754	577.268	-0.23991	0.0619272	-3.87407	0.000107034	0.00151487
RMND5B|64777	755.031	-0.13292	0.0343229	-3.87264	0.000107664	0.00152262
RAF1|5894	2482.23	0.130238	0.0336376	3.8718	0.000108034	0.0015267
C3orf38|285237	345.96	0.170832	0.0441251	3.87153	0.000108153	0.00152722
ANAPC13|25847	1542.81	0.196438	0.0507638	3.86964	0.000108994	0.00153793
LILRB5|10990	18.1564	0.592512	0.153141	3.86907	0.00010925	0.00154037
MTERFD2|130916	726.225	-0.191168	0.04942	-3.86824	0.000109623	0.00154329
MTERF|7978	173.324	0.19662	0.0508278	3.86836	0.00010957	0.00154329
PPPDE1|51029	712.506	0.211086	0.054585	3.86711	0.000110133	0.00154928
CLSTN2|64084	126.835	-0.972748	0.251586	-3.86646	0.000110425	0.00155222
PRSS27|83886	38.2244	0.556528	0.143964	3.86575	0.000110746	0.00155556
KLHL18|23276	369.851	0.155519	0.040245	3.86432	0.000111399	0.00156354
ZNF662|389114	183.451	-0.556391	0.144019	-3.8633	0.000111863	0.00156887
SLC16A6|9120	15.6166	0.633424	0.163968	3.86309	0.000111962	0.00156907
CDC16|8881	1350.07	-0.152358	0.0394548	-3.86159	0.000112651	0.00157753
CD163|9332	251.624	0.536072	0.138894	3.85957	0.000113588	0.00158946
TBC1D23|55773	606.555	0.173424	0.0449374	3.85924	0.000113741	0.00159041
ZNF696|79943	299.483	0.262816	0.0681464	3.85663	0.00011496	0.00160624
RDM1|201299	3.98297	0.825746	0.21417	3.85557	0.000115461	0.00161202
TMEM98|26022	2342.72	-0.216921	0.0562646	-3.85537	0.000115554	0.00161211
CAMK1|8536	1399.26	-0.364628	0.0946103	-3.854	0.000116203	0.00161995
H2AFZ|3015	2237.45	0.244032	0.0633315	3.85325	0.00011656	0.00162371
LYPD3|27076	389.625	-0.303553	0.0788237	-3.85104	0.000117618	0.00163538
PIGH|5283	993.547	-0.291696	0.0757417	-3.85119	0.000117545	0.00163538
ZNF860|344787	84.9086	0.412726	0.107175	3.85095	0.000117662	0.00163538
PCNT|5116	694.462	0.207807	0.0539671	3.85062	0.00011782	0.00163635
FAM83D|81610	258.927	0.623998	0.162106	3.84932	0.000118446	0.00164381
TMEM48|55706	192.23	0.349672	0.0908445	3.84912	0.000118542	0.00164391
HLF|3131	375.779	-0.447436	0.116291	-3.84757	0.000119297	0.00165315
SDHA|6389	2153.52	0.150843	0.039218	3.84627	0.000119931	0.0016607
RNF212|285498	47.4493	-0.763873	0.198725	-3.84387	0.000121108	0.00167575
ZNF107|51427	218.077	0.291663	0.0759034	3.84256	0.000121758	0.00168349
FDPS|2224	1799.33	0.224095	0.0583345	3.84156	0.000122257	0.00168913
C2orf62|375307	45.2108	-0.540394	0.14072	-3.84022	0.000122923	0.00169707
YKT6|10652	2283.38	0.173771	0.0452617	3.83925	0.000123409	0.00170251
PGA3|643834	2.84419	1.29426	0.33727	3.83744	0.000124321	0.00171383
SDCBP|6386	2941.83	0.216238	0.0563569	3.83694	0.000124575	0.00171604
PRC1|9055	258.189	0.407611	0.106244	3.83657	0.000124765	0.0017174
TREML1|340205	1.26871	0.757969	0.197693	3.83407	0.000126041	0.00173368
APOBEC3B|9582	36.3329	0.498844	0.130124	3.83359	0.000126286	0.00173575
MRPS30|10884	372.088	0.149973	0.0391289	3.83279	0.000126699	0.00174015
UTS2D|257313	17.6163	1.09847	0.286714	3.83125	0.000127495	0.00174978
LRRC39|127495	10.9488	0.834201	0.217756	3.8309	0.000127674	0.00175094
UBL7|84993	1046.03	-0.224511	0.0586138	-3.83034	0.000127968	0.00175368
LYZ|4069	1554.61	0.665915	0.17396	3.82798	0.000129201	0.00176927
XKR5|389610	10.3781	-0.601148	0.157203	-3.82403	0.000131289	0.00179654
COMMD6|170622	1394.19	-0.341437	0.0893363	-3.82193	0.000132411	0.00180868
FAM91A1|157769	1139.05	0.246526	0.0645028	3.82194	0.000132407	0.00180868
GREM1|26585	604.436	0.74774	0.19565	3.82182	0.000132468	0.00180868
CENPL|91687	78.7384	0.263163	0.0688763	3.82081	0.000133017	0.0018135
MTHFD1|4522	1133.24	0.202793	0.0530752	3.82086	0.000132985	0.0018135
FRMPD2|143162	17.1992	0.652257	0.170722	3.82057	0.000133144	0.0018139
CIDEC|63924	3.56745	-1.00217	0.262334	-3.82021	0.000133337	0.0018152
C12orf57|113246	2857.53	-0.394273	0.103252	-3.81853	0.000134248	0.00182627
ZBTB11|27107	621.036	0.220959	0.0578748	3.81788	0.000134603	0.00182975
C9orf130|100128782	280.168	-0.269526	0.070627	-3.81619	0.000135526	0.00183827
GPR172B|55065	17.9307	-0.759063	0.198899	-3.81633	0.000135452	0.00183827
PRND|23627	3.46104	0.893284	0.234058	3.81651	0.000135353	0.00183827
ZNF653|115950	186.37	-0.270021	0.0707653	-3.81573	0.000135781	0.00184038
HNMT|3176	784.129	-0.30706	0.0804822	-3.81526	0.000136041	0.00184256
CCDC144NL|339184	4.70993	-1.13812	0.298541	-3.81228	0.000137692	0.00186356
COL8A1|1295	321.838	0.640427	0.168022	3.81157	0.000138088	0.00186756
DACT2|168002	548.623	-0.837602	0.219769	-3.81128	0.000138247	0.00186834
SLC7A7|9056	102.748	0.419849	0.110244	3.80836	0.000139894	0.00188923
ATL1|51062	389.795	0.28437	0.0747159	3.80602	0.000141219	0.00190574
FAAH|2166	3571.88	-0.353165	0.0928042	-3.80548	0.000141528	0.00190777
TATDN1|83940	350.232	0.235071	0.061773	3.8054	0.000141575	0.00190777
COL13A1|1305	60.6377	-0.614141	0.161453	-3.80384	0.000142468	0.00191841
PER1|5187	2390.4	-0.46293	0.121735	-3.80277	0.000143088	0.00192536
SLC6A4|6532	4.89733	0.929373	0.244435	3.80213	0.000143456	0.00192892
ARHGEF9|23229	548.332	-0.204225	0.0537228	-3.80147	0.000143842	0.00193271
C16orf75|116028	98.5524	0.395276	0.10401	3.80036	0.000144486	0.00193996
ATP11B|23200	3095.5	0.310201	0.081652	3.79906	0.000145244	0.00194873
PEBP4|157310	541.067	-0.852713	0.224493	-3.7984	0.000145635	0.00195256
C20orf46|55321	35.464	-0.705218	0.18571	-3.79741	0.000146218	0.00195617
CTNNA3|29119	0.966899	1.18563	0.312222	3.7974	0.00014622	0.00195617
PPP1R7|5510	2111.35	-0.251062	0.0661116	-3.79755	0.000146132	0.00195617
SPZ1|84654	0.813558	1.43601	0.378174	3.7972	0.000146337	0.00195632
AKAP5|9495	58.7035	0.456478	0.120243	3.79631	0.000146867	0.00196199
KIAA1984|84960	95.0523	-0.448108	0.118046	-3.79604	0.000147028	0.00196273
ABCF3|55324	1414.3	0.148339	0.0390873	3.79507	0.000147599	0.00196894
TMEM39A|55254	578.34	0.193718	0.0510527	3.79446	0.000147962	0.00197237
LRFN2|57497	6.13809	0.722909	0.190537	3.79406	0.000148205	0.00197418
ASB5|140458	137.271	0.716952	0.189	3.79339	0.000148605	0.0019781
PYGL|5836	482.353	0.490543	0.129353	3.79228	0.00014927	0.00198553
GP2|2813	1816.46	0.986017	0.260063	3.79145	0.000149769	0.00199074
TEKT2|27285	12.5232	-0.874555	0.230738	-3.79024	0.000150501	0.00199904
PRICKLE4|29964	129.558	-0.47257	0.124699	-3.7897	0.000150828	0.00200195
TMEM213|155006	3.45836	-1.22907	0.324338	-3.78947	0.000150969	0.00200239
CCBE1|147372	19.6665	-0.78625	0.207504	-3.78909	0.000151201	0.00200404
AK3L1|205	441.72	0.333622	0.0880841	3.78754	0.000152146	0.00201512
ADSSL1|122622	149.714	0.316414	0.0835563	3.78684	0.000152576	0.00201937
PRPF6|24148	3419.05	-0.194541	0.0513872	-3.7858	0.000153217	0.00202642
CDKN2D|1032	106.045	0.323881	0.0855604	3.7854	0.000153459	0.00202817
GDAP1|54332	319.325	0.298771	0.0789489	3.78435	0.000154108	0.00203531
FAM178B|51252	7.22481	-0.714598	0.188901	-3.78293	0.000154991	0.0020455
SHQ1|55164	331.997	0.177449	0.0469118	3.7826	0.000155196	0.00204676
C2orf58|285154	13.233	-0.522962	0.138285	-3.78177	0.000155719	0.0020522
RGS11|8786	398.123	0.549981	0.145452	3.78118	0.000156085	0.00205556
RCCD1|91433	211.84	-0.232806	0.0615762	-3.78079	0.000156332	0.00205736
ABCA5|23461	565.867	-0.255544	0.0675961	-3.78046	0.000156538	0.0020586
FAM84B|157638	1538.4	0.27969	0.0739941	3.7799	0.000156892	0.0020618
CCDC85A|114800	39.9254	-0.506025	0.133945	-3.77785	0.000158188	0.00207737
EMID1|129080	180.413	-0.520244	0.137735	-3.77714	0.000158639	0.00208034
HACL1|26061	540.495	0.209684	0.0555114	3.77731	0.00015853	0.00208034
EFNA2|1943	1.76923	1.32147	0.350078	3.77478	0.000160151	0.00209869
LILRA2|11027	15.6785	0.473922	0.125611	3.77295	0.000161331	0.00211266
CORO6|84940	83.4211	0.69856	0.185171	3.77251	0.000161611	0.00211484
LY96|23643	36.2786	0.466587	0.123693	3.77214	0.000161852	0.0021165
P2RX1|5023	131.558	-0.688598	0.182566	-3.77177	0.000162096	0.00211671
TRIM54|57159	10.3214	1.25376	0.332399	3.77184	0.000162049	0.00211671
ZNF702P|79986	374.959	-0.441731	0.117128	-3.77135	0.000162368	0.00211877
SLC6A20|54716	4.79255	0.796434	0.211284	3.76949	0.000163584	0.00213314
NWD1|284434	1659.59	-0.374033	0.0992319	-3.76928	0.000163717	0.00213338
HIPK4|147746	7.35469	-0.384061	0.101912	-3.76855	0.000164201	0.00213818
TFB2M|64216	389.623	0.195354	0.0518447	3.76806	0.00016452	0.00214083
UMODL1|89766	5.26738	0.644064	0.171042	3.76553	0.000166197	0.00216114
BST2|684	985.911	0.612987	0.162864	3.7638	0.000167349	0.00217445
CDK17|5128	758.508	0.300291	0.0797872	3.76365	0.000167455	0.00217445
CD70|970	2.08562	0.807327	0.214565	3.76262	0.000168143	0.00217827
E2F3|1871	297.187	0.293973	0.0781243	3.76289	0.00016796	0.00217827
GHRHR|2692	13.2445	0.870172	0.231274	3.76252	0.000168208	0.00217827
ISLR2|57611	31.5148	0.495186	0.131611	3.76251	0.000168218	0.00217827
PRSS21|10942	50.9067	-1.0456	0.277952	-3.76181	0.000168687	0.0021813
PTHLH|5744	31.3779	0.527017	0.140096	3.76181	0.000168687	0.0021813
SLC39A11|201266	470.743	0.303865	0.0807886	3.76124	0.000169076	0.00218481
PROSC|11212	848.026	0.216353	0.0575345	3.76041	0.000169635	0.00219051
C20orf196|149840	103.849	-0.238012	0.0632978	-3.76019	0.000169785	0.00219093
CHRNB2|1141	4.1667	-0.758972	0.201938	-3.75844	0.000170975	0.00220474
AFMID|125061	872.662	-0.277269	0.0737947	-3.7573	0.000171754	0.00221326
ZNF155|7711	190.848	-0.199995	0.0532466	-3.75602	0.000172634	0.00222306
ENO3|2027	79.2213	0.636566	0.169575	3.75389	0.000174113	0.00223809
MSMB|4477	36322.1	-0.833334	0.221994	-3.75386	0.000174133	0.00223809
PXN|5829	3499.93	-0.225496	0.0600711	-3.75382	0.000174163	0.00223809
MINA|84864	996.561	0.164202	0.0437469	3.75347	0.000174406	0.00223965
FCGR2B|2213	48.7765	0.547857	0.145995	3.75257	0.000175033	0.00224615
BZW2|28969	1108.65	0.270449	0.0720814	3.75199	0.000175436	0.00224977
ABLIM1|3983	1334.83	0.414055	0.110439	3.74917	0.000177421	0.00227365
CRIPAK|285464	302.726	-0.290929	0.0776069	-3.74876	0.000177714	0.00227584
MTFR1|9650	485.458	0.24529	0.0654357	3.74857	0.000177846	0.00227597
MT1L|4500	126.592	-0.753622	0.201058	-3.74828	0.000178055	0.00227706
MADD|8567	1554.86	-0.157429	0.0420067	-3.74772	0.000178451	0.00228056
C17orf61|254863	1166.99	-0.368275	0.0982814	-3.74715	0.000178857	0.00228264
KIF4B|285643	2.48957	0.543634	0.14508	3.74714	0.000178862	0.00228264
P704P|641455	283.959	-0.731004	0.195092	-3.74697	0.000178982	0.00228264
ING5|84289	725.13	-0.182325	0.0486733	-3.74589	0.000179755	0.00229092
FKBP14|55033	122.15	0.267876	0.0715178	3.74559	0.000179971	0.00229209
NMUR1|10316	29.1779	-0.548569	0.146475	-3.74515	0.000180288	0.00229456
ABHD5|51099	474.621	0.163632	0.0436965	3.74474	0.000180583	0.00229584
ARID3A|1820	71.5383	0.316533	0.0845291	3.74466	0.000180636	0.00229584
NMT2|9397	411.06	-0.174503	0.0466066	-3.74416	0.000180999	0.00229731
TMEM59L|25789	53.1973	0.644281	0.172069	3.74432	0.000180886	0.00229731
MSH6|2956	996.603	0.173001	0.0462158	3.74333	0.000181601	0.00230338
GALK2|2585	504.412	0.217177	0.0580234	3.74293	0.00018189	0.00230547
GPR152|390212	2.30013	0.549967	0.146981	3.74176	0.000182735	0.00231303
LY6D|8581	18.6057	-1.17131	0.313026	-3.7419	0.000182632	0.00231303
HIST1H2BL|8340	4.09245	0.621226	0.166045	3.74131	0.000183062	0.00231559
NICN1|84276	456.376	-0.198165	0.0529749	-3.74074	0.00018348	0.00231772
ZNF92|168374	208.895	0.255701	0.0683541	3.74083	0.000183411	0.00231772
ATP6V0A4|50617	8.64473	-1.30142	0.348087	-3.73879	0.000184909	0.00233418
RPE65|6121	11.2463	-1.0959	0.293244	-3.73718	0.000186096	0.00234756
THSD1|55901	69.714	-0.399423	0.1069	-3.73642	0.000186656	0.00235303
PARD6G|84552	217.71	-0.235295	0.0629775	-3.73618	0.000186841	0.00235376
MED9|55090	469.997	-0.158022	0.0423005	-3.73569	0.0001872	0.00235669
PTPLB|201562	331.073	0.63927	0.171188	3.73433	0.000188217	0.00236788
FAM46B|115572	176.912	-0.610427	0.163514	-3.73317	0.000189082	0.00237647
PLSCR1|5359	518.099	0.404673	0.108402	3.73308	0.000189155	0.00237647
FOXL2|668	46.2191	0.871456	0.233497	3.73219	0.000189822	0.00238323
MYL3|4634	17.6882	1.59511	0.427416	3.73199	0.000189976	0.00238355
MKRN2|23609	617.434	0.128443	0.0344362	3.72988	0.00019157	0.00240194
COQ4|51117	1569.16	-0.271742	0.0728715	-3.72905	0.000192204	0.00240825
ASCC2|84164	1668.31	-0.161113	0.0432122	-3.72842	0.000192681	0.00240933
CLEC7A|64581	54.263	0.448571	0.120318	3.72822	0.000192834	0.00240933
DULLARD|23399	1861.29	-0.202439	0.054299	-3.72822	0.000192837	0.00240933
RDH11|51109	36839.2	-0.449461	0.120561	-3.72809	0.000192938	0.00240933
SFRS6|6431	4886.85	-0.188196	0.0504721	-3.72871	0.000192464	0.00240933
KLF12|11278	186.89	0.385366	0.103392	3.72723	0.000193597	0.00241593
RMRP|6023	32.1889	-0.847509	0.227418	-3.72666	0.000194035	0.00241977
FAM104A|84923	745.346	0.136862	0.0367311	3.72606	0.000194498	0.00242391
SLC22A17|51310	1189.54	-0.377291	0.101272	-3.72553	0.000194907	0.00242739
ZNF444|55311	1003.99	-0.311989	0.0837688	-3.7244	0.000195778	0.00243659
AOX1|316	408.064	-0.610024	0.163823	-3.72368	0.00019634	0.00244195
RND2|8153	70.7284	-0.549559	0.14762	-3.72278	0.000197037	0.00244899
HIST1H2AL|8332	0.794057	0.874966	0.235048	3.72251	0.000197256	0.00244989
SYP|6855	150.927	0.592034	0.159048	3.72235	0.000197374	0.00244989
CHRNA2|1135	3060.74	-0.619997	0.166581	-3.72189	0.000197735	0.00245274
EFNA3|1944	147.089	0.514519	0.13832	3.71979	0.000199392	0.00247134
UBP1|7342	1330.48	0.130781	0.0351595	3.71965	0.000199501	0.00247134
IRAK1|3654	3579	0.224598	0.0603902	3.71912	0.000199917	0.00247154
RXFP3|51289	0.689435	1.19686	0.321806	3.71921	0.000199846	0.00247154
ZSWIM7|125150	333.044	-0.276136	0.0742429	-3.71936	0.000199729	0.00247154
AVIL|10677	22.1965	0.534293	0.143677	3.71871	0.000200241	0.00247226
TAF2|6873	637.366	0.315772	0.0849126	3.71879	0.00020018	0.00247226
CYP4F2|8529	82.7897	-1.38364	0.37214	-3.71805	0.000200765	0.00247708
B3GNT2|10678	341.83	0.286636	0.0770968	3.71786	0.000200914	0.00247727
PHKA2|5256	936.533	-0.215774	0.0580536	-3.71681	0.000201757	0.00248601
CHMP2B|25978	1276.25	0.20169	0.0542684	3.71653	0.000201978	0.00248709
TBC1D17|79735	1321.55	-0.185581	0.0499369	-3.71632	0.000202149	0.00248754
RBP7|116362	152.609	-0.460754	0.124001	-3.71573	0.000202617	0.00249165
IGBP1|3476	1974.66	-0.186342	0.0501819	-3.71333	0.000204548	0.00251374
NUP155|9631	358.184	0.305345	0.0822599	3.71195	0.000205671	0.00252586
NME4|4833	5570.36	-0.273	0.0735699	-3.71076	0.000206641	0.00253532
PPP3R1|5534	1409.81	0.128863	0.0347276	3.71067	0.000206714	0.00253532
PTOV1|53635	4582.72	-0.285804	0.077047	-3.70947	0.000207696	0.00254568
KLC4|89953	816.895	-0.18105	0.0488257	-3.70809	0.000208831	0.00255791
TMPPE|643853	32.4006	0.341002	0.0919919	3.70687	0.000209841	0.00256858
ARL6IP1|23204	4663.84	0.223459	0.0602879	3.70654	0.000210113	0.00257022
APOC1|341	520.119	0.654146	0.176502	3.70618	0.000210411	0.00257057
C6orf48|50854	2235.5	-0.267001	0.072043	-3.70614	0.000210443	0.00257057
RPL13AP20|387841	80.0865	-0.437074	0.117937	-3.706	0.000210558	0.00257057
ZNF613|79898	734.164	-0.275499	0.0743511	-3.70538	0.000211077	0.00257522
CYP1A1|1543	12.4317	0.993525	0.268234	3.70395	0.000212265	0.00258801
C4orf10|317648	324.762	-0.159317	0.0430206	-3.70326	0.000212849	0.00259344
MGST2|4258	1791	-0.244531	0.0660385	-3.70285	0.000213194	0.00259593
DLX2|1746	70.7704	0.786871	0.212571	3.70169	0.000214171	0.00260442
PCDH11Y|83259	2.87905	-0.771974	0.208541	-3.70178	0.000214094	0.00260442
OVOL1|5017	137.866	0.464175	0.125426	3.7008	0.000214923	0.00261186
RDH13|112724	266.242	-0.220529	0.059616	-3.69916	0.000216312	0.00262701
CHID1|66005	2814.27	-0.240833	0.0651081	-3.69898	0.000216472	0.00262723
WHSC1L1|54904	845.481	0.263695	0.0712959	3.69859	0.000216797	0.00262946
ZNF561|93134	885.192	-0.157194	0.0425067	-3.69811	0.000217213	0.00263279
CCRL1|51554	7.10886	0.418753	0.113265	3.6971	0.000218078	0.0026381
CXCR4|7852	845.087	0.490314	0.132619	3.69717	0.000218014	0.0026381
SIGLEC9|27180	13.9273	0.458271	0.123952	3.69716	0.000218028	0.0026381
FREM1|158326	40.5857	0.554056	0.149967	3.69451	0.000220309	0.00266162
GSDMC|56169	4.89799	0.862073	0.233338	3.69453	0.000220292	0.00266162
CCDC115|84317	962.201	-0.156863	0.0424655	-3.69389	0.000220847	0.00266639
EIF3D|8664	5601.4	-0.194398	0.0526323	-3.69351	0.000221184	0.00266872
FAM111B|374393	123.707	0.588984	0.159503	3.69262	0.000221955	0.00267629
MAGEE1|57692	192.637	-0.309613	0.0838744	-3.69139	0.000223033	0.00268754
LOC255167|255167	37.7421	-0.673969	0.182588	-3.6912	0.000223201	0.00268782
ZNRF2|223082	419.497	0.289387	0.078419	3.69026	0.000224023	0.00269597
ARHGAP11B|89839	6.30074	0.630047	0.170853	3.68766	0.000226323	0.00271464
ARHGEF4|50649	261.944	-0.342698	0.0929324	-3.6876	0.000226376	0.00271464
KRT75|9119	6.67112	1.34986	0.366026	3.68787	0.000226138	0.00271464
MPI|4351	1439.14	-0.205683	0.0557762	-3.68765	0.000226333	0.00271464
PHF6|84295	664.125	0.268265	0.0727419	3.6879	0.000226113	0.00271464
PWP1|11137	746.038	0.110602	0.0299936	3.68752	0.000226451	0.00271464
HSD17B7P2|158160	47.7164	-0.380896	0.103306	-3.68707	0.000226852	0.00271769
STIP1|10963	3290.23	0.17251	0.0467996	3.68613	0.000227687	0.00272593
BRCA2|675	25.0056	0.540355	0.146633	3.68507	0.000228637	0.00273554
TIMM17A|10440	911.646	0.182993	0.049679	3.68351	0.000230042	0.00275057
AMZ2P1|201283	207.933	-0.229201	0.0622354	-3.68281	0.00023068	0.00275643
ZKSCAN2|342357	192.708	-0.195486	0.0530885	-3.68227	0.000231166	0.00276047
NCOA5|57727	1224.72	-0.121153	0.0329042	-3.682	0.000231416	0.00276167
PEX11G|92960	194.382	-0.361054	0.0980703	-3.68158	0.000231794	0.00276441
CDC42EP2|10435	462.585	-0.42645	0.115847	-3.68114	0.000232192	0.0027656
PALM2|114299	19.7583	0.414839	0.112692	3.68118	0.000232156	0.0027656
SF3B2|10992	4733.15	0.111294	0.0302365	3.68078	0.000232524	0.00276778
CATSPER2|117155	37.7742	-0.373063	0.101388	-3.67955	0.000233642	0.00277931
C15orf59|388135	98.949	-0.48523	0.131899	-3.67881	0.000234323	0.00278562
PSPH|5723	318.786	0.214201	0.0582395	3.67793	0.000235139	0.00279353
LETMD1|25875	1398.06	-0.184588	0.0501999	-3.67706	0.000235939	0.00280125
ARHGAP36|158763	10.8023	0.9554	0.259862	3.67656	0.000236399	0.00280313
SSTR1|6751	457.878	0.80708	0.21952	3.67656	0.000236396	0.00280313
BBC3|27113	127.104	0.364609	0.0991868	3.67599	0.000236933	0.00280767
C20orf11|54994	1985.94	0.134074	0.0364788	3.6754	0.000237476	0.0028123
HIST1H2AD|3013	7.95172	0.600438	0.163376	3.67519	0.000237675	0.00281287
PSMD6|9861	1158.79	0.147678	0.0401862	3.67485	0.000237991	0.00281482
CST3|1471	8367.77	-0.374557	0.101938	-3.67437	0.000238434	0.00281825
SLCO5A1|81796	130.594	0.523636	0.142558	3.67315	0.000239575	0.00282994
CIB2|10518	201.408	-0.487602	0.132788	-3.67204	0.000240618	0.00284046
ZCCHC12|170261	8.1275	-0.683014	0.186041	-3.67131	0.000241308	0.0028468
ZNF334|55713	138.913	-0.48897	0.133224	-3.67029	0.000242279	0.00285643
CFL1|1072	14942.5	0.181493	0.0494612	3.6694	0.000243118	0.00286451
SLC27A1|376497	1061.25	-0.256894	0.0700268	-3.66851	0.000243967	0.00287268
CDC42EP4|23580	1425.21	-0.258845	0.0705787	-3.66746	0.000244972	0.00288269
SERPINF2|5345	353.699	-0.511457	0.139464	-3.6673	0.000245128	0.00288269
KIAA0087|9808	27.7183	-1.06906	0.291651	-3.66556	0.000246799	0.00290052
MYT1|4661	21.6064	-1.07017	0.291967	-3.66539	0.000246962	0.00290059
MIS12|79003	354.942	-0.171998	0.0469344	-3.66464	0.000247683	0.00290722
LCAT|3931	91.5758	-0.437959	0.119539	-3.66373	0.000248572	0.00291581
LOC441089|441089	114.754	0.184621	0.050395	3.66347	0.000248823	0.00291692
SPRY2|10253	348.121	-0.289649	0.0790785	-3.6628	0.000249472	0.00292268
KLHL22|84861	792.316	-0.188378	0.0514487	-3.66147	0.000250774	0.00293608
HSPA4|3308	1768.28	0.173136	0.0472962	3.66067	0.000251555	0.00294337
TAX1BP1|8887	3981.38	0.172103	0.0470336	3.65914	0.000253063	0.00295914
OCEL1|79629	599.384	-0.299203	0.0817867	-3.65834	0.000253859	0.00296589
STAT1|6772	3680.26	0.386085	0.105538	3.65823	0.000253959	0.00296589
THY1|7070	693.911	0.466541	0.127541	3.65796	0.000254227	0.00296715
TPRXL|348825	7.43149	-0.700718	0.191574	-3.6577	0.000254493	0.00296839
CDT1|81620	108.439	0.524109	0.143312	3.65713	0.000255056	0.0029731
PRINS|100169750	2.74703	-0.656684	0.179592	-3.65652	0.000255658	0.00297824
LOC344595|344595	183.105	0.48244	0.132065	3.65306	0.000259137	0.00301687
MYLK2|85366	3.70542	1.21817	0.333678	3.65074	0.000261484	0.00304229
EIF4A1|1973	11624.2	-0.233365	0.0639319	-3.65021	0.000262022	0.00304664
IFT122|55764	600.906	0.172732	0.0473287	3.64962	0.000262626	0.00305175
SIX6|4990	6.21898	-0.848198	0.23244	-3.64911	0.000263153	0.00305596
MS4A7|58475	181.562	0.410679	0.112589	3.6476	0.000264702	0.00307204
LOC441869|441869	236.246	-0.428467	0.117475	-3.6473	0.000265015	0.00307313
TDRD7|23424	295.422	0.211637	0.0580275	3.64719	0.000265128	0.00307313
ZBTB48|3104	595.601	-0.276741	0.0758976	-3.64625	0.000266099	0.00308246
MARCH6|10299	1856.83	0.276219	0.0757621	3.64587	0.00026649	0.00308507
WNT3A|89780	32.1528	-0.720718	0.197706	-3.6454	0.000266972	0.00308873
HSD17B4|3295	6038.44	0.343022	0.0941267	3.64426	0.000268158	0.00310051
LRAT|9227	49.0697	-0.774144	0.21246	-3.64372	0.000268727	0.00310515
NUP205|23165	1010.61	0.220143	0.0604286	3.64303	0.000269449	0.00311156
C15orf21|283651	3225.32	-0.688502	0.18901	-3.64267	0.000269822	0.00311393
VIPR1|7433	1522.33	-0.266433	0.0731565	-3.64195	0.000270576	0.0031207
PFKFB4|5210	237.638	0.309255	0.084928	3.64138	0.000271184	0.00312577
ELAC2|60528	1433.32	-0.155961	0.0428568	-3.63913	0.000273562	0.00315122
THAP3|90326	434.01	-0.326283	0.0896669	-3.63883	0.000273875	0.00315288
HMGB3|3149	714.087	0.253505	0.0696734	3.63847	0.000274258	0.00315533
NUCB1|4924	10924.9	-0.216549	0.0595248	-3.63796	0.000274802	0.00315962
CCDC83|220047	4.69461	0.821349	0.225833	3.63697	0.000275861	0.00316984
ARPC1B|10095	1565.08	0.28413	0.0781456	3.63591	0.000277001	0.00318097
DSCR3|10311	764.056	0.176681	0.0485977	3.63559	0.00027735	0.00318301
MUCL1|118430	15.6455	0.993547	0.273332	3.63494	0.000278043	0.00318899
C8orf40|114926	526.632	0.268479	0.0738838	3.63381	0.000279269	0.00320108
HMGB2|3148	1016.32	0.301988	0.0831103	3.63358	0.000279513	0.0032015
HNRNPA2B1|3181	13393.4	0.141056	0.0388214	3.63346	0.00027965	0.0032015
SEC14L2|23541	2470.97	-0.362742	0.0998476	-3.63295	0.000280199	0.0032058
CDH20|28316	1.88501	0.830046	0.228501	3.63258	0.000280607	0.00320772
RAB5A|5868	1404.28	0.16102	0.0443278	3.63248	0.000280712	0.00320772
FAM104B|90736	248.988	-0.232156	0.0639198	-3.63199	0.000281239	0.00320979
TRAF3|7187	169.198	0.230491	0.0634588	3.63214	0.000281084	0.00320979
GK5|256356	1577.6	0.264647	0.0728792	3.63131	0.00028199	0.00321638
RALGPS2|55103	434.155	0.304416	0.0838507	3.63045	0.000282929	0.00322511
ACAP2|23527	856.637	0.237263	0.0653611	3.63004	0.00028338	0.00322827
C1orf88|128344	443.458	-0.416762	0.114835	-3.62923	0.000284264	0.00323635
C11orf1|64776	427.24	-0.2593	0.0714562	-3.62879	0.000284754	0.00323868
TNFSF18|8995	0.563586	0.967576	0.266643	3.62873	0.000284817	0.00323868
ZNF761|388561	3271.9	-0.410084	0.113051	-3.62741	0.000286278	0.00325331
RAB10|10890	3039.6	0.178277	0.0491511	3.62712	0.000286603	0.003255
C10orf46|143384	1263.66	0.144393	0.0398258	3.62562	0.000288265	0.00327188
FAM135A|57579	1037.25	-0.491046	0.135459	-3.62506	0.000288896	0.00327704
USP39|10713	1002.23	0.12067	0.0332914	3.62466	0.000289337	0.00328003
CEACAM19|56971	134.169	-0.417562	0.115337	-3.62035	0.000294204	0.00333318
DLL1|28514	389.472	-0.377731	0.104351	-3.61981	0.00029482	0.00333664
VDR|7421	116.666	0.396615	0.109569	3.61977	0.000294869	0.00333664
PEMT|10400	563.797	-0.272384	0.0752871	-3.61793	0.000296966	0.00335832
FADS2|9415	3454.19	0.692598	0.191451	3.61762	0.000297326	0.00336034
CNNM3|26505	1525.38	-0.163246	0.045129	-3.61731	0.000297678	0.00336205
DLK2|65989	152.954	-0.741734	0.205062	-3.61712	0.000297899	0.00336205
LIX1|167410	29.6656	-0.934341	0.258318	-3.61702	0.00029802	0.00336205
TCAP|8557	122.935	1.24594	0.344614	3.61546	0.000299812	0.00337825
UBE3C|9690	1989.95	0.200398	0.0554282	3.61546	0.00029982	0.00337825
CCNF|899	173.214	0.29119	0.0805756	3.61387	0.000301663	0.00339696
KANK4|163782	47.9902	-0.621997	0.172157	-3.61297	0.000302707	0.00340665
RPL13A|23521	36618.1	-0.309339	0.0856238	-3.61277	0.000302946	0.00340727
PRIMA1|145270	112.034	-0.562036	0.155585	-3.61241	0.000303361	0.00340988
CPE|1363	11646.6	-0.447472	0.123888	-3.61192	0.00030394	0.00341431
VEGFA|7422	4753.02	-0.597378	0.165438	-3.6109	0.000305137	0.00342568
ARMC7|79637	386.587	-0.226175	0.0626598	-3.60957	0.000306704	0.00343793
BBS2|583	785.995	-0.18595	0.051519	-3.60935	0.000306959	0.00343793
DLG1|1739	1153.48	0.181211	0.050206	3.60935	0.000306968	0.00343793
EBAG9|9166	573.315	0.182755	0.0506307	3.60957	0.000306706	0.00343793
KIAA1310|55683	1300.88	-0.114714	0.0317883	-3.60868	0.000307758	0.00344471
AP2A2|161	2213.2	-0.133228	0.0369426	-3.60634	0.000310541	0.00347376
ZNF784|147808	251.83	-0.274574	0.0761471	-3.60584	0.000311146	0.00347843
ELK1|2002	799.654	0.155983	0.0432716	3.60473	0.000312475	0.00349118
CD84|8832	35.1205	0.591281	0.164049	3.6043	0.000312995	0.00349489
BRAF|673	210.463	0.302271	0.0838838	3.60345	0.000314021	0.00350237
GMPR|2766	2732.43	-0.403069	0.111857	-3.60343	0.000314042	0.00350237
LIN54|132660	276.882	0.196837	0.0546402	3.60241	0.000315276	0.00351078
SMPD2|6610	473.025	-0.301314	0.0836401	-3.60251	0.000315161	0.00351078
YBX1|4904	6086.25	0.154753	0.042959	3.60234	0.000315363	0.00351078
BCL2L10|10017	12.4903	-0.600526	0.166724	-3.60191	0.000315887	0.0035145
PAF1|54623	2032.61	-0.214204	0.0594772	-3.60145	0.000316452	0.00351868
TMEM8B|51754	848.62	-0.19565	0.0543415	-3.60038	0.000317748	0.00353098
MAP2K5|5607	404.297	-0.171256	0.0475903	-3.59855	0.00032	0.00355388
TFR2|7036	3.95364	0.562187	0.156383	3.59494	0.000324465	0.00360131
BGLAP|632	68.693	-0.439762	0.122372	-3.59363	0.000326102	0.00361731
GPATCH2|55105	291.357	0.212024	0.0590139	3.59278	0.000327167	0.00362696
LOC572558|572558	111.477	-0.808719	0.225157	-3.5918	0.000328401	0.00363847
NXN|64359	1813.14	-0.21719	0.0604993	-3.58996	0.000330726	0.00365987
PEX2|5828	1183.08	0.158677	0.0441985	3.5901	0.000330554	0.00365987
MUC2|4583	95.3494	-0.990957	0.276048	-3.5898	0.000330936	0.00366001
OSM|5008	24.3887	0.665524	0.185452	3.58865	0.000332393	0.00367394
TBCK|93627	414.298	-0.19873	0.0554558	-3.58358	0.00033892	0.00374384
KCNJ16|3773	4.1986	0.971769	0.271186	3.58341	0.000339139	0.00374404
ADCY9|115	342.552	0.285484	0.0797105	3.58151	0.000341609	0.00376786
LOC144571|144571	47.116	-0.279748	0.0781105	-3.58144	0.000341703	0.00376786
ASB11|140456	0.520768	2.11862	0.591645	3.5809	0.000342406	0.00377338
SFTPD|6441	42.9788	-0.413499	0.115491	-3.58037	0.000343112	0.00377892
GPSM2|29899	185.73	0.273075	0.0762934	3.57927	0.000344556	0.00379257
BRF2|55290	342.534	0.231255	0.0646232	3.57851	0.000345562	0.00379464
FOXN4|121643	10.2358	0.878037	0.245361	3.57855	0.000345502	0.00379464
STX5|6811	1664.52	-0.16773	0.0468673	-3.57882	0.000345152	0.00379464
UBE2C|11065	109.824	0.646403	0.18062	3.5788	0.000345181	0.00379464
FAM118A|55007	856.074	-0.321627	0.0898863	-3.57815	0.000346032	0.00379756
COL4A6|1288	294.112	-0.609033	0.170229	-3.57772	0.000346606	0.00379936
STARD5|80765	127.022	-0.237529	0.0663903	-3.57776	0.000346549	0.00379936
NUBP1|4682	534.354	-0.16013	0.0447718	-3.57659	0.000348109	0.00381359
GABPB2|126626	91.0542	0.226943	0.0634674	3.57574	0.000349235	0.00382367
HOXA11AS|221883	1088.8	-0.446723	0.124947	-3.57531	0.000349814	0.00382775
HIST1H2AH|85235	0.581521	0.952369	0.266539	3.57309	0.000352793	0.00385807
MFAP1|4236	873.736	-0.12142	0.0339882	-3.57242	0.000353692	0.00386336
PCDHA3|56145	64.7764	0.793917	0.22223	3.57251	0.000353579	0.00386336
TLR7|51284	52.6735	0.484879	0.135758	3.57163	0.000354762	0.00387276
UNC45A|55898	2783.73	-0.15242	0.0426852	-3.57079	0.000355901	0.00388291
GSK3B|2932	1271.73	0.237835	0.0666104	3.57054	0.000356248	0.00388442
RSBN1L|222194	325.438	0.233646	0.0654571	3.56944	0.00035774	0.0038984
ZNF816A|125893	271.986	-0.186321	0.0522109	-3.56863	0.000358854	0.00390824
NUCKS1|64710	7124.32	0.161063	0.0451387	3.56817	0.000359489	0.00391057
SRP14|6727	5517.58	-0.174406	0.0488777	-3.5682	0.000359439	0.00391057
ZNF358|140467	2092.26	-0.326179	0.0914687	-3.56602	0.000362446	0.00394043
ELP2P|100131454	14.6165	-0.294606	0.0826477	-3.56461	0.000364404	0.00395941
CD300LF|146722	23.9476	0.468582	0.131469	3.5642	0.000364961	0.00396314
ANKRD34A|284615	53.8993	0.352348	0.0988933	3.56291	0.000366769	0.00397579
CHSY3|337876	21.5602	0.509165	0.142905	3.56296	0.0003667	0.00397579
MAP3K13|9175	47.3124	0.440071	0.12351	3.56305	0.00036657	0.00397579
MAP4K2|5871	324.426	0.209529	0.0588184	3.5623	0.000367623	0.00398273
MICAL2|9645	1558.24	0.454951	0.127735	3.56168	0.000368487	0.00398976
ACADVL|37	6042.29	-0.250955	0.0705068	-3.5593	0.000371848	0.0040238
ARHGAP28|79822	449.872	0.517724	0.145543	3.55719	0.000374848	0.00404929
CCDC58|131076	183.565	0.221787	0.0623448	3.55742	0.000374509	0.00404929
EMILIN3|90187	163.936	-0.4468	0.125605	-3.55718	0.000374857	0.00404929
CHODL|140578	73.2137	-0.67256	0.189128	-3.55611	0.000376392	0.00405662
HIST2H3D|653604	3.18113	0.632687	0.177927	3.55589	0.000376706	0.00405662
OXR1|55074	640.151	0.265216	0.0745834	3.55597	0.000376586	0.00405662
PHF23|79142	1132.14	-0.196907	0.0553697	-3.55623	0.000376215	0.00405662
SKAP2|8935	706.141	0.256112	0.0720269	3.55579	0.000376847	0.00405662
TRAF5|7188	215.808	0.341687	0.0960923	3.55582	0.000376805	0.00405662
MTHFR|4524	1132.85	0.268857	0.0756197	3.55539	0.000377426	0.0040605
IL2RA|3559	16.4917	0.61603	0.17328	3.55511	0.000377822	0.00406241
CPA1|1357	1.56881	-1.02005	0.286964	-3.55463	0.00037851	0.00406636
SLPI|6590	588.902	0.798699	0.224698	3.55455	0.000378628	0.00406636
MCM5|4174	606.333	0.188485	0.0530311	3.55424	0.000379067	0.00406872
TM2D3|80213	808.903	-0.143085	0.0402646	-3.55361	0.00037998	0.00407617
LOC100128164|100128164	5.43186	0.516274	0.145315	3.5528	0.000381154	0.0040864
FAM43A|131583	500.201	0.394229	0.111007	3.5514	0.000383187	0.00410583
FCGR1B|2210	27.8139	0.414261	0.116662	3.55096	0.000383833	0.00411038
LOC100131691|100131691	36.9903	0.304904	0.0858895	3.54996	0.000385296	0.00412367
GPR115|221393	2.84104	0.821505	0.231444	3.54947	0.000386001	0.00412883
FUT6|2528	5.99434	1.07039	0.301601	3.54901	0.000386678	0.00413369
TMEM119|338773	403.513	0.431847	0.121787	3.54593	0.000391235	0.00418
KRTAP5-1|387264	5.92484	0.679125	0.191559	3.54526	0.000392226	0.00418818
PCDHA12|56137	47.6919	0.962986	0.271675	3.54463	0.000393167	0.00419581
EME1|146956	20.9035	0.439317	0.123963	3.54394	0.000394192	0.00420326
RPL10A|4736	18490.8	-0.238336	0.0672533	-3.54386	0.000394318	0.00420326
ACE2|59272	10.6632	0.610043	0.172153	3.54361	0.000394682	0.00420474
CHST1|8534	29.8415	0.37648	0.106259	3.54304	0.000395537	0.00420901
DHCR7|1717	1765.2	0.260829	0.0736158	3.54312	0.000395429	0.00420901
NETO1|81832	13.1806	-1.61646	0.456288	-3.54264	0.000396144	0.00421306
APLNR|187	110.205	0.565351	0.15969	3.54032	0.00039965	0.00424732
KRT15|3866	2575.04	-0.848959	0.239805	-3.5402	0.000399823	0.00424732
FAM168B|130074	3274.88	-0.186642	0.0527258	-3.53985	0.000400349	0.00425048
SLC38A4|55089	49.032	0.915699	0.258714	3.53942	0.000401003	0.00425499
MSH4|4438	1.23443	0.893705	0.252524	3.53909	0.000401509	0.00425792
CHAF1B|8208	151.115	0.237833	0.0672064	3.53884	0.000401892	0.00425955
CCDC99|54908	133.309	0.239214	0.0676082	3.53824	0.000402801	0.00426655
CSRP1|1465	16382.3	-0.431598	0.121986	-3.5381	0.000403012	0.00426655
C21orf15|54094	9.92083	-0.981533	0.277431	-3.53794	0.000403264	0.00426679
MTO1|25821	379.943	-0.153871	0.0434951	-3.53766	0.000403695	0.00426891
C2orf73|129852	2.37025	-0.748621	0.211646	-3.53714	0.000404483	0.00427481
CXCL10|3627	261.344	0.626735	0.177314	3.53461	0.000408376	0.0043135
RAB3IL1|5866	147.418	0.311989	0.0882778	3.53417	0.000409051	0.00431818
JAG1|182	3125.44	0.445446	0.126081	3.53303	0.000410833	0.00433452
GNB4|59345	332.356	0.36896	0.104437	3.53284	0.000411114	0.00433502
TRIM21|6737	390.27	0.21628	0.0612294	3.53229	0.000411981	0.0043417
TYSND1|219743	827.757	-0.204529	0.0579251	-3.53093	0.000414102	0.00436157
GGCT|79017	1774.26	0.319301	0.0904517	3.53007	0.000415446	0.00437136
PIWIL1|9271	1.16381	-1.59996	0.453241	-3.53004	0.000415501	0.00437136
ARPC2|10109	2897.98	0.128221	0.0363248	3.52985	0.000415794	0.00437196
STRADA|92335	472.659	-0.146162	0.0414298	-3.52794	0.000418814	0.00440122
CTSL2|1515	42.5272	0.436485	0.123746	3.52727	0.000419867	0.0044073
RFPL3S|10737	10.5865	-0.519265	0.147211	-3.52734	0.000419751	0.0044073
C3orf43|255798	1.21365	1.31642	0.373252	3.5269	0.00042046	0.00441103
XPOT|11260	1845.89	0.235493	0.0667749	3.52668	0.000420812	0.00441223
UFC1|51506	2725.91	-0.180898	0.0513256	-3.52451	0.000424259	0.00444586
MAP7D2|256714	37.098	-0.579973	0.164578	-3.52401	0.000425074	0.00445189
LARP4|113251	1108.46	0.194846	0.0553002	3.52342	0.000426017	0.00445351
MED13|9969	1491.49	0.249076	0.0706967	3.52316	0.000426428	0.00445351
SCAP|22937	2365.65	0.161216	0.0457526	3.52365	0.000425652	0.00445351
SH3KBP1|30011	331.14	0.265102	0.0752371	3.52355	0.000425803	0.00445351
ZNF580|51157	633.806	-0.318941	0.0905259	-3.52321	0.00042636	0.00445351
COL23A1|91522	63.4018	-0.604756	0.171685	-3.52247	0.000427539	0.00445509
GRB14|2888	16.7662	0.600951	0.170585	3.52289	0.00042686	0.00445509
PGRMC2|10424	1643	0.148005	0.0420171	3.52249	0.00042752	0.00445509
TMEM55A|55529	243.725	0.291484	0.0827455	3.52266	0.000427233	0.00445509
MKRN1|23608	3314.83	0.128899	0.0365979	3.52202	0.000428265	0.00446016
RPS4X|6191	35066.5	-0.243794	0.0692581	-3.52008	0.000431418	0.00448871
ST3GAL4|6484	617.645	0.309749	0.087996	3.52003	0.00043149	0.00448871
VPS52|6293	1416.1	-0.0956506	0.0271756	-3.51972	0.000432008	0.00449158
COL9A1|1297	83.9104	-0.935102	0.265822	-3.51777	0.000435184	0.00451954
LCLAT1|253558	904.347	0.237133	0.0674095	3.5178	0.000435137	0.00451954
PPP4R2|151987	337.727	0.381466	0.10846	3.51713	0.000436242	0.00452799
SETDB2|83852	336.903	-0.221381	0.0629466	-3.51697	0.000436508	0.00452823
ZC3H3|23144	608.211	0.206557	0.0587595	3.51529	0.000439277	0.00455441
INPP5K|51763	1185.59	-0.18705	0.0532219	-3.51452	0.000440542	0.00456198
KERA|11081	1.4062	0.791044	0.225086	3.5144	0.000440745	0.00456198
PTDSS2|81490	871.145	-0.25784	0.073362	-3.51463	0.00044036	0.00456198
F2RL2|2151	36.7007	0.615607	0.175416	3.50941	0.0004491	0.00464587
SERPINA7|6906	1.76288	1.06119	0.302466	3.50846	0.000450702	0.00465742
TTC9C|283237	237.79	0.128248	0.036554	3.50845	0.000450718	0.00465742
AVL9|23080	366.519	0.340643	0.0971049	3.50799	0.000451505	0.00466036
FEZF1|389549	1.80402	1.51229	0.431096	3.50802	0.000451461	0.00466036
CCBP2|1238	32.1948	0.453972	0.129475	3.50625	0.000454473	0.00468839
APPL1|26060	1290.99	0.186558	0.0532492	3.5035	0.00045919	0.0047318
MOGS|7841	2285.26	-0.167426	0.0477865	-3.50362	0.000458975	0.0047318
CCDC106|29903	480.879	-0.267351	0.0763464	-3.50182	0.000462097	0.00475911
GTF2IRD2P1|401375	334.068	-0.173649	0.0495938	-3.50144	0.00046276	0.0047633
MARCO|8685	13.5115	0.884774	0.252709	3.50116	0.000463237	0.00476557
C1QTNF6|114904	177.337	0.352327	0.100664	3.50004	0.000465193	0.00478304
AKAP7|9465	290.82	-0.38759	0.110755	-3.49954	0.00046606	0.00478666
NAV3|89795	105.134	0.500226	0.142938	3.4996	0.000465961	0.00478666
CCDC50|152137	1687.61	0.249502	0.0713467	3.49703	0.000470463	0.0048292
LOC100190939|100190939	130.384	-0.219119	0.06267	-3.49639	0.000471604	0.00483734
ZNF18|7566	274.278	-0.277344	0.0793252	-3.49629	0.000471777	0.00483734
REEP3|221035	768.32	0.250252	0.0715953	3.49537	0.000473409	0.0048514
IMPA2|3613	710.999	0.250456	0.0716735	3.4944	0.000475123	0.00486627
CTSZ|1522	3049.95	0.214714	0.0614551	3.49384	0.000476135	0.00487127
GRM5|2915	0.663358	0.828009	0.236991	3.49384	0.000476127	0.00487127
LASS2|29956	4582.89	0.171213	0.0490161	3.49299	0.000477648	0.00488405
FAM27C|100132948	24.0709	-0.594736	0.170354	-3.49118	0.000480899	0.00491459
PLAC2|257000	235.93	-0.443116	0.126938	-3.4908	0.00048158	0.00491884
GNA12|2768	1586.14	0.164988	0.0472863	3.48913	0.000484601	0.00494698
BIN3|55909	330.3	-0.269264	0.0771765	-3.48894	0.000484945	0.00494777
HNRNPK|3190	12007.9	0.12527	0.0359069	3.48876	0.000485269	0.00494836
HEXA|3073	1790.31	-0.372906	0.106913	-3.48793	0.00048678	0.00496104
FABP5L3|220832	1.31193	0.815962	0.234051	3.48626	0.000489816	0.00498924
TXNRD2|10587	1842.29	-0.363016	0.104141	-3.48582	0.000490635	0.00499485
PTPLA|9200	91.4384	-0.403331	0.11574	-3.4848	0.000492513	0.00501122
WIT1|51352	7.45727	-0.886179	0.254326	-3.48443	0.000493193	0.00501539
NEK10|152110	16.4622	0.507745	0.145775	3.48308	0.000495676	0.00503788
FAM167A|83648	58.0385	-0.594061	0.170583	-3.48253	0.000496705	0.00504558
RPL22|6146	9761.33	-0.209122	0.0600562	-3.4821	0.000497491	0.00504804
TMEM206|55248	224.165	0.226691	0.0651009	3.48215	0.000497409	0.00504804
PTTG3P|26255	0.800149	0.800439	0.229941	3.48106	0.000499435	0.00506499
SP110|3431	415.704	0.217918	0.0626041	3.48089	0.000499756	0.00506548
RRP7B|91695	207.012	-0.418065	0.120133	-3.48	0.00050141	0.00507948
RNF165|494470	40.6624	-0.545728	0.156839	-3.47955	0.000502261	0.00508532
PTGIR|5739	11.7007	0.526817	0.151416	3.47927	0.000502782	0.00508783
AMELY|266	2.51204	0.829139	0.238345	3.47873	0.000503792	0.00508973
CTDSP1|58190	5101.45	-0.182909	0.0525782	-3.4788	0.000503672	0.00508973
HUS1|3364	371.052	0.187581	0.0539182	3.47899	0.000503307	0.00508973
KIF22|3835	1969.91	-0.347428	0.0999119	-3.47735	0.000506401	0.0051133
TCF19|6941	249.472	0.244741	0.0703952	3.47668	0.000507667	0.0051233
TMEM182|130827	86.9086	0.333543	0.095946	3.47636	0.000508264	0.00512653
L2HGDH|79944	257.946	0.234304	0.0674101	3.4758	0.000509331	0.00513013
NUDT15|55270	488.656	-0.220021	0.0632974	-3.47599	0.000508968	0.00513013
SETD8|387893	1486.43	-0.131746	0.0379044	-3.47574	0.000509449	0.00513013
FCER1G|2207	167.391	0.360271	0.103694	3.47435	0.000512088	0.00515391
C18orf34|374864	22.0186	-0.558396	0.160742	-3.47388	0.000512996	0.00515746
TSEN15|116461	520.816	0.157489	0.0453349	3.47389	0.000512969	0.00515746
PPP2R1A|5518	8404.26	-0.167918	0.0483444	-3.47337	0.000513967	0.00516442
C1orf101|257044	10.6164	-0.366736	0.105608	-3.47263	0.000515388	0.0051759
C2CD4D|100191040	35.5349	-0.416828	0.12007	-3.47154	0.000517483	0.00519413
ZNF284|342909	31.67	0.303616	0.0874647	3.4713	0.00051795	0.00519601
FIZ1|84922	430.964	-0.167996	0.0484322	-3.46869	0.000522998	0.00523816
KDELC1|79070	63.6556	0.28632	0.0825411	3.46882	0.000522745	0.00523816
POLN|353497	74.2441	-0.378151	0.109015	-3.46879	0.000522812	0.00523816
C1QC|714	884.427	0.376013	0.108426	3.46793	0.000524489	0.00524743
KCNC1|3746	7.32892	-0.542551	0.156443	-3.46803	0.00052429	0.00524743
HIST1H2AM|8336	23.0372	0.526315	0.151828	3.46651	0.000527261	0.00526949
MED11|400569	323.162	-0.218689	0.0630837	-3.46664	0.000527	0.00526949
WDR4|10785	151.835	0.230742	0.0665704	3.46614	0.000527987	0.0052739
CPNE2|221184	616.552	-0.330712	0.0954319	-3.46542	0.000529401	0.00528518
HDAC1|3065	4029.88	-0.217388	0.0627577	-3.46392	0.000532367	0.00531194
FAM183A|440585	12.8731	-0.737763	0.213004	-3.4636	0.000532989	0.0053153
BHLHE40|8553	3274.3	0.480846	0.138846	3.46316	0.000533863	0.00532089
MUTYH|4595	183.678	-0.212206	0.0612776	-3.46303	0.000534123	0.00532089
RPL18|6141	27836	-0.333986	0.0964494	-3.46281	0.00053456	0.00532238
FOXA2|3170	12.7633	-0.924661	0.26707	-3.46224	0.00053569	0.00533078
C10orf116|10974	3301.4	-0.616521	0.178157	-3.46055	0.00053907	0.00535973
C22orf36|388886	922.73	-0.418673	0.121009	-3.45986	0.000540456	0.00535973
CD320|51293	1902.19	-0.344843	0.0996635	-3.46007	0.000540035	0.00535973
CENPM|79019	94.0054	0.496756	0.143556	3.46037	0.000539435	0.00535973
DDX24|57062	3525.61	-0.130368	0.0376759	-3.46025	0.000539675	0.00535973
MAPK14|1432	862.151	0.165492	0.0478334	3.45975	0.000540674	0.00535973
RHBDL3|162494	28.4483	-0.501992	0.145085	-3.46	0.000540179	0.00535973
STAG1|10274	566.223	0.306506	0.088595	3.45963	0.000540909	0.00535973
GPRC6A|222545	1.1682	-1.56717	0.453151	-3.45839	0.000543423	0.00538178
BAG4|9530	126.595	0.367353	0.106247	3.45754	0.000545123	0.00538999
CDHR1|92211	28.9699	-0.575859	0.166546	-3.45765	0.000544915	0.00538999
HIF3A|64344	87.7257	-0.610655	0.176602	-3.4578	0.000544603	0.00538999
C15orf40|123207	257.864	-0.153744	0.0444719	-3.45711	0.000545996	0.00539287
OSBPL3|26031	82.3625	0.438015	0.126695	3.45723	0.000545762	0.00539287
F10|2159	148.098	-0.511781	0.148062	-3.45654	0.000547157	0.00539563
LARP1|23367	4445.43	0.167111	0.0483501	3.45627	0.000547705	0.00539563
MT1A|4489	36.26	-0.783135	0.226551	-3.45677	0.00054669	0.00539563
RAP2C|57826	385.746	0.163683	0.0473544	3.45655	0.000547136	0.00539563
RPLP0P2|113157	178.576	0.540568	0.156403	3.45626	0.000547728	0.00539563
KCNH1|3756	13.5273	0.645674	0.186853	3.45552	0.000549233	0.00540758
SAMD10|140700	355.737	-0.253821	0.0734625	-3.4551	0.000550086	0.00541312
PGAM4|441531	35.5086	0.236846	0.0685527	3.45495	0.000550396	0.0054133
SERPINE2|5270	240.579	0.423212	0.12256	3.45311	0.000554154	0.00544737
NCRNA00202|387644	7.38299	-0.624561	0.18092	-3.45215	0.00055614	0.005464
ACAD11|84129	480.265	0.276408	0.0800761	3.45182	0.000556818	0.00546777
HIST3H2BB|128312	11.4515	0.532363	0.154243	3.45145	0.00055759	0.00547246
PPAPDC2|403313	1238.41	-0.268178	0.0777039	-3.45128	0.000557942	0.00547302
PILRA|29992	63.818	0.344869	0.0999294	3.45113	0.000558247	0.00547312
NAP1L2|4674	424.831	0.296569	0.0859391	3.45092	0.00055868	0.00547447
GNLY|10578	30.056	0.645957	0.187198	3.45065	0.000559232	0.005477
PIK3C2G|5288	5.57258	-1.04607	0.303214	-3.44992	0.000560743	0.0054889
TBPL1|9519	492.96	0.32289	0.0936108	3.44929	0.000562073	0.00549902
ZNF251|90987	345.804	0.241608	0.070056	3.44878	0.000563131	0.00550647
ENAM|10117	1.13646	0.996539	0.289016	3.44805	0.000564659	0.0055185
DYRK2|8445	388.177	0.262216	0.0760517	3.44787	0.000565021	0.00551913
KRT9|3857	0.860963	-1.34973	0.391571	-3.44697	0.000566918	0.00553475
INCENP|3619	216.284	0.271434	0.0787593	3.44638	0.000568158	0.00554394
AK3|50808	1886.98	-0.153691	0.0446048	-3.44561	0.00056977	0.00555384
GNB2L1|10399	38408.6	-0.249948	0.0725406	-3.44563	0.000569733	0.00555384
APOE|348	2387.97	0.52231	0.151604	3.44524	0.000570556	0.00555858
ZNF33A|7581	1312.42	-0.145933	0.0423697	-3.44427	0.000572601	0.00557558
CHST10|9486	493.177	-0.196415	0.057043	-3.44329	0.000574688	0.00559297
CYP2E1|1571	45.3022	-0.53463	0.155287	-3.44285	0.000575613	0.00559903
TAPT1|202018	514.916	-0.154156	0.0447808	-3.44245	0.000576465	0.00560145
TRA2B|6434	2271.74	0.0994152	0.028879	3.44248	0.000576413	0.00560145
INE2|8551	50.2144	-0.506024	0.147001	-3.44231	0.000576772	0.00560151
RBPJ|3516	683.428	-0.241678	0.0702159	-3.44192	0.000577596	0.00560658
CXCL14|9547	996.299	0.707511	0.20564	3.44053	0.000580574	0.00563253
ZNF133|7692	316.477	-0.214968	0.0624851	-3.4403	0.00058106	0.00563431
C17orf106|100134934	587.549	-0.28438	0.0826968	-3.43882	0.000584251	0.00566229
AGTPBP1|23287	327.165	0.252885	0.0735736	3.43717	0.000587828	0.00569399
RPL13AP3|645683	39.6356	-0.519972	0.151354	-3.43547	0.000591523	0.00572679
PDK2|5164	919.787	-0.207536	0.0604605	-3.43258	0.000597868	0.00578521
LASP1|3927	2311.86	0.22911	0.0667617	3.43175	0.000599696	0.00579987
FAM83H|286077	2257.62	0.260002	0.0757898	3.43056	0.000602327	0.00581958
RPH3AL|9501	245.17	-0.279587	0.0814993	-3.43055	0.00060236	0.00581958
FCGR2C|9103	21.0533	0.477868	0.139332	3.4297	0.000604257	0.00583486
KMO|8564	10.0178	0.544599	0.158812	3.4292	0.000605367	0.00584254
MAGIX|79917	202.289	-0.438241	0.127818	-3.42863	0.000606636	0.00585176
CHL1|10752	233.262	0.68945	0.201186	3.42693	0.000610442	0.00588499
PER2|8864	673.504	-0.316141	0.092259	-3.42667	0.000611033	0.00588499
RPS9|6203	26118.6	-0.317824	0.0927477	-3.42676	0.000610839	0.00588499
FASTKD5|60493	377.343	0.157432	0.0459484	3.42629	0.000611897	0.00589027
DMAP1|55929	860.365	-0.249838	0.072945	-3.42501	0.000614769	0.00591484
FOLR2|2350	111.828	0.414765	0.12114	3.42386	0.000617393	0.00593702
GCKR|2646	2.71204	0.771429	0.225339	3.42341	0.000618401	0.00594363
VIP|7432	6.37854	-1.15548	0.337558	-3.42305	0.000619222	0.00594844
MYOCD|93649	210.986	-0.596231	0.1742	-3.42269	0.000620055	0.00595336
EIF4ENIF1|56478	574.505	-0.101691	0.0297147	-3.42225	0.000621062	0.00595995
MZF1|7593	586.921	-0.238228	0.0696188	-3.42189	0.000621876	0.00596258
SNX10|29887	147.744	0.367353	0.107355	3.42184	0.000621978	0.00596258
ALG3|10195	1069.67	0.213998	0.0625501	3.42122	0.000623404	0.00597316
LMNB2|84823	1055.03	0.173101	0.0505986	3.42106	0.000623785	0.00597373
SPOCK1|6695	10422	-0.445455	0.130232	-3.42047	0.000625131	0.00598353
C17orf93|360205	344.434	-0.380982	0.111394	-3.42014	0.000625887	0.0059846
FAR2|55711	26.5991	0.398517	0.11652	3.42016	0.000625846	0.0059846
DR1|1810	893.265	0.171725	0.0502123	3.41999	0.000626246	0.00598495
TRPM3|80036	3.18077	0.701852	0.205242	3.41964	0.000627042	0.00598948
FIGNL1|63979	165.219	0.212606	0.0621878	3.41877	0.00062905	0.00600022
MAMLD1|10046	85.9435	-0.429626	0.125662	-3.4189	0.000628741	0.00600022
PRAME|23532	35.186	1.29698	0.379375	3.41873	0.000629136	0.00600022
CDK18|5129	201.495	0.346537	0.101371	3.41848	0.00062971	0.00600261
?|729884	51.8147	0.818506	0.239585	3.41635	0.000634661	0.00603741
HSCB|150274	353.164	-0.236554	0.0692371	-3.41658	0.000634123	0.00603741
PDHX|8050	722.761	0.146868	0.0429849	3.41674	0.000633765	0.00603741
TRIM6|117854	50.5145	0.404407	0.11837	3.41646	0.000634401	0.00603741
ACAT1|38	1498.52	0.25873	0.0757635	3.41497	0.000637892	0.00605631
ATP13A3|79572	1903.29	0.242321	0.0709589	3.41494	0.000637953	0.00605631
CCDC144C|348254	1.17234	0.829148	0.24277	3.41536	0.000636976	0.00605631
MYOZ2|51778	14.3695	1.2496	0.365907	3.41507	0.000637661	0.00605631
PDZD7|79955	6.15267	0.434379	0.127208	3.41472	0.000638467	0.0060581
EPHA6|285220	65.5634	0.699118	0.204757	3.41438	0.000639281	0.00606272
MAGI3|260425	494.506	0.287054	0.0840783	3.41413	0.000639859	0.00606511
DRG2|1819	1033.72	-0.182759	0.0535339	-3.41389	0.000640425	0.00606737
FAM86B1|85002	91.2451	-0.403704	0.118278	-3.41318	0.000642084	0.00607998
SETD1A|9739	867.938	-0.121794	0.0356854	-3.413	0.000642513	0.00608095
SLC6A11|6538	75.6275	0.60984	0.178711	3.41244	0.000643846	0.00609046
SERPINB7|8710	8.56085	-0.95904	0.281074	-3.41205	0.00064476	0.00609601
C8orf42|157695	692.461	-0.245884	0.0720666	-3.4119	0.000645116	0.00609627
NEDD9|4739	1798.14	-0.315009	0.0923339	-3.41163	0.000645749	0.00609914
IVNS1ABP|10625	1762.95	-0.180339	0.0528699	-3.41099	0.000647273	0.00610732
KIF20B|9585	108.812	0.332632	0.0975159	3.41106	0.000647118	0.00610732
FAM120A|23196	4799.12	0.152885	0.0448248	3.41072	0.000647904	0.00611017
DISP2|85455	43.9187	-0.531797	0.155926	-3.41058	0.000648241	0.00611025
PGPEP1|54858	1160.37	-0.190467	0.0558564	-3.40994	0.000649765	0.0061215
C4BPA|722	3.17661	-1.32657	0.389062	-3.40966	0.000650446	0.00612171
SYNGR3|9143	14.3026	0.616613	0.180843	3.40966	0.000650429	0.00612171
PARP16|54956	308.506	-0.131212	0.0384932	-3.4087	0.000652734	0.00614013
C19orf40|91442	69.8625	-0.459238	0.134754	-3.40796	0.0006545	0.00615051
RAB19|401409	20.6535	0.444043	0.130296	3.40797	0.000654487	0.00615051
FAM124A|220108	54.0524	-0.417252	0.122446	-3.40763	0.000655305	0.00615496
RPAIN|84268	783.756	-0.222471	0.0653021	-3.4068	0.000657303	0.0061706
TP53AIP1|63970	14.0184	-0.553459	0.16258	-3.40423	0.000663506	0.00622255
VDAC3|7419	1393.6	0.195122	0.0573164	3.4043	0.000663336	0.00622255
LOC440905|440905	411.988	-0.731786	0.21503	-3.40318	0.000666072	0.00624131
OR7C1|26664	2.47503	-0.853729	0.250866	-3.40313	0.000666179	0.00624131
RFC3|5983	281.061	0.324753	0.09544	3.40269	0.000667248	0.00624817
ARPC1A|10552	2406.76	0.162719	0.0478597	3.39992	0.000674045	0.00630546
ITGA4|3676	152.88	0.521225	0.153299	3.40006	0.000673722	0.00630546
ARMC6|93436	1130.24	-0.19203	0.0564922	-3.39923	0.000675752	0.00631721
LASS3|204219	7.30395	-0.728993	0.214464	-3.39914	0.000675981	0.00631721
CELF6|60677	73.7459	-0.545857	0.160602	-3.39883	0.00067676	0.0063213
RPRM|56475	74.08	-0.518995	0.152739	-3.39793	0.000678983	0.0063357
YOD1|55432	290.938	0.21424	0.0630503	3.39793	0.000678974	0.0063357
ANKRD50|57182	1143.72	0.313699	0.0923261	3.39772	0.000679489	0.00633576
MTMR15|22909	839.915	-0.179776	0.052912	-3.39765	0.000679672	0.00633576
CXCL5|6374	36.5818	-1.00837	0.296801	-3.39747	0.000680116	0.00633671
C4orf32|132720	374.979	0.290575	0.0855593	3.39618	0.000683339	0.0063512
LOC642587|642587	306.724	-0.792296	0.233276	-3.39639	0.00068282	0.0063512
LPA|4018	8.86812	-0.680347	0.200303	-3.39659	0.000682308	0.0063512
LYRM2|57226	876.626	-0.189923	0.0559178	-3.39647	0.000682602	0.0063512
VSIG4|11326	104.567	0.386711	0.113867	3.39616	0.000683381	0.0063512
MED15|51586	1653.71	-0.127895	0.0376792	-3.39431	0.000688029	0.0063912
[truncated: 18,532 more rows]
