# Supplementary material for: Genetic alterations in the 3q26.31-32 locus confer an aggressive prostate cancer phenotype
Source: Commun Biol. 2020 Aug 14;3:440. doi: 10.1038/s42003-020-01175-x (PMC7429505; doi:10.1038/s42003-020-01175-x)
Supplement: Supplementary file 9 — Supplementary Data 7 [file 42003_2020_1175_MOESM9_ESM.csv]

Differentially expressed oncogenes
GMPS
FXR1
MUC1
DBR1
SMC4
SYT4
ABCC5
ETV4
TBL1XR1
THBS2
TM4SF18
RASAL1
COL1A1
ECT2
MLLT11
NEK2
SLC26A3
FOXM1
PRKCI
CENPF
POLQ
ATR
AURKA
PIK3CB
CELSR3
TG
PPM1J
CDH2
COL3A1
TNFSF10
ANK1
USP13
MSR1
EPHB6
NSMCE2
SFRP4
CXCR7 (ACKR3)
MYBL2
EDAR
HIST1H3H
ESPL1
ALPK2
ADD2
COL1A2
CNBP
SMG6
XRN1
RELN
IFI27
CDKN2C
CRTC1
AZIN1
TPX2
DLEC1
FOXA2
IRF5
NRXN3
NCAPG2
CDKN2B
RAD21
FAM117A
SHANK1
VILL
COL11A1
RPN1
INHBA
TFG
RAB40A
BRIP1
C15ORF48
VCAN
SLC1A6
KRT13
ATAD2
CDC25C
CASP8
FAM131B
GPRIN1
COL5A1
MYBL1
WNT5B
FAM135B
HEATR2 (DNAAF5)
ASPM
CDKN2A
KALRN
ADAMTS12
BUB1B
PPARG
RHOA
HIST1H2AG
DGCR8
HHAT
PIK3R4
RGS12
PABPC1
CYTSB (SPECC1)
EZH2
FAM72D
FAM133A
TTK
WWP1
CCKBR
C1ORF150 (GCSAML)
MKI67
SI
HIST1H3B
MUC6
IL13RA1
TCEB1 (ELOC)
DNMT3B
FANCD2
PKHD1L1
HIST1H1E
DCLRE1C
PACSIN1
CASP3
NPNT
CYP4F22
STIM1
TRPS1
RABEP1
CHD3
HK3
PRIC285 (HELZ2)
NEURL4
FEV
HIST1H2BG
NFIB
PLEKHA8
USP25
PIK3CA
SAMD9L
ANO4
LIMK1
CHMP2B
DIAPH1
SLC29A2
FBN2
APOBEC3B
NGEF
TMPRSS13
MYD88
CDYL
CDH11
PDGFRA
SPOP
IQCG
PER1
DUSP9
NEB
KLK2
NOTCH3
HIST1H3D
TGFBR1
EEF1A1
RPL10
DDX51
PNPLA7
ARPC1B
FANCA
PTK2
NCF2
HIST1H1B
ZWILCH
TFRC
RPL22
SEMG1
BCL11A
AHI1
UCHL5
KMO
CASC5 (KNL1)
TFEB
LARP4B
PARD3
NRG2
TIMM17A
RHEB
EIF2AK1
HIST1H4H
CNTNAP3
IWS1
NBN
CHST10
ARSD
AOX1
SNED1
TP53
HSPA4
CNTNAP5
PTPN12
KRT15
CLSTN2
IFIT3
SEMA3E
CXCR4
DACH2
DLL1
HNF1B
HIST1H2BO
RBPJ
PDCD6
MSH6
DACH1
CHST1
PIK3C2G
NAV1
UBR5
TRAF5
SF1
ITPR3
AFMID
COL12A1
SHQ1
SDHA
C16ORF75 (RMI2)
DSC3
LUM
RXFP3
KBTBD11
APLNR
PPP2R1A
ELN
ASTN2
FCGR2B
TSPYL2
EDC4
EPHA5
SKP2
RIT1
EWSR1
MLF1
CTNNA3
LTBP2
RFTN1
SLC15A1
LASP1
MUTYH
FRMPD2
PLCH2
HIST1H4I
C6ORF48
C18ORF34 (CCDC178)
FOXE1
HLF
HNRNPK
CRIPAK
HECW1
CCRL1 (CX3CR1)
CARS
NXF1
DGKI
ARHGAP28
SS18
ZNF765
DULLARD (CTDNEP1)
CDHR1
STAT5B
FAT2
SAPS2 (PPP6R2)
TP63
NAV3
ELAVL3
TRAF3
KDM2B
CCNB2
HEXA
IGF1R
NALCN
STRADA
FSIP1
ZNF133
RSBN1L
ITGA4
MYOCD
SMAD4
CD70
MRAS
BRAF
TLR7
PHF6
KRT222
HNRNPA2B1
FOXL2
MAP2K7
BRCA2
CMKLR1
MDP1 (POLG)
SAV1
EIF4A1
EPHA6
RAF1
LYN
PDGFB
WT1
MGMT
COL25A1
PAK7 (PAK5)
RPL5
ETV1
NEFH
PTPRO
MED13
HIST1H2AD
APOBEC2
MUC4
UBE2D1
AGBL2
WDR12
LUZP2
STAG1
CBLB
PASK
GPS2
E2F3
TMEM220
PODNL1
MAP3K13
ODZ2 (TENM2)
TRPM3
CCDC61
SRPX
FGFR1OP
WHSC1L1 (NSD3)
CYP2E1
DISP2
RNF43
BTK
SOX9
MTUS2
GBE1
CUL9
AFF2
GNA12
FMNL3
HIST1H2AM
CCDC6
OMD
MYL12A
FAM111B
COL6A3
CLK3
TYSND1
PATZ1
ERG
TNFRSF14
SLC6A11
SET
IGF2BP2
TBX18
TMEM40
SPTBN2
HIST1H4B
CLIP1
HIST1H2BC
HSF1
ROS1
TBC1D3B
ASXL3
CBLC
HOXD11
MTHFR
BRCA1
HIF1A
WNK2
PRX
CCNE1
KIAA1598 (SHTN1)
C14ORF49 (SYNE3)
CTNND2
BLM
GPR183
KDM2A
INPPL1
RAD17
ITGAE
MGAT3
JAG1
FANCF
SWAP70
ADAMTS17
CTSS
CD36
TM7SF4 (DCSTAMP)
STAT6
SIRPB2
WDTC1
COL7A1
ZNF521
COL5A3
CLCN4
COL4A1
NTRK3
CD28
MAFB
SMARCB1
GABRG1
IGSF10
C3ORF70
ATP2A2
MPL
SLC7A13
DTX4
STIL
GATA2
BCL2L10
RPS15
MYH11
PRLR
MSH2
MYH9
RQCD1 (CNOT9)
EVC2
MLH3
PHIP
NRIP1
CACNA1C
PARP4
INPP4A
EEF2
IDH2
TRO
SIRPB1
PTPRU
LRRK1
XPO1
TTC18 (CFAP70)
DOCK4
ACOXL
KIAA1024
C19ORF26 (CBARP)
CHGA
RBM10
S100A7
PFAS
NOXA1
NDC80
EPRS
MSI2
FMN2
TPM3
ECT2L
PPARD
SIGLEC8
FOXP1
LAMA2
TPO
RAB42
LMCD1
PDE6G
ANKRD24
ABCA10
ARAF
SHROOM3
CEP152
PML
LRRIQ3
SMC2
GRIA3
IKBKB
MPEG1
NTRK1
HIST1H2BK
CDK6
CREB3L2
KIF21B
CABLES1
TXNIP
DOCK2
CBFA2T3
PRKRIR (THAP12)
MYO18B
