# Supplementary material for: Genetic alterations in the 3q26.31-32 locus confer an aggressive prostate cancer phenotype
Source: Commun Biol. 2020 Aug 14;3:440. doi: 10.1038/s42003-020-01175-x (PMC7429505; doi:10.1038/s42003-020-01175-x)
Supplement: Supplementary file 10 — Supplementary Data 8 [file 42003_2020_1175_MOESM10_ESM.xlsx]

## Sheet: Z_scores_DEGs
NAME	GAIN_1	GAIN_2	GAIN_3	GAIN_4	GAIN_5	GAIN_6	GAIN_7	GAIN_8	GAIN_9	GAIN_10	GAIN_11	GAIN_12	GAIN_13	GAIN_14	GAIN_15	GAIN_16	GAIN_17	GAIN_18	GAIN_19	GAIN_20	GAIN_21	GAIN_22	GAIN_23	GAIN_24	GAIN_25	GAIN_26	GAIN_27	GAIN_28	GAIN_29	GAIN_30	GAIN_31	GAIN_32	GAIN_33	GAIN_34	GAIN_35	GAIN_36	GAIN_37	GAIN_38	GAIN_39	GAIN_40	GAIN_41	GAIN_42	GAIN_43	GAIN_44	GAIN_45	GAIN_46	GAIN_47	GAIN_48	GAIN_49
PDCD10	2.98517	0.846841	3.53369	0.723041	3.3116	2.12113	1.79955	2.88798	0.611198	0.104461	-0.658705	1.31849	1.12197	-0.510775	-0.227844	2.9556	3.20806	0.770219	0.0799811	0.240061	0.862285	-0.0259709	3.25956	0.642573	5.56405	2.74898	0.137463	1.26254	1.06499	0.531147	0.499131	1.37905	1.55286	-1.54413	-0.0178297	5.34887	1.06404	-0.471247	0.612456	-0.269472	2.48706	1.3137	1.94269	0.704003	1.23883	0.547128	2.66196	0.281091	0.437537
GMPS	1.02134	0.904108	0.599237	-0.0396772	0.921195	1.07898	1.05706	0.00481337	-0.575819	0.620772	-0.349148	1.80284	2.70573	-1.08134	0.103483	0.745123	3.69173	0.742272	1.51096	0.549975	3.63605	0.850393	5.81294	1.30258	2.90168	2.72225	1.65652	1.13712	1.35342	0.253162	1.5655	1.7033	0.814838	-0.718365	-0.354631	3.39494	0.164212	-0.817269	1.16136	-0.914097	0.351521	0.286655	1.76913	-1.02844	1.67598	1.45683	2.00533	3.42171	0.230243
MCCC1	1.14948	0.765291	-0.608666	-0.293236	0.208882	-0.300224	0.770338	-0.357571	-0.534076	-0.419693	1.12512	3.20842	1.88757	-0.555134	0.951919	-0.291812	9.41081	-0.265678	4.08834	-1.47756	1.79609	0.413058	4.35883	0.0486849	4.85165	0.575232	2.99685	0.338186	0.39572	0.259105	0.966574	1.49718	2.71094	-0.294316	-0.949207	2.17277	0.450149	0.277369	0.336401	-0.197359	0.438807	1.02867	3.16615	0.75663	0.607576	0.513277	0.26298	2.71594	-1.15188
CEP63	2.8781	-0.869688	1.83023	0.387876	0.670988	0.675981	0.746172	-0.0107098	-0.592421	0.390909	-0.393711	6.49959	1.17351	-0.173849	1.31747	2.88866	0.726635	7.50521	1.74427	0.0672438	-0.48808	0.381835	2.05105	1.38133	4.03598	0.784505	-0.509769	0.489636	0.322796	0.0856816	0.083432	1.52649	0.313894	1.55471	-0.943264	5.18848	0.137376	-0.538312	1.25407	-0.176836	0.421334	1.37189	1.62127	0.964585	0.0126701	1.39416	1.18098	4.25709	0.4189
RAB7A	1.60506	0.0589248	0.484834	1.38567	-0.214203	1.22873	2.52987	-0.535086	-1.0181	0.143848	1.2277	-0.129565	-0.470643	-0.547979	-1.02624	-0.215943	6.83825	-0.0295967	0.713876	1.07073	-0.825085	0.0228369	0.675947	0.583715	4.84951	2.15218	0.579808	2.60633	0.517133	0.740814	0.345901	0.0834754	2.61024	2.00021	0.403142	6.88096	-0.772315	-0.974911	-0.617476	0.671922	1.88811	-0.0980801	2.26399	1.41606	0.042487	1.02273	2.62911	1.29868	0.238443
MBD4	2.83247	0.117327	1.46591	0.460111	0.442034	1.24139	0.909061	-0.233715	0.238266	0.252718	1.05128	1.27172	0.00780927	-0.894816	0.526593	-0.546624	5.09815	13.724	0.45044	1.20705	1.17282	-0.106813	1.00846	0.748133	0.759347	1.74158	-0.515942	-0.219545	0.528774	0.142482	0.108977	1.94477	0.253311	-0.178884	-0.505186	4.2409	-0.103882	0.0631464	0.0779439	-0.692861	0.463083	1.05862	0.00994081	1.74282	0.637628	1.4553	1.70658	1.1849	0.400195
HPS3	3.58261	0.455518	0.546129	-0.0020399	-0.349872	1.06407	1.01387	0.717852	0.142871	-0.022714	-0.256567	0.347294	-0.301478	-0.435144	-0.719313	0.283201	1.97964	1.03279	0.263066	0.559582	2.65693	0.929391	3.33375	1.11531	4.38143	5.55558	0.244974	1.24152	1.82247	1.20368	0.877319	2.78031	0.0374293	-1.09766	-0.861387	6.3326	0.491206	0.0410947	0.195208	0.762244	1.94727	1.00484	1.92363	0.546412	0.489096	0.897165	1.03521	0.534777	0.341952
TMCC1	3.77252	0.00422496	2.24317	0.424101	0.102427	2.70082	0.224341	0.149383	-0.307613	0.123135	1.82371	2.98009	0.0227872	-0.438544	-0.0357476	-0.246139	4.21394	7.22943	1.19862	0.4363	0.386843	0.838588	1.88819	2.66454	2.74003	1.92735	0.19529	-0.466957	1.78705	1.19479	1.04349	2.4905	-0.426514	1.16367	-0.682873	8.21872	-0.63955	-1.32354	1.23116	-0.0234244	0.2119	0.600078	1.6216	0.50737	-0.216042	0.944559	0.714605	0.0418788	-0.217831
MRPS22	0.736841	0.080971	2.2879	-0.0780912	-0.0431999	5.81948	1.34356	-0.239566	-0.350634	0.618888	-0.130227	1.55008	1.61044	-0.433769	-0.2948	1.07378	0.743148	14.4007	1.16891	-0.0688638	0.632494	-0.45278	1.11626	-0.52276	2.27016	0.104312	-0.0622172	0.816204	0.0333136	0.605022	0.294459	1.04211	1.77796	1.70547	-0.219816	1.9847	1.8039	0.447044	-0.58304	-0.408183	0.530652	1.35152	-0.371184	0.648769	0.181693	0.695957	1.58479	2.30927	-0.0907746
CDV3	-0.240559	0.110339	2.74945	1.39624	-0.122252	1.79213	0.740024	0.0971505	0.196629	0.344837	-0.648632	2.18768	1.26172	-0.909682	0.21945	2.64564	4.36237	-1.01689	3.13464	1.44447	3.56824	0.498211	3.23513	1.57415	1.81859	3.08639	0.43517	0.114953	1.68781	0.0471845	0.312109	0.904486	-0.42718	0.804222	0.0112948	5.0853	-0.541088	-0.545542	0.9603	0.424969	1.55595	1.77953	1.05848	0.0821465	-0.018623	0.664147	0.64161	0.24801	-0.41479
MRPL3	1.0029	-0.438389	2.54277	-0.493669	1.03785	4.03194	0.0878434	0.335414	-1.22815	-0.0909387	-0.275959	0.488575	0.716979	-1.08758	0.134292	-0.490821	4.81365	0.897144	0.963849	0.773542	0.722008	-0.66289	3.00397	0.705944	3.80316	2.18966	0.691513	0.721435	0.844022	0.402529	0.391039	1.80671	2.39982	-0.487282	0.638721	3.15816	-0.270351	-1.02137	0.12223	-0.0330078	0.970593	2.14704	0.523164	1.02545	0.684166	1.24087	1.07853	2.94427	0.848468
UMPS	-0.34929	-0.144452	2.09375	-1.34546	0.436447	3.41777	0.771727	0.114213	-0.373803	0.752556	-1.34913	1.8068	-0.0331647	-0.299003	-0.325681	-0.500327	1.84529	0.425838	-0.133745	-0.303736	2.09387	-0.133812	3.49855	1.53443	4.12451	0.674097	2.28544	0.991894	0.543731	0.762964	1.00262	0.77923	1.98332	-1.67631	1.06819	-0.218306	1.96089	0.379282	-0.11228	-0.256003	0.961207	0.584328	0.617729	0.594188	1.30003	0.61551	2.08224	-0.03383	0.163177
ACAD9	0.431139	-0.63798	0.899743	-0.299238	-0.574988	2.80128	1.90894	-0.916389	-0.558479	-0.123126	1.54885	1.41403	0.0285802	-0.0747272	-0.247881	-1.06726	5.76621	-1.43223	1.25805	-0.600665	-0.330898	0.260946	1.18193	-0.537938	4.13811	-0.53279	0.247894	1.32882	-0.3343	0.499811	0.225161	1.08366	1.38305	0.484802	0.0136273	3.55822	2.21691	0.997861	0.0507283	1.04451	0.943928	-0.306227	0.283148	2.6893	1.47635	1.15215	1.53563	0.594696	0.0547995
TRIM59	-0.732903	0.242568	0.258335	-0.473	0.438356	0.213324	-0.371342	2.30191	0.190172	0.440195	-0.589122	2.27294	2.26506	-1.25661	1.07661	2.59045	5.36981	2.00925	0.10457	4.0258	5.64743	-0.237351	3.00825	0.621915	-1.06887	3.02728	-0.35726	-0.363301	0.99836	1.23639	-0.00590056	1.52005	0.630108	-1.03651	-0.606003	1.37919	-0.186849	-0.624337	1.186	-0.126954	2.22822	2.05433	0.167859	0.590351	1.09109	0.105151	0.684057	1.55628	1.02529
FXR1	1.28174	1.22268	2.14517	0.554573	0.824698	-2.49675	1.63111	-0.027331	-1.31674	0.220581	0.074287	1.7372	1.05617	-0.262395	2.50742	-0.0214385	7.89825	-0.250752	2.40163	-0.438369	0.357214	-0.106056	3.44678	-0.243325	3.05081	2.71664	0.670151	-0.00422574	1.3726	0.243686	0.421218	0.457235	-0.222552	8.08029	-0.387375	2.01895	-0.219758	-1.07972	-0.186203	1.65956	0.958563	-0.0599184	1.54489	0.884047	-0.115773	-0.00729364	1.23549	3.57115	0.068577
DBR1	1.45128	0.810224	1.62846	0.491042	0.873232	3.52969	0.442949	0.992146	-0.496825	-0.249264	-0.751522	0.731194	0.285996	-0.395499	-0.812433	2.15811	1.79067	14.6608	0.331637	0.114666	1.29486	-0.161541	1.40609	0.398619	2.65462	1.76451	1.04694	0.452482	0.724668	1.20536	1.10372	1.03495	0.642955	-0.886903	0.304811	1.31432	-0.186323	-0.72887	0.668166	0.255383	0.885024	1.84682	0.15283	0.784543	0.90298	0.346935	0.496015	0.51215	-0.234634
ACTL6A	0.835138	1.23394	0.264453	-0.0331468	1.97476	0.665833	1.7005	0.699675	0.843469	-0.10206	0.928673	2.85426	2.90203	-0.645315	0.352065	-0.367983	9.71176	0.0963283	2.47949	0.0184124	2.47402	-0.513686	1.11142	0.332634	3.13403	1.02682	0.710632	0.76453	0.618448	0.47573	0.0164899	1.21788	1.20384	-1.03436	0.171184	3.37434	-1.13094	-1.33158	0.58771	0.846106	0.388171	0.00453372	-0.417906	1.13376	1.50915	0.996491	1.38957	1.67029	0.664414
MYNN	1.1174	0.511142	2.61345	0.844967	4.83157	0.716354	0.503538	4.49125	2.77021	-0.213097	-0.59445	2.02318	1.19909	-0.914253	-0.704798	3.10179	1.99438	0.297589	0.426415	0.146142	2.68282	0.319639	1.21087	0.966948	2.16705	2.55009	0.97735	-0.192351	1.87642	0.9591	0.878834	2.19084	-0.128984	-0.534505	-0.729689	3.3321	-0.817674	-0.829856	0.298304	0.473752	0.230386	1.22912	0.746898	0.123948	0.164951	0.878006	2.95771	0.240931	1.55318
ALCAM	0.2862	-0.241269	0.848019	-0.791434	-0.436132	2.31764	-0.040049	0.0315959	-0.665627	-0.688972	0.734624	3.50701	-1.05756	-0.607089	1.38052	-0.304831	1.1695	-0.00212487	-0.521259	-0.104697	0.641524	-0.125371	3.50883	1.30698	3.71372	4.94077	3.18038	-0.476786	0.769127	1.60209	3.21083	2.72546	2.0089	-0.402028	0.160845	0.980986	0.0534558	-0.690325	3.03533	-0.549759	0.344144	0.614449	0.951248	-0.500435	-0.615627	0.208067	-0.299822	3.94329	-0.0377788
SMC4	0.492321	-0.457125	0.108005	-0.252607	0.0721073	-0.266156	0.211536	0.739755	0.180206	0.770001	-0.17477	1.62042	3.14939	-0.646961	-0.427865	1.05848	6.50642	0.999839	0.161099	1.49537	6.58473	-0.278386	2.82956	0.731222	-0.275254	3.39685	0.175105	-0.546982	0.541479	0.596674	-0.0636147	2.21663	2.25466	-0.721065	-0.801806	2.53518	-0.534559	-0.751545	0.19099	-0.170005	2.31667	1.78801	0.0525899	-0.728912	0.809203	0.461701	1.59526	0.275223	-0.0775246
TOPBP1	1.92514	-0.340708	0.998422	-0.0754776	0.271058	0.900271	0.598242	0.378432	-0.17604	-0.414035	-0.186262	1.29605	1.20774	-0.642135	0.0536351	1.85314	5.45584	-0.179937	1.22262	0.440134	5.7878	0.203072	4.90959	0.408159	2.35175	2.66263	1.15268	-0.884089	1.06548	0.795329	1.37603	1.11409	0.717306	-0.778887	-0.815994	2.45578	-1.2981	-1.8495	0.369648	0.319857	1.02875	1.62536	-0.335888	0.15967	1.25083	0.372413	1.54066	1.50672	1.5067
DVL3	0.462853	0.647742	-1.74306	1.11765	0.938575	-2.42041	1.45264	-0.130101	-0.111914	-0.309416	0.252113	1.60912	5.10562	-0.319449	1.60729	-0.399149	1.01008	0.0189797	1.77016	1.54785	0.889218	0.99688	0.927564	0.564173	3.19339	0.0720144	-0.24145	0.12441	-0.92069	0.21557	0.654008	0.0899948	1.04962	1.39853	-0.663002	2.05333	-1.68356	-1.3027	0.866797	1.30872	0.0819493	-1.40064	1.35396	3.50354	2.24444	2.2325	1.6433	2.18021	1.13267
DHX36	4.34993	1.25546	2.3072	0.582072	0.983871	2.25254	-0.411149	0.98754	-0.34937	-0.174173	-0.96626	1.94445	1.62492	-0.49541	0.52584	1.57904	7.65523	1.046	0.530051	-0.0956612	3.30045	-0.115457	2.34514	0.553478	2.6271	2.22632	0.688962	-0.429557	3.3167	1.03585	1.0779	0.845783	0.0622823	0.171201	0.173573	4.99823	-1.12929	-1.17695	0.0050971	0.454636	1.16727	1.81534	1.15755	0.801489	0.220062	0.574306	1.59478	-0.168083	0.387723
ISY1	0.705217	-0.434593	0.792914	1.02194	-0.158202	0.586602	1.66146	-0.969946	0.532374	1.14517	0.460076	0.684209	0.437759	-0.970232	1.07133	-0.665887	4.92185	7.87826	2.1709	1.39869	0.226765	0.961309	0.0181338	0.0779907	1.23597	0.0276872	-0.453067	0.530742	0.427089	0.22985	-0.000428933	-0.0495287	-0.952353	0.190993	-0.273037	1.78599	2.17254	1.38666	0.287533	0.771313	1.22876	0.403598	0.173216	0.722859	0.96378	0.515865	2.08911	-0.269042	0.0926094
MFN1	2.27482	0.669112	3.04116	-0.0113618	1.5535	1.41746	-0.175018	1.33184	0.647526	-0.925012	-0.558001	5.66676	0.910485	-0.0547271	-0.139675	-0.246379	8.8649	1.03683	1.53652	0.322984	1.81857	0.115603	4.71732	0.69602	2.86297	2.02446	0.359498	-0.274032	1.32367	0.514998	1.8589	1.11694	-0.241966	-0.621644	-0.636198	4.98293	-0.821486	-0.982337	0.680305	-0.210661	0.55312	0.695365	0.63417	0.211579	0.628364	0.953006	1.14205	0.453709	0.857092
GPR160	0.907705	0.772046	2.26691	-0.405608	3.68211	0.73411	0.621119	4.26001	-0.147949	-0.263215	-0.420542	2.26476	0.941758	-0.840151	0.202425	1.15848	-0.783364	1.07607	-0.140046	0.0464022	-0.08599	-0.165794	1.25362	1.74583	2.61526	2.60282	0.0867374	2.07493	2.31179	0.173369	-0.189606	0.833522	1.57303	-0.0174467	-0.675228	2.22124	0.0057126	-0.675659	0.866453	-0.647331	1.35954	0.639357	1.22834	0.340309	1.25247	1.82329	0.12571	2.83253	0.897293
ABCC5	2.23744	0.230213	0.00671841	0.638423	-0.561742	-1.10905	0.0419226	-0.514879	0.760496	-0.615823	-0.218199	1.86938	0.826622	-0.850839	2.16914	-0.98634	-0.32469	0.132974	1.16254	0.684612	0.859925	-0.111005	-0.154051	0.404985	0.482593	2.86193	0.610298	-0.488191	0.225084	-0.821894	0.566957	1.07915	2.95255	0.779136	-1.15807	4.99824	-0.624136	-0.651189	1.37874	0.21852	1.06768	-0.286789	1.51705	1.56794	1.12582	2.39451	1.93422	0.683551	-0.417829
ZNF639	0.48889	1.03796	2.53378	0.290255	1.72813	1.98662	0.936749	0.706641	1.96538	-0.687763	0.311056	2.82904	0.633598	-0.776274	0.377343	-0.582321	14.3462	-0.0374072	1.79136	-0.31044	2.59901	-0.354466	2.00471	0.497147	2.10206	0.502096	0.105516	0.13174	0.87486	0.222632	0.309367	1.70908	0.302393	0.178482	0.108687	5.06739	-0.993174	-0.999209	1.25724	-0.156649	0.475693	1.20723	-0.928303	0.557351	0.72416	0.810848	0.19427	1.39923	-0.128248
KPNA1	-0.17127	0.0544264	3.55205	-0.442035	0.346918	2.95265	-0.115875	0.652866	-0.734374	0.337167	-0.974636	3.54796	-0.331117	-0.0162903	-0.762394	0.461737	3.02806	0.32402	-0.269347	0.814953	0.621038	0.272657	4.63526	2.71681	3.45618	2.06395	2.10228	0.145797	1.03808	1.19978	1.47252	2.79286	1.3536	0.572454	0.850088	3.43242	-0.857492	-1.0347	0.458745	-0.841245	0.712706	0.870171	1.68186	1.23252	0.385112	1.65172	-0.231374	1.63902	0.319907
PSMD2	1.66951	1.38652	-0.167123	-0.0430112	1.35455	-1.73589	1.55525	0.8284	-1.00935	0.0330799	-0.812452	2.36223	4.39081	-0.722333	-0.935665	-0.579288	1.58648	3.278	1.7034	0.242582	0.839371	0.999486	1.35997	0.918436	6.69704	1.18196	1.85248	2.64778	-0.206662	2.12688	0.627992	1.34046	0.802099	0.691609	-0.232313	3.34264	0.838468	0.87245	0.151009	-0.836947	-0.0635196	-0.436177	1.75686	1.0425	0.904175	0.43284	3.37341	-1.42251	0.834813
KPNA4	0.935703	0.577711	2.23415	0.533029	0.100978	0.0809241	0.198509	2.31276	-0.420794	0.839058	-1.00272	0.228571	1.11381	-0.941575	-1.58352	2.96818	3.31279	0.393347	2.0433	1.02127	2.91998	0.289856	1.55429	-0.233038	3.56294	3.021	1.39474	0.584182	1.97725	0.480523	1.69169	2.2222	0.0885098	4.89147	1.04163	4.69445	-0.253974	-1.2048	0.7539	-0.12902	0.791592	0.814495	0.748828	-0.305557	-0.416643	0.173105	0.551883	1.0149	0.202209
CEP70	2.18687	0.022453	1.20413	0.274996	-0.0930028	2.09992	0.858379	-0.0358652	-0.348201	-0.42354	-0.792811	0.184932	1.55003	-0.870271	-0.433946	0.809985	0.878205	14.1321	-0.212659	0.0316165	1.80254	-0.664958	0.206865	0.0576965	1.99748	2.74016	-0.498065	-0.209554	0.701421	-0.327066	-0.0390749	2.53277	3.48226	-0.122064	-0.543918	5.30525	-0.0158222	-0.505595	-0.30419	0.200659	2.91516	1.1558	2.02497	1.88869	0.771553	0.951661	0.442967	0.91163	0.198948
RUVBL1	-0.268903	-0.501905	0.289175	-0.818937	0.278476	4.32589	0.0238166	-0.878974	-1.03711	0.709455	1.53464	-0.45104	0.624578	-0.235769	0.288829	-1.12254	8.69941	-0.419852	1.96535	-0.684904	-0.028813	-0.576843	1.90976	0.136192	2.46897	0.760576	0.813046	-0.0661802	-0.285707	0.365732	0.190252	0.733607	2.27758	-0.274953	0.174751	1.92897	1.64952	0.0199578	-0.220449	0.0533685	0.0646503	0.12855	0.198962	0.402575	1.90308	0.904996	0.0225187	2.26661	0.771651
SIAH2	0.284688	0.304163	2.87152	2.26761	-0.318591	5.99534	0.193197	-0.744145	-0.703634	-0.617921	0.957154	2.11965	3.44076	1.70449	-0.0150434	0.442677	4.03427	1.27777	2.89788	-0.0586929	-0.198973	-0.236852	-0.0998399	3.60266	1.44453	-1.46687	-0.692913	0.531064	-0.0106677	0.513589	-0.584242	3.074	-1.00618	1.53549	-0.546189	6.07548	0.643595	0.121218	-0.375629	0.779283	-0.057078	0.373869	1.99977	0.305394	-0.468673	2.2689	0.169852	1.2089	-0.553798
RYK	1.19527	-0.012213	2.99862	1.57109	0.196565	2.21719	0.771658	-0.0716118	0.727029	0.282087	-0.19461	3.19972	0.796309	-1.3132	0.40079	1.73655	2.65262	1.98716	4.7926	0.349561	0.596976	0.175372	1.45453	0.811503	2.53594	0.790825	-0.919475	-0.415318	1.50393	0.541415	0.459022	3.21401	-0.927085	-1.12268	-0.906719	2.29991	-0.458892	-1.51004	2.15168	0.649386	1.60823	1.71443	0.511116	1.36546	0.0908421	0.999437	0.543845	-0.0778764	0.242529
RSRC1	3.45576	0.747435	1.71217	1.20375	0.698041	0.892985	1.06248	1.43222	-0.388835	0.358814	-0.88617	1.55514	1.22945	-0.326491	-0.0947844	1.24153	0.983993	0.244689	0.0809091	0.770973	1.88686	-0.178705	1.92753	0.666362	4.84976	3.24289	1.68104	-0.347384	1.09647	0.28466	1.8651	1.25544	0.882938	-0.870567	-0.346222	3.03305	-1.06454	-1.82802	0.272508	0.159078	0.679281	0.676334	0.615615	0.445776	0.295358	-0.0581998	1.6548	0.617711	1.62753
DTX3L	0.943851	0.331923	2.01444	-0.66368	0.123552	0.632071	0.242136	-0.00487603	-0.561503	-0.375215	-0.242337	1.21437	3.07419	-0.738699	0.500157	-0.0924381	1.23915	0.944884	-1.04434	0.613934	3.9803	0.388658	2.60727	0.931688	2.19864	3.96292	0.308285	-0.357951	0.647719	2.21013	1.21361	0.903855	0.492008	-0.607271	0.642967	3.71533	-0.92984	-0.0889891	3.09471	-0.118801	0.428121	0.989431	0.854646	0.320493	-0.0155191	-0.145965	-0.0599977	1.4226	0.74852
ARMC8	1.19082	1.05721	1.7658	1.23332	0.434042	1.50665	0.135756	0.601553	0.222909	-0.105743	0.0122368	1.98321	1.17596	-0.502443	-0.863355	1.70165	0.849644	16.565	1.03794	0.525361	2.74621	0.086493	0.981695	-0.181355	1.45079	1.5723	0.204767	0.148343	1.10418	0.68548	0.771821	1.18154	0.192433	0.209915	-0.180921	3.33498	-0.697753	-0.853567	-0.0389858	0.0807508	0.618575	1.19503	0.411372	0.709702	0.470598	0.727081	1.49359	-0.0125591	0.561687
UBA5	2.16015	-1.1497	4.31955	-0.246457	0.880387	1.89268	0.771186	1.20328	-0.954277	-0.717359	-0.688163	0.585483	-1.20256	0.254181	-0.912138	-0.221307	1.44694	-0.652399	0.513803	0.289097	0.179727	-1.10553	2.4139	-0.146107	4.96347	2.95391	0.151869	-0.433022	0.681439	0.376553	2.15847	2.15895	0.767293	-0.569642	0.0298547	3.57189	1.24168	0.343424	-0.429962	-1.24777	1.3784	1.95164	0.172478	0.647931	-0.403213	0.805075	0.703092	0.889374	0.00374796
ESRP1	0.479324	-0.305855	0.0209391	-1.28535	-0.126065	-0.181056	0.109709	0.0837086	-0.719976	-0.712116	0.429684	3.13413	0.0192612	-0.521723	1.43018	-0.736489	3.89436	0.374948	-0.524775	-0.0150434	4.05679	0.00191421	1.09364	0.605374	1.1381	1.58502	0.119214	0.105357	0.867828	-0.148363	0.106199	1.89301	1.51559	-1.21734	-0.464687	4.90509	-0.704368	-0.877097	2.77492	0.177712	0.333276	1.51714	1.82332	-0.274423	1.25112	2.60394	-1.08171	2.10363	-0.236977
FBXO45	2.10253	0.605182	-0.922569	0.386919	-0.97088	-1.88083	0.584948	-1.06652	-1.463	-1.42307	0.280664	0.280966	5.0108	-0.323876	0.238367	-1.44595	1.89939	1.41227	0.539182	-0.194535	3.52367	-0.0608481	4.87823	2.24105	2.08389	3.7415	1.53056	-0.326051	0.525203	0.763419	0.923681	1.8357	1.80186	1.0023	-0.633086	1.61426	-1.11426	-0.52428	0.746732	-0.014941	0.931885	0.347859	0.0853839	0.775044	0.94362	1.66794	0.879683	1.23981	0.510317
SELT	2.18749	1.76159	1.56001	-0.00292983	-0.0500574	4.96368	0.332695	-0.107486	-0.615314	-0.514026	-0.580351	1.17407	0.647984	-0.562944	-0.0883566	0.24084	1.26058	0.227783	-0.332047	-0.409059	-0.380131	-0.216249	0.40733	3.32112	2.07346	1.39642	-0.476949	0.343045	0.592929	0.615141	0.0182687	1.23034	0.0307324	-0.301875	-0.095024	11.4123	0.0832921	-0.592867	-0.406493	-0.509814	2.18885	1.43276	2.36639	0.326156	-0.506293	1.89714	0.350567	-0.262206	-0.249682
PCCB	0.408374	0.222806	1.61831	-0.66496	0.511885	5.73957	0.377728	-0.315758	-1.31869	0.436101	0.254279	4.03497	1.21297	0.0977723	-0.510867	1.11842	1.75879	9.87757	0.920048	-0.947546	-0.618275	-0.276761	2.56239	0.254357	2.82368	0.162521	1.96265	1.28583	0.697392	0.72292	0.91408	0.771394	1.37567	1.34895	0.0297848	1.73637	2.22363	0.185622	-0.28361	-0.903764	0.280613	0.36899	-0.159257	0.212355	0.268965	0.251605	0.331963	1.40922	0.602382
ECT2	-0.00154661	0.000825626	0.978296	-0.58037	1.31954	-0.0770916	-0.140365	2.59399	-0.159556	0.398171	-0.676498	3.02706	3.15659	-0.347471	-0.869312	1.75993	6.79937	1.12609	-0.330926	0.887704	4.94728	-0.536427	3.34198	1.4105	0.0593273	3.75311	1.23948	-0.139071	0.754703	0.850084	-0.0695668	1.00283	0.711032	-0.856571	-0.704723	0.735616	-0.109151	-0.759912	-0.460278	-0.401855	1.90352	0.782891	0.0536111	-0.0294296	1.67439	0.0889373	1.08894	-0.793355	1.22356
COMMD2	0.595354	0.593794	-0.109265	0.739789	0.312536	1.2138	1.2931	1.29806	0.319731	-0.0612213	-0.237051	1.19357	2.20171	-0.38308	-1.46905	1.37023	3.91316	-0.739375	0.977364	1.56955	2.01978	-0.446577	1.62368	1.02887	0.276886	3.21101	0.545971	-0.234319	1.82059	0.881273	0.388636	0.983383	0.799461	-0.259935	-0.355289	1.74857	-0.726259	-1.0155	-1.19289	0.350985	0.743156	2.13798	-0.02381	-0.0109409	0.357676	0.811398	0.9409	2.53108	-0.15146
KCTD5	-0.616497	0.35428	-0.73742	-0.384095	-0.304273	-0.00350096	-0.599041	-0.96663	-0.321401	0.519007	0.719547	-0.593086	1.58989	-0.680189	2.18788	-0.640426	1.3955	1.34515	0.424669	0.397553	1.30597	0.518896	-0.379445	0.539571	0.031532	1.7504	-0.153232	0.595128	-0.548003	-0.522655	-0.341156	0.141818	2.83229	-0.295781	-0.0322371	0.328639	-0.937735	-0.304677	1.55899	-0.142399	1.3208	-0.0606776	0.754802	0.367831	1.49157	1.6375	0.0838166	1.23041	-0.255887
YY2	2.12769	0.632611	0.453232	0.480941	0.278212	0.180029	-0.450445	0.343247	0.506852	0.409773	3.25802	7.38434	0.512667	0.0202389	0.692479	-0.427019	-1.07238	2.95148	-0.0538533	0.855448	2.36449	0.189867	-0.955329	0.413507	0.865071	-0.0889025	1.16547	-0.627327	0.42965	0.295511	0.892341	0.595059	0.47719	-1.10421	-0.341737	1.50748	-1.12166	-1.07002	1.72891	0.49127	-0.130263	0.752583	-0.128552	-0.39156	0.327497	0.454284	1.44765	-0.481824	1.31441
ZXDC	-0.617674	0.047648	0.83023	0.414796	1.12625	0.468803	-0.60263	0.196298	1.03816	0.0956235	3.97712	0.862537	0.358822	-0.45963	0.523814	-1.06447	3.41607	5.40283	0.00418512	0.0550984	2.31653	1.10927	1.19835	0.341524	1.93196	0.315183	1.24209	-0.950167	1.73354	-0.152699	1.3575	0.61141	-0.873946	-0.298162	-1.52632	0.161221	-1.35418	-1.32761	1.63285	0.694561	0.781502	-0.517114	2.34925	1.25156	1.09745	0.732978	1.34936	1.37551	1.29815
NUDT16	1.07237	-0.658377	2.13026	0.143783	1.22954	5.21767	0.238396	0.10703	-0.938156	-0.149053	-0.961152	1.04265	0.427934	0.498721	-1.19998	-0.390184	3.27192	0.153969	1.93067	-0.936146	-0.156616	0.464226	4.76907	2.06873	2.81408	0.0599024	2.38371	0.950021	0.72282	0.733373	0.81588	1.76282	-0.407763	1.23965	0.83624	3.47899	2.08823	1.21771	-0.550904	-0.758429	0.350598	0.985693	2.30077	0.652236	0.384509	0.038376	1.19508	2.69776	-0.488366
EIF4G1	0.862429	0.933212	0.637353	-0.483641	1.57608	-1.06204	0.262236	0.685474	-1.18227	-0.718421	-0.289764	1.85009	2.68078	0.128355	0.641011	0.108734	2.50137	1.07103	1.63231	-0.458635	1.21904	0.976001	4.71881	0.730305	5.0203	0.952515	2.00958	0.775135	-0.813865	0.967392	1.99445	0.846001	0.891691	0.168252	-0.00648102	2.39681	-0.475237	-0.378388	0.919448	-0.210074	0.106639	-0.257048	2.58272	1.07169	1.01047	-0.774547	0.759826	0.0815989	0.693246
[truncated: 427 more columns]
