# Supplementary material for: Genetic alterations in the 3q26.31-32 locus confer an aggressive prostate cancer phenotype
Source: Commun Biol. 2020 Aug 14;3:440. doi: 10.1038/s42003-020-01175-x (PMC7429505; doi:10.1038/s42003-020-01175-x)
Supplement: Supplementary file 11 — Supplementary Data 9 [file 42003_2020_1175_MOESM11_ESM.xlsx]

## Sheet: NAALADL2_GSEA
geneSet	description	enrichmentScore	normalizedEnrichmentScore	pValue	FDR	size	leadingEdgeNum	userId	link
GO:0010257	NADH dehydrogenase complex assembly	0.673362	1.79574	0	0.00298406	55	39	BCS1L;ECSIT;NDUFA1;NDUFA11;NDUFA12;NDUFA13;NDUFA2;NDUFA3;NDUFA5;NDUFA6;NDUFA7;NDUFA8;NDUFA9;NDUFAB1;NDUFAF2;NDUFAF3;NDUFAF4;NDUFAF5;NDUFAF6;NDUFB1;NDUFB10;NDUFB2;NDUFB3;NDUFB4;NDUFB5;NDUFB7;NDUFB8;NDUFC1;NDUFC2;NDUFS1;NDUFS2;NDUFS3;NDUFS5;NDUFS6;NDUFS7;NDUFV1;NDUFV2;NDUFV3;TMEM126B	http://amigo.geneontology.org/amigo/term/GO:0010257
GO:0033108	mitochondrial respiratory chain complex assembly	0.658401	1.81593	0	0.00596813	87	59	BCS1L;COA3;COX14;COX16;COX19;COX20;ECSIT;IMMP2L;LYRM7;NDUFA1;NDUFA11;NDUFA12;NDUFA13;NDUFA2;NDUFA3;NDUFA5;NDUFA6;NDUFA7;NDUFA8;NDUFA9;NDUFAB1;NDUFAF2;NDUFAF3;NDUFAF4;NDUFAF5;NDUFAF6;NDUFB1;NDUFB10;NDUFB2;NDUFB3;NDUFB4;NDUFB5;NDUFB7;NDUFB8;NDUFC1;NDUFC2;NDUFS1;NDUFS2;NDUFS3;NDUFS5;NDUFS6;NDUFS7;NDUFV1;NDUFV2;NDUFV3;PET100;PET117;SAMM50;SDHAF1;SDHAF3;SDHAF4;SMIM20;TFAM;TMEM126B;UQCC1;UQCC2;UQCC3;UQ…	http://amigo.geneontology.org/amigo/term/GO:0033108
GO:0006413	translational initiation	0.577131	1.66006	0	0.0225463	180	115	ALKBH1;CDC123;DDX1;DENR;EIF1AD;EIF1AX;EIF1B;EIF2A;EIF2AK1;EIF2B2;EIF2B3;EIF2B4;EIF2B5;EIF2S1;EIF2S3;EIF3A;EIF3C;EIF3D;EIF3G;EIF3I;EIF3J;EIF3K;EIF3M;EIF4B;EIF4E2;EIF4E3;EIF4EBP1;EIF4EBP2;EIF4H;EIF5;EIF5B;EIF6;KHDRBS1;KLHL25;MCTS1;METTL3;MIF4GD;MTFMT;MTIF2;NCK2;NPM1;PABPC1;PAIP1;PAIP2;POLR2G;PPP1CA;RPL10;RPL10A;RPL11;RPL12;RPL14;RPL15;RPL17;RPL18A;RPL19;RPL22;RPL23A;RPL24;RPL26;RPL27;RPL27A;RPL28;R…	http://amigo.geneontology.org/amigo/term/GO:0006413
GO:0017004	cytochrome complex assembly	0.623472	1.62573	0	0.0293433	33	25	BCS1L;COA1;COA3;COA5;COA6;COX10;COX14;COX15;COX16;COX17;COX19;COX20;HCCS;LYRM7;PET100;PET117;SCO1;SCO2;SMIM20;TIMM21;UQCC1;UQCC2;UQCC3;UQCR10;UQCRB	http://amigo.geneontology.org/amigo/term/GO:0017004
GO:0070972	protein localization to endoplasmic reticulum	0.567109	1.60314	0	0.0348141	129	72	ASNA1;CHMP4A;CHMP4B;KDELR2;OS9;PMM2;RPL10A;RPL11;RPL12;RPL14;RPL15;RPL18A;RPL22;RPL24;RPL26;RPL27;RPL27A;RPL28;RPL29;RPL30;RPL31;RPL32;RPL35;RPL35A;RPL36;RPL36A;RPL37;RPL37A;RPL38;RPL39;RPL41;RPL5;RPL6;RPLP0;RPLP1;RPLP2;RPS10;RPS11;RPS12;RPS13;RPS14;RPS15;RPS15A;RPS17;RPS18;RPS19;RPS2;RPS20;RPS21;RPS23;RPS24;RPS25;RPS26;RPS27;RPS27A;RPS28;RPS29;RPS3;RPS4X;RPS5;RPS6;RPS7;RPS9;RPSA;SEC16B;SEC63;SGT…	http://amigo.geneontology.org/amigo/term/GO:0070972
GO:0002181	cytoplasmic translation	0.571595	1.58855	0	0.0366377	86	53	DENR;DHX9;DPH1;DPH3;DPH5;EIF2S3;EIF3A;EIF3C;EIF3D;EIF3G;EIF3I;EIF3J;EIF3K;EIF3M;EIF4B;EIF4EBP1;EIF4H;EIF5;FTSJ1;GSPT1;MCTS1;METTL3;RPL10A;RPL11;RPL15;RPL17;RPL18A;RPL19;RPL24;RPL26;RPL26L1;RPL29;RPL30;RPL31;RPL32;RPL35A;RPL36;RPL36A;RPL38;RPL39;RPL41;RPL6;RPLP0;RPLP1;RPS21;RPS23;RPS26;RPS28;RPS29;RWDD1;TICRR;TMA7;ZC3H15	http://amigo.geneontology.org/amigo/term/GO:0002181
GO:0140053	mitochondrial gene expression	0.544382	1.54381	0	0.067923	155	87	ALKBH1;CDK5RAP1;CHCHD1;CHCHD10;COA3;DAP3;DARS2;EARS2;GATC;GFM1;HSD17B10;KIAA0391;LRPPRC;MALSU1;MPV17L2;MRPL11;MRPL12;MRPL14;MRPL16;MRPL17;MRPL18;MRPL19;MRPL2;MRPL20;MRPL21;MRPL22;MRPL23;MRPL24;MRPL27;MRPL3;MRPL30;MRPL32;MRPL33;MRPL34;MRPL35;MRPL36;MRPL4;MRPL41;MRPL42;MRPL43;MRPL44;MRPL47;MRPL48;MRPL49;MRPL50;MRPL51;MRPL52;MRPL54;MRPS10;MRPS12;MRPS14;MRPS16;MRPS17;MRPS18A;MRPS22;MRPS24;MRPS25;MRPS…	http://amigo.geneontology.org/amigo/term/GO:0140053
GO:0072350	tricarboxylic acid metabolic process	0.588356	1.52664	0.00501002	0.0811914	34	23	ACLY;ACO2;ASS1;CS;DLAT;DLST;FAHD1;FH;GLUD1;IDH2;IDH3A;MDH2;OGDH;PDHA1;PDHB;SDHA;SDHAF2;SDHB;SDHC;SDHD;SUCLA2;SUCLG1;SUCLG2	http://amigo.geneontology.org/amigo/term/GO:0072350
GO:0034405	response to fluid shear stress	-0.29857	-1.38465	0.111111	0.0912734	27	7	CA2;ETS1;KLF2;PKD2;PTGS2;TGFB1;TGFB3	http://amigo.geneontology.org/amigo/term/GO:0034405
GO:0006414	translational elongation	0.534043	1.50656	0	0.100021	125	65	ALKBH1;CHCHD1;DAP3;DPH1;DPH3;DPH5;EEF1G;EEFSEC;GFM1;MRPL11;MRPL12;MRPL14;MRPL16;MRPL17;MRPL18;MRPL19;MRPL2;MRPL20;MRPL21;MRPL22;MRPL23;MRPL24;MRPL27;MRPL3;MRPL30;MRPL32;MRPL33;MRPL34;MRPL35;MRPL36;MRPL4;MRPL41;MRPL42;MRPL43;MRPL44;MRPL47;MRPL48;MRPL49;MRPL50;MRPL51;MRPL52;MRPL54;MRPS10;MRPS12;MRPS14;MRPS16;MRPS17;MRPS18A;MRPS22;MRPS24;MRPS25;MRPS28;MRPS33;MRPS34;MRPS35;MRPS36;MRPS5;MRPS6;NEMF;PTC…	http://amigo.geneontology.org/amigo/term/GO:0006414
GO:0009141	nucleoside triphosphate metabolic process	0.509728	1.47227	0	0.158354	220	105	AK2;AK3;AK9;ATP1B1;BEND3;CDK1;CHCHD10;CMPK1;COA6;COQ7;COQ9;COX10;COX15;COX4I1;COX5A;COX5B;COX6A1;COX7A2;COX7A2L;COX7C;CYCS;DCTPP1;DNAJC15;DNM1L;EIF6;ENO3;ENTPD5;FAM20C;FXN;GNAI3;GPHN;GPI;HKDC1;IMPDH2;JMJD8;MLXIPL;NCOR1;NDUFA1;NDUFA12;NDUFA2;NDUFA3;NDUFA4;NDUFA5;NDUFA6;NDUFA7;NDUFA8;NDUFA9;NDUFAB1;NDUFB1;NDUFB10;NDUFB2;NDUFB3;NDUFB4;NDUFB5;NDUFB6;NDUFB7;NDUFB8;NDUFC1;NDUFC2;NDUFC2-KCTD14;NDUFS1;ND…	http://amigo.geneontology.org/amigo/term/GO:0009141
GO:0038179	neurotrophin signaling pathway	-0.258197	-1.39761	0	0.16919	27	27	AGT;AKT1S1;BCAR1;BDNF;CASP3;CORO1A;CYFIP1;CYFIP2;DDIT4;FRS2;GRB2;KIDINS220;NGFR;PPP2R5B;PTPN11;RAF1;RAP1A;RAPGEF1;RAPGEF2;SLC9A6;SORT1;SOS1;SPRY1;SPRY2;SRC;WASF1;ZFYVE27	http://amigo.geneontology.org/amigo/term/GO:0038179
GO:0043954	cellular component maintenance	-0.182468	-1.19404	0	0.221134	37	7	APOE;F2R;KIFC3;MYADM;NLGN2;PRNP;RASSF8	http://amigo.geneontology.org/amigo/term/GO:0043954
GO:0035329	hippo signaling	-0.169904	-0.958026	0.625	0.695681	34	34	AJUBA;AMOT;AMOTL2;CASP3;DLG5;DVL2;LATS1;LATS2;LIMD1;MARK3;MOB1A;MOB1B;MOB3B;NEK8;NF2;NPHP4;PJA2;SAV1;STK3;STK4;TEAD1;TEAD2;TEAD3;TEAD4;TJP1;TJP2;WTIP;WWC1;WWC2;WWC3;WWTR1;YAP1;YWHAB;YWHAE	http://amigo.geneontology.org/amigo/term/GO:0035329
GO:0035272	exocrine system development	-0.157816	-0.892664	0.5	0.705254	35	7	NFIB;NRP1;RAB26;TGFB1;TGFB3;TGM2;WLS	http://amigo.geneontology.org/amigo/term/GO:0035272

## Sheet: TBL1XR1_GSEA
geneSet	description	link	enrichmentScore	normalizedEnrichmentScore	pValue	FDR	size	plotPath	leadingEdgeNum	leadingEdgeId	userId	link
GO:0044772	mitotic cell cycle phase transition	http://amigo.geneontology.org/amigo/term/GO:0044772	0.493744	2.33962	0	0	135	./Project_wg_result1582976369_GSEA/GO_0044772.png	86	4582;4751;79733;54443;1063;1033;9928;9700;3624;1543;5347;63967;699;2305;144455;55388;9787;9833;51514;6241;9134;991;995;128239;983;22974;6790;7272;8318;113130;9319;51512;890;3161;701;9212;9088;1062;10457;11065;4173;1029;11113;58480;990;10460;79915;1031;81620;7298;80321;1869;92421;1164;1030;11073;2146;79858;6502;891;27085;9133;4171;7029;641;4085;5591;5569;29980;5885;9735;286053;10769;1021;10733;898…	ANLN;ARID3A;ATAD5;AURKA;AURKB;BLM;BRCA1;BUB1;BUB1B;CCNA2;CCNB1;CCNB2;CCNE1;CCNE2;CDC20;CDC25C;CDC45;CDC6;CDC7;CDCA5;CDK1;CDK6;CDKN2A;CDKN2B;CDKN2C;CDKN2D;CDKN3;CDT1;CENPE;CENPF;CEP63;CEP70;CHMP4C;CIT;CKS2;CLSPN;CYP1A1;DLGAP5;DONSON;DTL;E2F1;E2F7;E2F8;EIF4G1;ESPL1;EZH2;FOXM1;GPNMB;GTSE1;HMMR;INHBA;IQGAP3;KIF14;KNTC1;MAD2L1;MCM10;MCM2;MCM4;MELK;MTBP;MUC1;NDC80;NEK11;NEK2;NSMCE2;PKIA;PKMYT1;PLK1;PLK…	http://amigo.geneontology.org/amigo/term/GO:0044772
GO:0007059	chromosome segregation	http://amigo.geneontology.org/amigo/term/GO:0007059	0.511453	2.31638	0	0	103	./Project_wg_result1582976369_GSEA/GO_0007059.png	52	4751;1063;9928;83540;9700;23397;5347;699;9787;146909;55165;55355;4438;157570;9134;991;83990;7153;24137;57405;51203;7272;221150;113130;9319;10051;9493;4288;701;1894;11004;81930;9212;10615;332;11339;1062;9232;3833;81610;220134;55143;64151;29127;990;10460;285643;81620;11130;92421;79075;84944	AURKB;BIRC5;BRIP1;BUB1;BUB1B;CCNE2;CDC20;CDC6;CDCA5;CDCA8;CDT1;CENPE;CENPF;CEP55;CHMP4C;DLGAP5;DSCC1;ECT2;ESCO2;ESPL1;FAM83D;HJURP;KIF14;KIF18A;KIF18B;KIF23;KIF2C;KIF4A;KIF4B;KIFC1;MAEL;MKI67;MSH4;NCAPG;NCAPH;NEK2;NUF2;NUSAP1;OIP5;PLK1;PTTG1;RACGAP1;SKA1;SKA3;SMC4;SPAG5;SPC25;TACC3;TOP2A;TRIP13;TTK;ZWINT	http://amigo.geneontology.org/amigo/term/GO:0007059
GO:0030048	actin filament-based movement	http://amigo.geneontology.org/amigo/term/GO:0030048	0.730096	2.3074	0	0	20	./Project_wg_result1582976369_GSEA/GO_0030048.png	9	7138;58;7134;4634;8557;85366;29119;4703;7135	ACTA1;CTNNA3;MYL3;MYLK2;NEB;TCAP;TNNC1;TNNI1;TNNT1	http://amigo.geneontology.org/amigo/term/GO:0030048
GO:1902850	microtubule cytoskeleton organization involved in mitosis	http://amigo.geneontology.org/amigo/term/GO:1902850	0.599878	2.24217	0	0	42	./Project_wg_result1582976369_GSEA/GO_1902850.png	24	4751;1058;4605;83540;9700;5347;284403;991;22974;24137;57405;51203;6790;7272;9493;9212;1062;3833;3832;29127;10460;25886;285643;92421	AURKA;AURKB;CDC20;CENPA;CENPE;CHMP4C;ESPL1;KIF11;KIF23;KIF4A;KIF4B;KIFC1;MYBL2;NEK2;NUF2;NUSAP1;PLK1;POC1A;RACGAP1;SPC25;TACC3;TPX2;TTK;WDR62	http://amigo.geneontology.org/amigo/term/GO:1902850
GO:0048706	embryonic skeletal system development	http://amigo.geneontology.org/amigo/term/GO:0048706	0.632579	2.23294	0	0	30	./Project_wg_result1582976369_GSEA/GO_0048706.png	17	1301;3215;6664;3216;3225;7474;1277;3219;3217;4838;1746;6474;579;5156;23213;7483;3232	COL11A1;COL1A1;DLX2;HOXB5;HOXB6;HOXB7;HOXB9;HOXC9;HOXD3;NKX3-2;NODAL;PDGFRA;SHOX2;SOX11;SULF1;WNT5A;WNT9A	http://amigo.geneontology.org/amigo/term/GO:0048706
GO:1901987	regulation of cell cycle phase transition	http://amigo.geneontology.org/amigo/term/GO:1901987	0.49031	2.23105	0	0	105	./Project_wg_result1582976369_GSEA/GO_1901987.png	67	4582;4751;79733;54443;1063;9928;9700;1543;5347;63967;699;144455;9787;51514;56241;991;995;983;22974;6790;7272;8318;113130;9319;51512;3161;701;9212;1062;10457;11065;81610;990;79915;81620;80321;1869;92421;152110;5017;1030;11073;2146;79858;891;27085;7029;641;4085;5591;5569;29980;5885;9735;286053;10769;10733;898;5933;1032;8317;59343;10403;80254;1820;1981;672	ANLN;ARID3A;ATAD5;AURKA;AURKB;BLM;BRCA1;BUB1;BUB1B;CCNB1;CCNE1;CDC20;CDC25C;CDC45;CDC6;CDC7;CDCA5;CDK1;CDKN2B;CDKN2D;CDT1;CENPE;CENPF;CEP63;CEP70;CHMP4C;CLSPN;CYP1A1;DLGAP5;DONSON;DTL;E2F1;E2F7;E2F8;EIF4G1;ESPL1;EZH2;FAM83D;GPNMB;GTSE1;HMMR;KIF14;KNTC1;MAD2L1;MTBP;MUC1;NDC80;NEK10;NEK11;NEK2;NSMCE2;OVOL1;PKIA;PLK1;PLK2;PLK4;PRKDC;RAD21;RBL1;SENP2;SUSD2;TFDP2;TOPBP1;TPX2;TRIP13;TTK;UBE2C	http://amigo.geneontology.org/amigo/term/GO:1901987
GO:0044843	cell cycle G1/S phase transition	http://amigo.geneontology.org/amigo/term/GO:0044843	0.531013	2.22023	0	0	64	./Project_wg_result1582976369_GSEA/GO_0044843.png	45	4582;79733;1033;9928;3624;1543;144455;55388;6241;56241;9134;995;128239;983;6790;8318;51512;890;10457;4173;81610;1029;58480;990;1031;81620;7298;1869;1030;2146;6502;891;27085;4171;7029;5591;10769;1021;898;5933;1032;8317;59343;1820;1981	ARID3A;AURKA;CCNA2;CCNB1;CCNE1;CCNE2;CDC25C;CDC45;CDC6;CDC7;CDK1;CDK6;CDKN2A;CDKN2B;CDKN2C;CDKN2D;CDKN3;CDT1;CYP1A1;E2F1;E2F7;E2F8;EIF4G1;EZH2;FAM83D;GPNMB;GTSE1;INHBA;IQGAP3;KIF14;MCM10;MCM2;MCM4;MTBP;MUC1;PLK2;PRKDC;RBL1;RHOU;RRM2;SENP2;SKP2;SUSD2;TFDP2;TYMS	http://amigo.geneontology.org/amigo/term/GO:0044843
GO:0060537	muscle tissue development	http://amigo.geneontology.org/amigo/term/GO:0060537	0.505699	2.18499	0	0	77	./Project_wg_result1582976369_GSEA/GO_0060537.png	34	58;7134;4634;1301;4892;56203;6664;51778;8557;85366;4703;7474;1063;27063;58529;22989;26287;7135;668;983;1281;3776;50507;55553;26585;246329;84700;6474;26576;5999;844;5156;4223;92737	ACTA1;ANKRD1;ANKRD2;CASQ1;CDK1;CENPF;COL11A1;COL3A1;DNER;FOXL2;GREM1;KCNK2;LMOD3;MEOX2;MYH15;MYL3;MYLK2;MYO18B;MYOZ1;MYOZ2;NEB;NOX4;NRAP;PDGFRA;RGS4;SHOX2;SOX11;SOX6;SRPK3;STAC3;TCAP;TNNC1;TNNI1;WNT5A	http://amigo.geneontology.org/amigo/term/GO:0060537
GO:0034340	response to type I interferon	http://amigo.geneontology.org/amigo/term/GO:0034340	0.623659	2.17736	0	0.000230592	29	./Project_wg_result1582976369_GSEA/GO_0034340.png	16	7474;8638;9636;4600;2537;3429;4321;4599;3434;91543;4940;4938;81030;3433;3437;684	BST2;IFI27;IFI6;IFIT1;IFIT2;IFIT3;ISG15;MMP12;MX1;MX2;OAS1;OAS3;OASL;RSAD2;WNT5A;ZBP1	http://amigo.geneontology.org/amigo/term/GO:0034340
GO:0048705	skeletal system morphogenesis	http://amigo.geneontology.org/amigo/term/GO:0048705	0.547231	2.17775	0	0.000256214	52	./Project_wg_result1582976369_GSEA/GO_0048705.png	29	1301;56914;3224;3215;6664;3216;3225;654;1311;1277;4148;6424;3217;4838;1746;26585;60676;6474;249;6423;579;2201;5156;25886;158326;7483;3232;1303;1044	ALPL;BMP6;CDX1;COL11A1;COL12A1;COL1A1;COMP;DLX2;FBN2;FREM1;GREM1;HOXB5;HOXB6;HOXB7;HOXC8;HOXC9;HOXD3;MATN3;NKX3-2;NODAL;OTOR;PAPPA2;PDGFRA;POC1A;SFRP2;SFRP4;SHOX2;SOX11;WNT9A	http://amigo.geneontology.org/amigo/term/GO:0048705
GO:0042737	drug catabolic process	http://amigo.geneontology.org/amigo/term/GO:0042737	-0.575909	-2.13859	0	0.00940287	25	./Project_wg_result1582976369_GSEA/GO_0042737.png	16	10588;54498;5016;64064;5860;3081;7173;1571;1580;51268;4842;275;53905;50506;3240;1577	AMT;CYP2E1;CYP3A5;CYP4B1;DUOX1;DUOX2;HGD;HP;MTHFS;NOS1;OVGP1;OXCT2;PIPOX;QDPR;SMOX;TPO	http://amigo.geneontology.org/amigo/term/GO:0042737
GO:0015837	amine transport	http://amigo.geneontology.org/amigo/term/GO:0015837	-0.540715	-2.09145	0.00297619	0.00940287	28	./Project_wg_result1582976369_GSEA/GO_0015837.png	13	1113;90019;1813;1141;6861;2917;11255;7432;6571;51458;7054;885;9607	CARTPT;CCK;CHGA;CHRNB2;DRD2;GRM7;HRH3;RHCG;SLC18A2;SYT5;SYT8;TH;VIP	http://amigo.geneontology.org/amigo/term/GO:0015837
GO:0015844	monoamine transport	http://amigo.geneontology.org/amigo/term/GO:0015844	-0.535768	-2.03116	0	0.00962675	26	./Project_wg_result1582976369_GSEA/GO_0015844.png	13	4842;1113;5023;90019;1813;1141;6580;6861;11255;7432;6581;6571;9607	CARTPT;CHGA;CHRNB2;DRD2;HRH3;NOS1;P2RX1;SLC18A2;SLC22A1;SLC22A3;SYT5;SYT8;VIP	http://amigo.geneontology.org/amigo/term/GO:0015844
GO:0008544	epidermis development	http://amigo.geneontology.org/amigo/term/GO:0008544	-0.323398	-1.56848	0.00651466	0.254129	73	./Project_wg_result1582976369_GSEA/GO_0008544.png	22	3914;5453;1825;125981;8626;3852;2709;1308;2304;4909;3868;3853;645027;125115;3866;7053;3861;8796;10913;3857;3860;6278	ACER1;COL17A1;DSC3;EDAR;EVPLL;FOXE1;GJB5;KRT13;KRT14;KRT15;KRT16;KRT40;KRT5;KRT6A;KRT9;LAMB3;NTF4;POU3F1;S100A7;SCEL;TGM3;TP63	http://amigo.geneontology.org/amigo/term/GO:0008544
GO:0070972	protein localization to endoplasmic reticulum	http://amigo.geneontology.org/amigo/term/GO:0070972	-0.384455	-1.58281	0.0154321	0.262321	38	./Project_wg_result1582976369_GSEA/GO_0070972.png	28	6124;6125;6146;6228;6233;6189;6193;6208;4736;6191;6205;29082;6168;6139;6147;25873;6218;6164;6122;6134;6154;6135;6209;23521;6203;6141;6170;6137	CHMP4A;RPL10;RPL10A;RPL11;RPL13;RPL13A;RPL17;RPL18;RPL22;RPL23A;RPL26;RPL3;RPL34;RPL36;RPL37A;RPL39;RPL4;RPL5;RPS11;RPS14;RPS15;RPS17;RPS23;RPS27A;RPS3A;RPS4X;RPS5;RPS9	http://amigo.geneontology.org/amigo/term/GO:0070972
GO:0035270	endocrine system development	http://amigo.geneontology.org/amigo/term/GO:0035270	-0.432516	-1.65413	0.0117994	0.268318	29	./Project_wg_result1582976369_GSEA/GO_0035270.png	9	2304;1813;7490;3170;335;653;50506;84504;7038	APOA1;BMP5;DRD2;DUOX2;FOXA2;FOXE1;NKX6-2;TG;WT1	http://amigo.geneontology.org/amigo/term/GO:0035270
GO:0002526	acute inflammatory response	http://amigo.geneontology.org/amigo/term/GO:0002526	-0.38191	-1.51145	0.0381232	0.27769	32	./Project_wg_result1582976369_GSEA/GO_0002526.png	8	7448;145741;3240;722;5005;6291;6288;6289	C2CD4A;C4BPA;HP;ORM2;SAA1;SAA2;SAA4;VTN	http://amigo.geneontology.org/amigo/term/GO:0002526
GO:0015850	organic hydroxy compound transport	http://amigo.geneontology.org/amigo/term/GO:0015850	-0.322371	-1.48021	0.0212766	0.289112	57	./Project_wg_result1582976369_GSEA/GO_0015850.png	18	1815;5443;2587;4842;1113;5023;90019;1813;1141;6580;6861;11255;335;7432;6581;6571;160728;9607	APOA1;CARTPT;CHGA;CHRNB2;DRD2;DRD4;GALR1;HRH3;NOS1;P2RX1;POMC;SLC18A2;SLC22A1;SLC22A3;SLC5A8;SYT5;SYT8;VIP	http://amigo.geneontology.org/amigo/term/GO:0015850
GO:0006836	neurotransmitter transport	http://amigo.geneontology.org/amigo/term/GO:0006836	-0.318894	-1.4894	0.0300752	0.295239	64	./Project_wg_result1582976369_GSEA/GO_0006836.png	18	1815;5799;8224;9515;4842;5023;90019;1813;1141;6580;55879;6861;11255;340024;6581;6571;7054;6511	CHRNB2;DRD2;DRD4;GABRQ;HRH3;NOS1;P2RX1;PTPRN2;SLC18A2;SLC1A6;SLC22A1;SLC22A3;SLC6A19;STXBP5L;SYN3;SYT5;SYT8;TH	http://amigo.geneontology.org/amigo/term/GO:0006836
GO:0006399	tRNA metabolic process	http://amigo.geneontology.org/amigo/term/GO:0006399	-0.361785	-1.46494	0.0626703	0.295759	33	./Project_wg_result1582976369_GSEA/GO_0006399.png	33	6897;2617;10940;283459;55039;7965;10785;63899;55699;55157;2058;22928;116461;2926;131965;833;54888;51010;55253;54802;112858;25821;60528;123283;57038;127253;11340;118672;221078;123263;79587;54938;112495	AIMP2;CARS;CARS2;DARS2;ELAC2;EPRS;EXOSC3;EXOSC8;GARS;GATC;GRSF1;GTF3C6;IARS2;METTL6;MTFMT;MTO1;NSUN2;NSUN3;NSUN6;POP1;PSTK;RARS2;SARS2;SEPHS2;TARS;TARSL2;TP53RK;TRIT1;TRMT12;TSEN15;TYW1;TYW3;WDR4	http://amigo.geneontology.org/amigo/term/GO:0006399
