# Supplementary material for: Genetic alterations in the 3q26.31-32 locus confer an aggressive prostate cancer phenotype
Source: Commun Biol. 2020 Aug 14;3:440. doi: 10.1038/s42003-020-01175-x (PMC7429505; doi:10.1038/s42003-020-01175-x)
Supplement: Supplementary file 12 — Supplementary Data 10 [file 42003_2020_1175_MOESM12_ESM.csv]

GeneSet	description	link	size	overlap	expect	enrichmentRatio	pValue	FDR	overlapId	Gene in ID
GO:0000278	mitotic cell cycle	http://amigo.geneontology.org/amigo/term/GO:0000278	927	236	150.5137405	1.567963158	9.74E-14	8.85E-10	387;440;641;655;672;675;685;699;701;890;891;898;899;940;983;990;991;995;1021;1028;1029;1030;1031;1032;1033;1058;1062;1063;1072;1164;1543;1739;1763;1820;1869;1894;1908;1981;2146;2191;2305;2619;2956;3161;3297;3364;3619;3624;3832;3833;3834;3925;4085;4171;4173;4174;4175;4204;4212;4288;4436;4582;4603;4605;4683;4751;5017;5111;5116;5155;5347;5371;5471;5514;5518;5558;5569;5591;5884;5885;5888;5988;6154;62…	CEP63;CEP70;MUC1;SMC4;TFDP2;TOPBP1;SENP2;ANLN;ECT2;NEK2;CDKN3;FOXM1;CENPF;PLK1;NEK11;TRIP13;E2F8;KIF15;AURKA;EIF4G1;CENPA;NCAPH;DTL;NUF2;FAP;NSMCE2;RACGAP1;CCNE2;KIF14;MYBL2;KIF20A;MCM2;ESPL1;WDR62;E2F7;RRM2;BUB1;YWHAG;NAA50;CEP55;POC1A;CDKN2C;TPX2;MELK;MCM4;EDN3;CDCA5;CDK1;CDCA8;MCM10;CDKN2B;CCNA2;RAD21;SPAG5;DLGAP5;NUSAP1;DONSON;INHBA;KIF18A;CHMP4C;KIF23;SPC25;DSCC1;CDC20;GPNMB;CDC25C;HMMR;MYBL…
GO:1903047	mitotic cell cycle process	http://amigo.geneontology.org/amigo/term/GO:1903047	788	205	127.9447978	1.602253499	5.11E-13	2.32E-09	387;641;655;672;675;685;699;701;890;891;898;899;940;983;990;991;995;1021;1028;1029;1030;1031;1032;1033;1058;1062;1063;1072;1164;1543;1739;1763;1820;1869;1894;1908;1981;2146;2305;2956;3161;3364;3619;3624;3832;3833;3834;3925;4085;4171;4173;4174;4175;4204;4288;4436;4582;4605;4683;4751;5111;5116;5155;5347;5371;5471;5514;5518;5558;5569;5591;5884;5885;5888;5988;6154;6241;6491;6502;6790;6873;7029;7153;7…	CEP63;CEP70;MUC1;SMC4;TFDP2;TOPBP1;SENP2;ANLN;ECT2;NEK2;CDKN3;FOXM1;CENPF;PLK1;NEK11;TRIP13;E2F8;AURKA;EIF4G1;CENPA;NCAPH;DTL;NUF2;NSMCE2;RACGAP1;CCNE2;KIF14;MYBL2;KIF20A;MCM2;ESPL1;WDR62;E2F7;RRM2;BUB1;YWHAG;NAA50;CEP55;POC1A;CDKN2C;TPX2;MELK;MCM4;EDN3;CDCA5;CDK1;CDCA8;MCM10;CDKN2B;CCNA2;RAD21;SPAG5;DLGAP5;NUSAP1;DONSON;INHBA;KIF18A;CHMP4C;KIF23;SPC25;DSCC1;CDC20;GPNMB;CDC25C;HMMR;KIF11;NME6;TOP…
GO:0140014	mitotic nuclear division	http://amigo.geneontology.org/amigo/term/GO:0140014	282	92	45.78735149	2.009288526	6.26E-12	1.90E-08	387;655;685;699;701;890;891;898;899;940;990;991;995;1028;1062;1063;1908;3619;3832;3833;3834;4085;4288;4605;4751;5155;5347;5518;5885;6790;7272;8881;9055;9088;9133;9134;9150;9212;9232;9319;9493;9585;9700;9735;9787;9928;10051;10201;10274;10403;10460;10592;10615;11004;11065;11130;22974;23113;23212;23363;23397;24137;25978;27085;27175;27243;29082;29127;51143;51203;54443;54619;54921;55023;55143;55165;64…	SMC4;ANLN;NEK2;CENPF;PLK1;TRIP13;AURKA;NCAPH;NUF2;NSMCE2;RACGAP1;CCNE2;KIF14;MYBL2;ESPL1;BUB1;NAA50;CEP55;TPX2;EDN3;CDCA5;CDCA8;CCNA2;RAD21;SPAG5;DLGAP5;NUSAP1;KIF18A;CHMP4C;KIF23;DSCC1;CDC20;CDC25C;KIF11;NME6;KIF18B;CENPE;BUB1B;RHOA;KIFC1;TTK;KIF2C;MKI67;ZWINT;CDC6;KIF4A;DYNC1LI1;TACC3;KIF25;PTTG1;CHMP2B;CCNB1;CHMP7;MAD2L1;PKMYT1;CCNF;BMP7;AURKB;MTBP;CDC16;NCAPG;PRC1;PPP2R1A;CTDP1;MIS12;CCNJ;KNT…
GO:0000280	nuclear division	http://amigo.geneontology.org/amigo/term/GO:0000280	420	122	68.19392776	1.789015591	1.91E-11	4.34E-08	387;641;655;675;685;699;701;890;891;898;899;940;990;991;995;1028;1062;1063;1164;1908;2175;2177;3297;3619;3832;3833;3834;4085;4288;4438;4603;4605;4751;5155;5347;5518;5810;5885;5888;6790;7013;7153;7272;7474;8881;9055;9088;9133;9134;9150;9212;9232;9319;9493;9585;9700;9735;9787;9928;10051;10096;10097;10201;10274;10403;10460;10592;10615;11004;11065;11130;22974;23113;23212;23353;23363;23397;24137;25788…	SMC4;ANLN;NEK2;CENPF;PLK1;TRIP13;AURKA;NCAPH;NUF2;NSMCE2;RACGAP1;CCNE2;KIF14;MYBL2;ESPL1;WNT5A;BUB1;NAA50;CEP55;TPX2;EDN3;CDCA5;CDCA8;CCNA2;RAD21;SPAG5;DLGAP5;NUSAP1;KIF18A;BRIP1;CHMP4C;KIF23;DSCC1;CDC20;CDC25C;MYBL1;KIF11;NME6;TOP2A;ASPM;KIF18B;CENPE;BUB1B;RHOA;KIFC1;CKS2;RMI1;TTK;KIF2C;MKI67;ZWINT;CDC6;KIF4A;DYNC1LI1;FANCD2;RAD1;TACC3;KIF25;PTTG1;FBXO43;CHMP2B;RAD54B;CCNB1;CHMP7;FANCA;MAD2L1;PK…
GO:0051301	cell division	http://amigo.geneontology.org/amigo/term/GO:0051301	583	156	94.65966639	1.648009189	3.64E-11	6.37E-08	332;387;641;675;685;699;701;890;891;898;899;983;990;991;995;1021;1058;1062;1063;1072;1164;1813;1894;2773;3070;3357;3619;3832;3833;3925;4085;4627;4674;4739;4751;4904;5008;5155;5291;5347;5501;5885;5898;5988;6423;6787;6790;7005;7013;7060;7073;7153;7422;7443;8317;8607;8626;8812;8881;9055;9133;9134;9150;9212;9232;9270;9493;9585;9700;9735;9928;10051;10096;10097;10112;10274;10403;10460;10592;10615;10628…	CEP63;SMC4;RUVBL1;ANLN;ECT2;NEK2;CENPF;PLK1;E2F8;AURKA;LBH;PIK3CB;HTR2B;CENPA;NCAPH;NUF2;NSMCE2;SUSD2;RACGAP1;CCNE2;KIF14;KIF20A;ESPL1;E2F7;BUB1;SENP5;CEP55;ERCC6L;TPX2;CDCA5;CDK1;HELLS;NCAPG2;CDCA8;CCNA2;RAD21;SPAG5;CDCA2;NUSAP1;BRIP1;CHMP4C;KIF23;SPC25;CDC20;CDC25C;PROK1;KIF11;TOP2A;ASPM;KIF18B;CENPE;BUB1B;RHOA;KIFC1;PIK3R4;CKS2;KIF2C;SKA3;OIP5;ZWINT;CDC6;CIT;KIF4A;DYNC1LI1;RALA;TACC3;CDCA3;LML…
GO:0000070	mitotic sister chromatid segregation	http://amigo.geneontology.org/amigo/term/GO:0000070	155	59	25.16680667	2.344357819	4.20E-11	6.37E-08	699;701;891;990;991;1062;1063;3619;3833;3834;4085;4751;5347;5518;5885;7272;9055;9212;9232;9319;9493;9700;9787;9928;10051;10403;10460;10592;10615;11004;11130;23212;23397;24137;25978;27175;27243;29082;29127;51143;51203;54921;55143;55165;64151;79003;79075;79142;80218;81620;81930;83540;84861;91782;92421;113130;146909;285643;286053	SMC4;NEK2;CENPF;PLK1;TRIP13;NCAPH;NUF2;NSMCE2;RACGAP1;KIF14;ESPL1;BUB1;NAA50;CEP55;CDCA5;CDCA8;RAD21;SPAG5;DLGAP5;NUSAP1;KIF18A;CHMP4C;KIF23;DSCC1;CDC20;KIF18B;CENPE;BUB1B;KIFC1;TTK;KIF2C;ZWINT;CDC6;KIF4A;DYNC1LI1;TACC3;KIF25;PTTG1;CHMP2B;CCNB1;CHMP7;MAD2L1;AURKB;NCAPG;PRC1;PPP2R1A;MIS12;KIF4B;KLHL22;TUBG2;CDT1;PHF23;CHMP4A;INCENP;NDC80;CHMP2A;RRS1;CHTF8;SMC2
GO:0048285	organelle fission	http://amigo.geneontology.org/amigo/term/GO:0048285	459	129	74.52622105	1.730934404	5.90E-11	7.66E-08	387;641;655;675;685;699;701;890;891;898;899;940;990;991;995;1028;1062;1063;1164;1634;1908;2175;2177;3297;3619;3832;3833;3834;4085;4288;4438;4599;4600;4603;4605;4751;4976;5155;5347;5518;5810;5885;5888;6790;7013;7153;7272;7474;8881;9055;9088;9133;9134;9150;9212;9232;9319;9493;9585;9650;9700;9735;9787;9928;10051;10096;10097;10201;10274;10403;10460;10592;10615;11004;11065;11130;22974;23113;23212;2335…	SMC4;ANLN;NEK2;CENPF;PLK1;TRIP13;AURKA;NCAPH;NUF2;NSMCE2;RACGAP1;CCNE2;KIF14;MYBL2;ESPL1;WNT5A;BUB1;NAA50;CEP55;MX2;TPX2;EDN3;CDCA5;CDCA8;CCNA2;RAD21;SPAG5;DLGAP5;NUSAP1;KIF18A;BRIP1;CHMP4C;KIF23;DSCC1;CDC20;CDC25C;MYBL1;KIF11;NME6;TOP2A;ASPM;MX1;KIF18B;CENPE;BUB1B;RHOA;KIFC1;CKS2;RMI1;TTK;KIF2C;MKI67;ZWINT;CDC6;KIF4A;DYNC1LI1;FANCD2;RAD1;TACC3;KIF25;PTTG1;FBXO43;OPA1;CHMP2B;RAD54B;CCNB1;CHMP7;FA…
GO:0022402	cell cycle process	http://amigo.geneontology.org/amigo/term/GO:0022402	1274	290	206.8549142	1.401948806	1.83E-10	2.08E-07	274;322;387;641;655;672;675;685;699;701;810;890;891;898;899;940;983;990;991;995;1021;1028;1029;1030;1031;1032;1033;1058;1062;1063;1072;1107;1164;1543;1602;1739;1763;1813;1820;1869;1894;1908;1981;1982;2146;2175;2177;2191;2305;2619;2956;3161;3297;3364;3619;3624;3832;3833;3834;3925;4085;4171;4173;4174;4175;4204;4288;4291;4436;4438;4582;4603;4605;4627;4682;4683;4751;5017;5111;5116;5155;5347;5371;5471…	CEP63;CEP70;MUC1;SMC4;TFDP2;NUDT16;TOPBP1;SENP2;ANLN;ECT2;NEK2;CDKN3;FOXM1;CENPF;RFC4;PLK1;NEK11;TRIP13;E2F8;AURKA;EIF4G1;EXO1;CENPA;NCAPH;DTL;NUF2;FAP;NSMCE2;SUSD2;RACGAP1;CCNE2;KIF14;MYBL2;KIF20A;MCM2;ESPL1;WDR62;WNT5A;E2F7;RRM2;BUB1;YWHAG;NAA50;CEP55;POC1A;CDKN2C;TPX2;MELK;MCM4;EDN3;CDCA5;CDK1;ESCO2;CDCA8;MCM10;CDKN2B;CCNA2;RAD21;SPAG5;DLGAP5;PHC3;NUSAP1;DONSON;INHBA;KIF18A;UIMC1;CBX3;BRIP1;CH…
GO:0007059	chromosome segregation	http://amigo.geneontology.org/amigo/term/GO:0007059	312	95	50.65834633	1.875307958	2.12E-10	2.14E-07	332;641;672;699;701;891;898;990;991;1062;1063;1894;2177;3619;3833;3834;4085;4288;4438;4751;5347;5518;5885;6732;7013;7153;7272;9055;9134;9212;9232;9319;9493;9700;9787;9928;10051;10096;10097;10274;10403;10460;10592;10615;11004;11130;11339;23212;23353;23397;24137;25978;27030;27175;27243;29082;29127;51143;51203;54921;55143;55165;55166;55207;55355;56776;56852;57405;64151;79003;79075;79142;80010;80198;…	SMC4;ECT2;NEK2;CENPF;PLK1;TRIP13;NCAPH;NUF2;NSMCE2;RACGAP1;CCNE2;KIF14;HJURP;ESPL1;BUB1;NAA50;CEP55;CDCA5;ESCO2;CDCA8;RAD21;SPAG5;DLGAP5;NUSAP1;KIF18A;BRIP1;CHMP4C;KIF23;SPC25;DSCC1;CDC20;TOP2A;KIF18B;CENPE;BUB1B;KIFC1;RMI1;TTK;KIF2C;SKA3;MKI67;OIP5;ZWINT;CDC6;KIF4A;DYNC1LI1;FANCD2;TACC3;KIF25;PTTG1;SKA1;CHMP2B;ARL8B;FAM83D;CCNB1;CHMP7;MAD2L1;SUN1;MSH4;BIRC5;AURKB;SKA2;TERF1;RNF212;NCAPG;PRC1;SRP…
GO:0007049	cell cycle	http://amigo.geneontology.org/amigo/term/GO:0007049	1739	373	282.3553342	1.32103047	1.02E-09	9.07E-07	196;274;322;332;387;440;545;641;655;672;675;685;699;701;734;810;836;890;891;898;899;940;983;990;991;995;1021;1028;1029;1030;1031;1032;1033;1058;1062;1063;1072;1107;1164;1432;1543;1602;1739;1763;1813;1820;1869;1870;1871;1875;1894;1908;1981;1982;2146;2175;2177;2191;2305;2619;2773;2956;3070;3161;3297;3364;3619;3624;3832;3833;3834;3875;3925;4085;4171;4173;4174;4175;4204;4212;4288;4291;4436;4438;4582;…	CEP63;CEP70;MUC1;SMC4;TFDP2;NUDT16;TOPBP1;SIAH2;RUVBL1;SENP2;ANLN;ECT2;NEK2;CDKN3;FOXM1;CENPF;RFC4;PLK1;NEK11;OSGIN2;TRIP13;E2F8;KIF15;ATR;AURKA;EIF4G1;EXO1;CENPA;NCAPH;DTL;NUF2;FAP;NSMCE2;SUSD2;RACGAP1;CCNE2;KIF14;MYBL2;KIF20A;MCM2;HJURP;ESPL1;WDR62;WNT5A;E2F7;RRM2;COPS5;BUB1;YWHAG;NAA50;SENP5;CEP55;MX2;ERCC6L;POC1A;CDKN2C;TPX2;MELK;MCM4;EDN3;CDCA5;CDK1;HELLS;ESCO2;NCAPG2;CDCA8;MCM10;CDKN2B;CCNA…
